# Supplementary material for: Decreasing human body temperature in the United States since the Industrial Revolution
Source: eLife. 2020 Jan 7;9:e49555. doi: 10.7554/eLife.49555 (PMC6946399; doi:10.7554/eLife.49555)
Supplement: Source data 1. [file elife-49555-data1.zip]

Archive with 11 entries (8 files):
- Data Files/
- Data Files/combined_data.csv
- __MACOSX/
- __MACOSX/Data Files/
- __MACOSX/Data Files/._combined_data.csv
- Data Files/NHANES_processed.csv
- __MACOSX/Data Files/._NHANES_processed.csv
- Data Files/STRIDE_processed.csv
- __MACOSX/Data Files/._STRIDE_processed.csv
- Data Files/veterans_processed.csv
- __MACOSX/Data Files/._veterans_processed.csv
