# Supplementary material for: Decreasing human body temperature in the United States since the Industrial Revolution
Source: eLife. 2020 Jan 7;9:e49555. doi: 10.7554/eLife.49555 (PMC6946399; doi:10.7554/eLife.49555)
Supplement: Source data 1. [file elife-49555-data1.zip › Data Files/NHANES_processed.csv]

	V1	study_ID	sample_weights	temp	time_HR	race	sex	age	year_of_birth	exam_date	exam_year	exammonth	exam_findings	exam_ICD	exam_ICD2	region	birth_cohort	head_eyes_ears_nose_findings	thyroid_findings	chest_findings	cardiovascular_findings	abdominal_findings	musculosceletal_findings	neurological_findings	skin_findings	general_findings	no_findings	thyroid	weight_KG	height_CM	BMI	temp_C	bmi_adj	height_norm	weight_norm
1	805520010000142711111999392341021511111217299992999929999299992999918888299992999929999299992999988880081423912510314234199929062929921119448385052071392247190000009999990000000000000000000300242330038050016451000102006010000000000000000001000000120000200000020000100000000000010000712000020000002000000000299999999999999999999999999999999999912098400000000000000000000000000000000000000000000000000…	NH_8055200100001427111	1645	98.4	NA	white	female	39	1931	1971-05-20	1971	05	2	9999	9999	NORTHEAST	1930s	FALSE	TRUE	TRUE	TRUE	FALSE	TRUE	TRUE	TRUE	TRUE	FALSE	1	61.8	164.36	22.8768492267862	36.8888888888889	-0.98793645991785	9.25784232190861	2.88606602822581
2	805520010000242711111999611451021611111222999999999999999999999999999999999999999999999999999999999990081526111209094245199929051991199942849031052271612915190000009999990000000000000000000300242330061070033180720118007620000000000000000000000000120000200000020000200000000000000000002000020000002000000000299999999999999999999999999999999999912098000000000000000000000000000000000000000000000000000…	NH_8055200100002427111	3318	98	NA	white	male	61	1909	1971-05-22	1971	05	2	9999	9999	NORTHEAST	1900s	TRUE	TRUE	TRUE	TRUE	TRUE	TRUE	TRUE	TRUE	TRUE	TRUE	1	77.11	168.76	27.0751997715051	36.6666666666667	2.802523462122	13.6578423219086	18.1960660282258
3	805520010000342711111999252342011311111213128522999910957299992999929999299992999929999299992999938090093112522601461334199929121992199919839902042871252189132000009999990000000000000000000303542330042810022801100190011620000000000000000000000000120000200000010001200000000000000000002000020000002000000000204019999999999999999999999999999999921099000000000000000000000000000000000000000000000000000…	NH_8055200100003427111	2280	99	NA	black	female	25	1946	1971-04-28	1971	04	2	0401	9999	NORTHEAST	1940s	TRUE	TRUE	TRUE	FALSE	TRUE	TRUE	TRUE	TRUE	TRUE	FALSE	1	107.64	163.16	40.4339617391045	37.2222222222222	16.680418949489	8.05784232190859	48.7260660282258
4	805520010000442711111999582242041711111218999999999999999999999999999999999999999999999999999999999990093242422407464234199929121991199919268643051271242207190000009999990000000000000000000303542330031400015740700104005620000000000000000000000000320000200000020000200000000000000000002000020000002000000000299999999999999999999999999999999999912098400000000000000000000000000000000000000000000000000…	NH_8055200100004427111	1574	98.4	NA	black	female	24	1946	1971-05-12	1971	05	2	9999	9999	NORTHEAST	1940s	TRUE	TRUE	TRUE	TRUE	TRUE	TRUE	TRUE	TRUE	TRUE	TRUE	3	62.6	162.36	23.7474098631779	36.8888888888889	0.0680290049582575	7.25784232190861	3.68606602822581
7	805520010000742711111999361332071711111218999999999999999999999999999999999999999999999999999999999990094333522212355134199929122929922999999995051971352126131100009999990000000000000000000303942330029680016270940142009220000000000000000000000000120000200000020000200000000000000000002000020000002000000000299999999999999999999999999999999999912098200000000000000000000000000000000000000000000000000…	NH_8055200100007427111	1627	98.2	NA	black	female	35	1935	1971-05-19	1971	05	2	9999	9999	NORTHEAST	1930s	TRUE	TRUE	TRUE	TRUE	TRUE	TRUE	TRUE	TRUE	TRUE	TRUE	1	94.46	174.26	31.1065983674746	36.7777777777778	6.32405877974151	19.1578423219086	35.5460660282258
8	805520010000842711211999371421041811111219999999999999999999999999999999999999999999999999999999999990109733512210354234199929001991199919838075042871352302190000009999990000000000000000000308442330304380146040900170009020000000000000000000000000120000200000020000200000000000000000002000020000002000000000204019999999999999999999999999999999912097600000000000000000000000000000000000000000000000000…	NH_8055200100008427112	14604	97.6	NA	white	female	35	1935	1971-04-28	1971	04	2	0401	9999	NORTHEAST	1930s	TRUE	TRUE	TRUE	TRUE	TRUE	TRUE	TRUE	TRUE	TRUE	TRUE	1	57.72	163.96	21.4709125527674	36.4444444444444	-2.35679216824395	8.85784232190861	-1.19393397177419
10	805520010001042711111999712282021611111216299991209029999299992999910720299992999912316299992999951260081827122308991028199929122929922999999995051171712210190000009999990000000000000000000300342330028120009750740156007820000000000000000000000000120000200000010100200000000000000000002000020000002000000000204279999999999999999999999999999999912098400000000000000000000000000000000000000000000000000…	NH_8055200100010427111	975	98.4	NA	black	female	71	1899	1971-05-11	1971	05	2	0427	9999	NORTHEAST	1890s	TRUE	TRUE	TRUE	FALSE	TRUE	TRUE	TRUE	TRUE	TRUE	FALSE	1	79.49	156.86	32.3063635253296	36.8888888888889	9.13684594545648	1.75784232190861	20.5760660282258
11	805520010001142711111999742282124911111288188881158429999188882999929999299992999929999299991120088880082227422309964228199929122929922999999995050671742999131350009999990000000000000000000300442330020460009751040170008620000000000000000000000000320000200000010100200000000000000000002000020000002000000000204019999999999999999999999999999999912098200000000000000000000000000000000000000000000000000…	NH_8055200100011427111	975	98.2	NA	black	female	74	1896	1971-05-06	1971	05	2	0401	9999	NORTHEAST	1890s	TRUE	TRUE	TRUE	FALSE	TRUE	TRUE	TRUE	TRUE	TRUE	FALSE	3	65.43	160.66	25.3490328989458	36.7777777777778	1.82724614494236	5.55784232190859	6.51606602822581
16	805520010001642711111999641281031511111219999999999999999999999999999999999999999999999999999999999990083536412210064228199910012929922999999995051271642385190000009999990000000000000000000300742330050810039530860172009220000000000000000000000000120000200000020000100000000000010000812000020000002000000000299999999999999999999999999999999999912098600000000000000000000000000000000000000000000000000…	NH_8055200100016427111	3953	98.6	NA	white	female	64	1906	1971-05-12	1971	05	2	9999	9999	NORTHEAST	1900s	TRUE	TRUE	TRUE	TRUE	FALSE	TRUE	TRUE	TRUE	TRUE	FALSE	1	64.75	156.46	26.4504534028469	37	3.31801678867181	1.35784232190861	5.83606602822581
17	805520010001742711111999461332062711111217160002999929999299992999929999299992999929999299992999960000084024621211244233899929121991199919328612050471462109190000009999990000000000000000000300942330038910031110840146009220000000000000000000000000120000200000020000200000000000000000002000020000002000000000299999999999999999999999999999999999912098800000000000000000000000000000000000000000000000000…	NH_8055200100017427111	3111	98.8	NA	black	male	46	1924	1971-05-04	1971	05	2	9999	9999	NORTHEAST	1920s	TRUE	TRUE	TRUE	TRUE	TRUE	TRUE	TRUE	TRUE	TRUE	TRUE	1	82.67	167.86	29.3395534842918	37.1111111111111	5.15030934772564	12.7578423219086	23.7560660282258
20	805520010002042711111999321322022711111216150002999929999299992999929999299992999929999299992999950000084223221209384232199929123512199919669910051471322183132000009999990000000000000000000300942330067500035020780128007020000000000000000000000000120000200000020000200000000000000000002000010010002000000000299999999999999999999999999999999999912098600000000000000000000000000000000000000000000000000…	NH_8055200100020427111	3502	98.6	NA	black	male	32	1938	1971-05-14	1971	05	2	9999	9999	NORTHEAST	1930s	TRUE	TRUE	TRUE	TRUE	TRUE	TRUE	FALSE	TRUE	TRUE	FALSE	1	62.71	175.56	20.3463099638946	37	-4.55674276235679	20.4578423219086	3.79606602822581
21	805520010002142711111999321322022711111216150002999929999299992999929999299992999929999299992999950000084233422211364232199929122912199919669915042771342183132000009999990000000000000000000300942330035800016780760120008420000000000000000000000000120000200000020000100000000000010005812000020000002000000000299999999999999999999999999999999999912098400000000000000000000000000000000000000000000000000…	NH_8055200100021427111	1678	98.4	NA	black	female	34	1936	1971-04-27	1971	04	2	9999	9999	NORTHEAST	1930s	TRUE	TRUE	TRUE	TRUE	FALSE	TRUE	TRUE	TRUE	TRUE	FALSE	1	73.6	165.76	26.7866459951402	36.8888888888889	2.79207692848816	10.6578423219086	14.6860660282258
23	805520010002342711111999222342031511111213299992999929999299992999929999299992999929999299991888888880084422222211484234199929122929922999999995052271222080131100009999990000000000000000000301042330037550020010760100005820000000000000000000000000220000200000020000100000000000010000812000020000002000000000299999999999999999999999999999999999912098400000000000000000000000000000000000000000000000000…	NH_8055200100023427111	2001	98.4	NA	black	female	22	1948	1971-05-22	1971	05	2	9999	9999	NORTHEAST	1940s	TRUE	TRUE	TRUE	TRUE	FALSE	TRUE	TRUE	TRUE	TRUE	FALSE	2	47.4	157.46	19.1177970735057	36.8888888888889	-4.10734195491427	2.35784232190861	-11.5139339717742
25	805520010002542711111999402332011311111217160002999929999299992999929999299992999929999299992999960000088714022508304233199929121991199939838916052771402297131350009999990000000000000000000302242330029680015230740118007810000000000000000000000001220000200000020000200000000000000000002000020000002000000000203879999999999999999999999999999999912098400000000000000000000000000000000000000000000000000…	NH_8055200100025427111	1523	98.4	NA	black	female	40	1930	1971-05-27	1971	05	2	0387	9999	NORTHEAST	1930s	FALSE	TRUE	TRUE	TRUE	TRUE	TRUE	TRUE	TRUE	TRUE	FALSE	2	68.38	158.66	27.1640296953772	36.8888888888889	3.82764776986345	3.55784232190859	9.4660660282258
27	805520010002742711111999721242021211111212101001103929999299992999929999299992999929999299992999911390090527221202994524199929123112222999999995042771722046132000009999990000000000000000000302742330016080009691020220011620000000000000000000000000120000200000020000200000000000000000002000020000002000000000204019999999999999999999999999999999982097800000000000000000000000000000000000000000000000000…	NH_8055200100027427111	969	97.8	NA	black	male	72	1899	1971-04-27	1971	04	2	0401	9999	NORTHEAST	1890s	TRUE	TRUE	TRUE	TRUE	TRUE	TRUE	TRUE	TRUE	TRUE	TRUE	1	85.62	170.26	29.5358834352458	36.5555555555556	5.12415350449204	15.1578423219086	26.7060660282258
30	805520010003042711111999291322062611111217167502999929999299992999929999299992999929999299992999967500090833122202404232299929122929922999999995042771312123132000009999990000000000000000000302742330035800016780760138009020000000000000000000000000120000101000020000200000000000000000002000020000001100000000299999999999999999999999999999999999912097800000000000000000000000000000000000000000000000000…	NH_8055200100030427111	1678	97.8	NA	black	female	31	1940	1971-04-27	1971	04	2	9999	9999	NORTHEAST	1940s	TRUE	TRUE	FALSE	TRUE	TRUE	TRUE	TRUE	FALSE	TRUE	FALSE	1	63.96	173.96	21.1353603646353	36.5555555555556	-3.61936849882433	18.8578423219086	5.04606602822581
32	805520010003242711111999322332041411111215145002999929999299992999929999299992999929999299992999945000097354422511265134199929121991199919779611042971442109132000009999990000000000000000000305042330237480121820760148008620000000000000000000000000120000200000020000200000000000000000002000020000002000000000299999999999999999999999999999999999912097800000000000000000000000000000000000000000000000000…	NH_8055200100032427111	12182	97.8	NA	black	female	44	1926	1971-04-29	1971	04	2	9999	9999	NORTHEAST	1920s	TRUE	TRUE	TRUE	TRUE	TRUE	TRUE	TRUE	TRUE	TRUE	TRUE	1	61.8	166.46	22.3032778355121	36.5555555555556	-1.75618292111136	11.3578423219086	2.88606602822581
33	805520010003342711111999232341011311111211115002999929999299992999929999299992999929999299992999915000097612312409473634199929021991199919339645051571232074132000009999990000000000000000000305142330056010023700860110006220000000000000000000000000120000200000020000200000000000000000002000010010002000000000299999999999999999999999999999999999912098200000000000000000000000000000000000000000000000000…	NH_8055200100033427111	2370	98.2	NA	white	female	23	1947	1971-05-15	1971	05	2	9999	9999	NORTHEAST	1940s	TRUE	TRUE	TRUE	TRUE	TRUE	TRUE	FALSE	TRUE	TRUE	FALSE	1	45.93	163.36	17.2109560637005	36.7777777777778	-6.56112720876398	8.25784232190861	-12.9839339717742
34	805520010003442711211999531431052811111221999999999999999999999999999999999999999999999999999999999990100525311208173643199929021991199919727422051571532461190000009999990000000000000000000306042330482640260990760124007620000000000000000000000000120000200000020000200000000000000000002000020000002000000000299999999999999999999999999999999999912098600000000000000000000000000000000000000000000000000…	NH_8055200100034427112	26099	98.6	NA	white	male	53	1917	1971-05-15	1971	05	2	9999	9999	NORTHEAST	1910s	TRUE	TRUE	TRUE	TRUE	TRUE	TRUE	TRUE	TRUE	TRUE	TRUE	1	71.55	176.06	23.0827869460765	37	-1.8666169872973	20.9578423219086	12.6360660282258
36	805520010003642711211999471341061811111288888888888888888888888888888888888888888888888888888888888880100642112410494242199929011991199919729162050171212999190000009999990000000000000000000306042330374720154940780120007220000000000000000000000000120000200000020000200000000000000000002000020000001001000000299999999999999999999999999999999999912098400000000000000000000000000000000000000000000000000…	NH_8055200100036427112	15494	98.4	NA	white	female	21	1949	1971-05-01	1971	05	2	9999	9999	NORTHEAST	1940s	TRUE	TRUE	TRUE	TRUE	TRUE	TRUE	TRUE	FALSE	TRUE	FALSE	1	58.51	172.36	19.695051795125	36.8888888888889	-4.9113532055429	17.2578423219086	-0.403933971774194
37	805520010003742711211999381441042711111220999999999999999999999999999999999999999999999999999999999990100733612202353445299929141991199919717372051371362423190000009999990000000000000000000306042330304380119810720108006620000000000000000000000000120000200000020000100000000000010000812000020000002000000000199999999999999999999999999999999999912098200000000000000000000000000000000000000000000000000…	NH_8055200100037427112	11981	98.2	NA	white	female	36	1935	1971-05-13	1971	05	1	9999	9999	NORTHEAST	1930s	TRUE	TRUE	TRUE	TRUE	FALSE	TRUE	TRUE	TRUE	FALSE	FALSE	1	49.9	156.76	20.3062643694289	36.7777777777778	-2.8539829690197	1.65784232190859	-9.01393397177419
38	805520010003842711211999491341031811111219999999999999999999999999999999999999999999999999999999999990100824911202224234199929031991199919139055052771492385190000009999990000000000000000000306042330482640318110760134008620000000000000000000000000120000200000020000200000000000000000002000020000002000000000299999999999999999999999999999999999912098600000000000000000000000000000000000000000000000000…	NH_8055200100038427112	31811	98.6	NA	white	male	49	1922	1971-05-27	1971	05	2	9999	9999	NORTHEAST	1920s	TRUE	TRUE	TRUE	TRUE	TRUE	TRUE	TRUE	TRUE	TRUE	TRUE	1	93.78	176.86	29.9813363783305	37	4.95777051356085	21.7578423219086	34.8660660282258
39	805520010003942711211999361311063611111218999999999999999999999999999999999999999999999999999999999990101232712207434232199929062929922999999995050171272155132000009999990000000000000000000306242330308730140650809999999920000000000000000000000000120000200000020000200000000000000000002000020000002000000000299999999999999999999999999999999999912098400000000000000000000000000000000000000000000000000…	NH_8055200100039427112	14065	98.4	NA	white	female	27	1943	1971-05-01	1971	05	2	9999	9999	NORTHEAST	1940s	TRUE	TRUE	TRUE	TRUE	TRUE	TRUE	TRUE	TRUE	TRUE	TRUE	1	49.44	156.66	20.1447655660242	36.8888888888889	-3.00621153099995	1.55784232190859	-9.47393397177419
47	805520010004742711211999601281052911111221999999999999999999999999999999999999999999999999999999999990103653111202404232199929001991199919197461050471312461132000009999990000000000000000000306842330808760275720800130009020000000000000000000000000120000200000020000200000000000000000002000020000002000000000299999999999999999999999999999999999922099000000000000000000000000000000000000000000000000000…	NH_8055200100047427112	27572	99	NA	white	male	31	1940	1971-05-04	1971	05	2	9999	9999	NORTHEAST	1940s	TRUE	TRUE	TRUE	TRUE	TRUE	TRUE	TRUE	TRUE	TRUE	TRUE	1	81.65	165.86	29.6806130481369	37.2222222222222	5.67677374006041	10.7578423219086	22.7360660282258
48	805520010004842711211999621341051511111218999999999999999999999999999999999999999999999999999999999990103935112209194234199917152929922999999995051171512174132000009999990000000000000000000306842330408970291680920138007220000000000000000000000000120000200000020000100000000000010001812000020000002000000000299999999999999999999999999999999999912098400000000000000000000000000000000000000000000000000…	NH_8055200100048427112	29168	98.4	NA	white	female	51	1919	1971-05-11	1971	05	2	9999	9999	NORTHEAST	1910s	TRUE	TRUE	TRUE	TRUE	FALSE	TRUE	TRUE	TRUE	TRUE	FALSE	1	64.41	159.66	25.2674287238435	36.8888888888889	1.83834438408491	4.55784232190859	5.4960660282258
49	805520010004942711211999381341051611111220999999999999999999999999999999999999999999999999999999999990104033412210369331199910002929922999999995051571342358132000009999990000000000000000000306842330308730119860760118008220000000000000000000000000120000200000020000200000000000000000002000010010002000000000299999999999999999999999999999999999912098200000000000000000000000000000000000000000000000000…	NH_8055200100049427112	11986	98.2	NA	white	female	34	1936	1971-05-15	1971	05	2	9999	9999	NORTHEAST	1930s	TRUE	TRUE	TRUE	TRUE	TRUE	TRUE	FALSE	TRUE	TRUE	FALSE	1	52.39	158.36	20.8909126069364	36.7777777777778	-2.41765859430389	3.25784232190861	-6.52393397177419
51	805520010005142717211999491341041611111221999999999999999999999999999999999999999999999999999999999990105435112211194232199929012929922999999995052771512544190000009999990000000000000000000307342330408970248560840148007610000000000000000000001000110001200000020000100000000000010000712000020000002000000000210229999999999999999999999999999999912098200000000000000000000000000000000000000000000000000…	NH_8055200100051427172	24856	98.2	NA	white	female	51	1919	1971-05-27	1971	05	2	1022	9999	NORTHEAST	1910s	FALSE	FALSE	TRUE	TRUE	FALSE	TRUE	TRUE	TRUE	TRUE	FALSE	1	45.59	160.16	17.7730299171358	36.7777777777778	-5.70240562974519	5.05784232190859	-13.3239339717742
53	805520010005342717211999631281031611111218999999999999999999999999999999999999999999999999999999999990105742812504434234199929061991199919669230052571282262190000009999990000000000000000000307342330308730140650680112005820000000000000000000000000120000200000020000200000000000000000002000020000002000000000299999999999999999999999999999999999912098000000000000000000000000000000000000000000000000000…	NH_8055200100053427172	14065	98	NA	white	female	28	1943	1971-05-25	1971	05	2	9999	9999	NORTHEAST	1940s	TRUE	TRUE	TRUE	TRUE	TRUE	TRUE	TRUE	TRUE	TRUE	TRUE	1	56.93	164.96	20.9210697758431	36.6666666666667	-2.99933735941306	9.85784232190861	-1.98393397177419
56	805520010005642718212295421451033611111220999999999999999999999999999999999999999999999999999999999990107624211203294245199929001991199919189202051371422539190000009999990000000000000000000307742330660240257130760122008820000000000000000000000000120000200000020000200000000000000000002000020000002000000000299999999999999999999999999999999999912098200000000000000000000000000000000000000000000000000…	NH_8055200100056427182	25713	98.2	NA	white	male	42	1929	1971-05-13	1971	05	2	9999	9999	NORTHEAST	1920s	TRUE	TRUE	TRUE	TRUE	TRUE	TRUE	TRUE	TRUE	TRUE	TRUE	1	68.27	176.76	21.850527057629	36.7777777777778	-3.16376856571622	21.6578423219086	9.3560660282258
57	805520010005742718212295421451033611111220999999999999999999999999999999999999999999999999999999999990107634112205294234199929002929922999999995051371412539190000009999990000000000000000000307742330304380119810920162008420000000000000000000000000220000200000020000200000000000000000002000020000002000000000299999999999999999999999999999999999912098800000000000000000000000000000000000000000000000000…	NH_8055200100057427182	11981	98.8	NA	white	female	41	1929	1971-05-13	1971	05	2	9999	9999	NORTHEAST	1920s	TRUE	TRUE	TRUE	TRUE	TRUE	TRUE	TRUE	TRUE	TRUE	TRUE	2	56.59	153.86	23.9049719114257	37.1111111111111	1.01356157428709	-1.24215767809139	-2.32393397177419
61	805520010006142718212149741341022711111213299991275229999299991096529999299992999929999299992999937170108627411203974234299929003129922999999995051171742152190000009999990000000000000000000308042330019730011040720126007420000000000000000000000000120000200000020000100000000000010000712000020000002000000000299999999999999999999999999999999999912098000000000000000000000000000000000000000000000000000…	NH_8055200100061427182	1104	98	NA	white	male	74	1897	1971-05-11	1971	05	2	9999	9999	NORTHEAST	1890s	TRUE	TRUE	TRUE	TRUE	FALSE	TRUE	TRUE	TRUE	TRUE	FALSE	1	79.61	175.16	25.9476332499133	36.6666666666667	1.08166148935981	20.0578423219086	20.6960660282258
62	805520010006242718212149741341022711111213299991275229999299991096529999299992999929999299992999937170108636812201034232199929012929922999999995051171682152190000009999990000000000000000000308042330020220013590720158008420000000000000000000000000120000200000020000200000000000000000002000020000002000000000299999999999999999999999999999999999912098600000000000000000000000000000000000000000000000000…	NH_8055200100062427182	1359	98.6	NA	white	female	68	1903	1971-05-11	1971	05	2	9999	9999	NORTHEAST	1900s	TRUE	TRUE	TRUE	TRUE	TRUE	TRUE	TRUE	TRUE	TRUE	TRUE	1	48.65	163.36	18.2301983997176	37	-5.54188487274688	8.25784232190861	-10.2639339717742
63	805520010006342718212149611311041711111221999999999999999999999999999999999999999999999999999999999990108742012404504234199929061991199919219372050871212544190000009999990000000000000000000308042330046840015890660094007010000000000000000001000000120000200000020000200000000000000000002000020000002000000000299999999999999999999999999999999999912098400000000000000000000000000000000000000000000000000…	NH_8055200100063427182	1589	98.4	NA	white	female	21	1950	1971-05-08	1971	05	2	9999	9999	NORTHEAST	1950s	FALSE	TRUE	TRUE	TRUE	TRUE	TRUE	TRUE	TRUE	TRUE	FALSE	1	52.73	167.76	18.7361750976541	36.8888888888889	-5.44379879748761	12.6578423219086	-6.18393397177419
66	805520010006642711211999311441021411111219999999999999999999999999999999999999999999999999999999999990109532212211484242199929011991199919507325050771222458190000009999990000000000000000000308342330374720154941060128008220000000000000000000000000120000200000020000200000000000000000002000020000002000000000299999999999999999999999999999999999912098800000000000000000000000000000000000000000000000000…	NH_8055200100066427112	15494	98.8	NA	white	female	22	1948	1971-05-07	1971	05	2	9999	9999	NORTHEAST	1940s	TRUE	TRUE	TRUE	TRUE	TRUE	TRUE	TRUE	TRUE	TRUE	TRUE	1	70.76	162.86	26.6783498434717	37.1111111111111	2.95261777812963	7.75784232190861	11.8460660282258
74	805520010007442711111999352332031411111214130002999929999299992999929999299992999929999299992999930000083923522609354233199929122911199919319663050871352096139000009999990000000000000000000300842330029680015230680120008410000000000000000001000001110010200000020000100000000000010052802000020000002000000000299999999999999999999999999999999999912098600000000000000000000000000000000000000000000000000…	NH_8055200100074427111	1523	98.6	NA	black	female	35	1935	1971-05-08	1971	05	2	9999	9999	NORTHEAST	1930s	FALSE	FALSE	TRUE	TRUE	FALSE	TRUE	TRUE	TRUE	TRUE	FALSE	1	57.15	160.86	22.0861545062503	37	-1.45417273060212	5.75784232190861	-1.76393397177419
76	805520010007642711111999292331042311111214299992999913504299992999929999299992999929999299992999935040085122912607414233199929012929922999999995042771292085132000009999990000000000000000000301342330038590016450880130008210000000000000001000000000120000200000020000100100000000000000002000020000002000000000299999999999999999999999999999999999912096700000000000000000000000000000000000000000000000000…	NH_8055200100076427111	1645	96.7	NA	white	female	29	1941	1971-04-27	1971	04	2	9999	9999	NORTHEAST	1940s	FALSE	TRUE	TRUE	TRUE	FALSE	TRUE	TRUE	TRUE	TRUE	FALSE	1	63.53	168.26	22.4397020516196	35.9444444444444	-1.78662305064451	13.1578423219086	4.61606602822581
78	805520010007842711111999282342042311111214299992999913480299992999929999299992999929999299992999934800085222822606423734299929122929922999999995043071282085131100009999990000000000000000000301342330035800016780780136008820000000000000000000000000120000200000020000100000000000010005812000020000002000000000299999999999999999999999999999999999912098600000000000000000000000000000000000000000000000000…	NH_8055200100078427111	1678	98.6	NA	black	female	28	1942	1971-04-30	1971	04	2	9999	9999	NORTHEAST	1940s	TRUE	TRUE	TRUE	TRUE	FALSE	TRUE	TRUE	TRUE	TRUE	FALSE	1	86.3	160.76	33.3929510366936	37	9.86189404126574	5.65784232190859	27.3860660282258
80	805520010008042711111999711282063711111218999999999999999999999999999999999999999999999999999999999990085427121212994228199929123129922999999995050771712155132000009999990000000000000000000301442330016410007620880110008210000000000000000010000000120000200000020000100000000000010000702000020000002000000000299999999999999999999999999999999999912098200000000000000000000000000000000000000000000000000…	NH_8055200100080427111	762	98.2	NA	black	male	71	1899	1971-05-07	1971	05	2	9999	9999	NORTHEAST	1890s	FALSE	TRUE	TRUE	TRUE	FALSE	TRUE	TRUE	TRUE	TRUE	FALSE	1	56.81	150.35	25.1314718599733	36.7777777777778	2.56544699683411	-4.75215767809141	-2.10393397177419
81	805520010008142711111999711282063711111218999999999999999999999999999999999999999999999999999999999990085442721210434232199929121991199939858916050871272155132000009999990000000000000000000301442330067500037430480128008820000000000000000000000000120000200000020000200000000000000000002000020000002000000000299999999999999999999999999999999999912097000000000000000000000000000000000000000000000000000…	NH_8055200100081427111	3743	97	NA	black	male	27	1943	1971-05-08	1971	05	2	9999	9999	NORTHEAST	1940s	TRUE	TRUE	TRUE	TRUE	TRUE	TRUE	TRUE	TRUE	TRUE	TRUE	1	67.7	160.36	26.3267090303987	36.1111111111111	2.83273300066877	5.25784232190861	8.78606602822581
85	805520010008542711111999661282031611111213110001134410600299992999929999299992999929999299992999929440088926621210044528199929123129921119419760042771662091131200009999990000000000000000000302342330016080009691060166009620000000000000000000000000120000200000020000200000000000000000002000020000002000000000204019999999999999999999999999999999912097800000000000000000000000000000000000000000000000000…	NH_8055200100085427111	969	97.8	NA	black	male	66	1904	1971-04-27	1971	04	2	0401	9999	NORTHEAST	1900s	TRUE	TRUE	TRUE	TRUE	TRUE	TRUE	TRUE	TRUE	TRUE	TRUE	1	86.52	164.76	31.8722662127278	36.5555555555556	7.97039956032057	9.65784232190859	27.6060660282258
88	805520010008842711111999552342031911111219999999999999999999999999999999999999999999999999999999999990089142421610464234199929121991199919628690042971242400190000009999990000000000000000000302342330074500041430860180009020000000000000000000000000120000200000020000200000000000000000002000020000002000000000204019999999999999999999999999999999982098400000000000000000000000000000000000000000000000000…	NH_8055200100088427111	4143	98.4	NA	black	male	24	1946	1971-04-29	1971	04	2	0401	9999	NORTHEAST	1940s	TRUE	TRUE	TRUE	TRUE	TRUE	TRUE	TRUE	TRUE	TRUE	TRUE	1	80.17	177.46	25.4572172744693	36.8888888888889	0.378029961152777	22.3578423219086	21.2560660282258
89	805520010008942711111999652101011311111214124001035129999299992999929999299992999929999299991026730180089916512612059310999911022929922999999995052571652156190000009999990000000000000000000302542330027780010010820150008820000000000000000000000000120000100100010001100000000000010000812000020000002000000000204910429045899999999999999999999999921098000000000000000000000000000000000000000000000000000…	NH_8055200100089427111	1001	98	NA	white	female	65	1905	1971-05-25	1971	05	2	0491	0429	NORTHEAST	1900s	TRUE	TRUE	FALSE	FALSE	FALSE	TRUE	TRUE	TRUE	TRUE	FALSE	1	89.7	147.05	41.4822577215905	36.6666666666667	19.2221508254592	-8.05215767809139	30.7860660282258
90	805520010009042711111999382342011311111217148002999929999299992999929999299992999929999299992999948000091613822503331334199929121991199919838925050671382238132000009999990000000000000000000303042330029680015230760114007620000000000000000000000000120000200000020000200000000000000000002000020000002000000000299999999999999999999999999999999999912097600000000000000000000000000000000000000000000000000…	NH_8055200100090427111	1523	97.6	NA	black	female	38	1933	1971-05-06	1971	05	2	9999	9999	NORTHEAST	1930s	TRUE	TRUE	TRUE	TRUE	TRUE	TRUE	TRUE	TRUE	TRUE	TRUE	1	68.49	160.16	26.7004785923367	36.4444444444444	3.22504304545573	5.05784232190859	9.5760660282258
91	805520010009142711111999571262031611111218999999999999999999999999999999999999999999999999999999999990091843721409335142199929121991199919628245050171372262190000009999990000000000000000000303042330117310051530800126007620000000000000000000000000120000200000020000200000000000000000002000020000002000000000299999999999999999999999999999999999912097800000000000000000000000000000000000000000000000000…	NH_8055200100091427111	5153	97.8	NA	black	male	37	1933	1971-05-01	1971	05	2	9999	9999	NORTHEAST	1930s	TRUE	TRUE	TRUE	TRUE	TRUE	TRUE	TRUE	TRUE	TRUE	TRUE	1	61.69	172.06	20.8379471928519	36.5555555555556	-3.74064708354262	16.9578423219086	2.77606602822581
92	805520010009242711111999462341011511111218999999999999999999999999999999999999999999999999999999999990091914612503254234199929151991199919448385050671462421132000009999990000000000000000000303142330051120036460760118008620000000000000000000000000120000200000020000200000000000000000002000020000002000000000299999999999999999999999999999999999912098200000000000000000000000000000000000000000000000000…	NH_8055200100092427111	3646	98.2	NA	white	female	46	1925	1971-05-06	1971	05	2	9999	9999	NORTHEAST	1920s	TRUE	TRUE	TRUE	TRUE	TRUE	TRUE	TRUE	TRUE	TRUE	TRUE	1	53.64	153.26	22.8365832663633	36.7777777777778	0.00079437777165972	-1.84215767809141	-5.27393397177419
93	805520010009342711111999712321011511111212299991092029999299992999929999299992999929999106002999915200092017112307993432199929062929922999999995051171712079131310009999990000000000000000000303142330020220013590720224010620000000000000000000000000120000200000010010100000000000010000811000111000002000000000204240458040203950454999999999999999912098600000000000000000000000000000000000000000000000000…	NH_8055200100093427111	1359	98.6	NA	white	female	71	1899	1971-05-11	1971	05	2	0424	0458	NORTHEAST	1890s	TRUE	TRUE	TRUE	FALSE	FALSE	FALSE	FALSE	TRUE	TRUE	FALSE	1	60.78	144.85	28.9683458385825	37	6.91218425378984	-10.2521576780914	1.86606602822581
96	805520010009642711111999241342011411111217160002999929999299992999929999299992999929999299992999960000093512421405464534199929121991199919139903051871252275190000009999990000000000000000000303642330074500037330680108006820000000000000000000000000120000200000020000200000000000000000002000020000002000000000299999999999999999999999999999999999912098200000000000000000000000000000000000000000000000000…	NH_8055200100096427111	3733	98.2	NA	black	male	25	1946	1971-05-18	1971	05	2	9999	9999	NORTHEAST	1940s	TRUE	TRUE	TRUE	TRUE	TRUE	TRUE	TRUE	TRUE	TRUE	TRUE	1	62.26	162.46	23.5893632749668	36.7777777777778	-0.099287824677268	7.35784232190861	3.34606602822581
97	805520010009742711111999651342021311111216150002999929999299992999929999299992999929999299992999950000093926521212052434199929121991199919877090050871652204190000009999990000000000000000000303742330016410007130700130008410000000000000000010000000120000200000020000200000000000000000002000020000002000000000299999999999999999999999999999999999912098400000000000000000000000000000000000000000000000000…	NH_8055200100097427111	713	98.4	NA	black	male	65	1905	1971-05-08	1971	05	2	9999	9999	NORTHEAST	1900s	FALSE	TRUE	TRUE	TRUE	TRUE	TRUE	TRUE	TRUE	TRUE	FALSE	1	51.03	167.46	18.1971508204251	36.8888888888889	-5.95501235044314	12.3578423219086	-7.88393397177419
98	805520010009842711111999282342063611111218999999999999999999999999999999999999999999999999999999999990095222822610424234199929121991199929907361050471282156131100009999990000000000000000000304242330035800017930720118009020000000000000000000000000120000200000020000100000000000010005802000020000002000000000299999999999999999999999999999999999922098400000000000000000000000000000000000000000000000000…	NH_8055200100098427111	1793	98.4	NA	black	female	28	1942	1971-05-04	1971	05	2	9999	9999	NORTHEAST	1940s	TRUE	TRUE	TRUE	TRUE	FALSE	TRUE	TRUE	TRUE	TRUE	FALSE	1	85.73	170.36	29.5391205320711	36.8888888888889	5.11812035989278	15.2578423219086	26.8160660282258
102	805520010010242711111999711342011211111212299991067611260299992999929999299992999929999299992999919360098417121507994234199929123129922999999995042771712099132000009999990000000000000000000305442330016080009690840170008620000000000000000000000000120000200000020000200000000000000000002000020000002000000000203799999999999999999999999999999999982098800000000000000000000000000000000000000000000000000…	NH_8055200100102427111	969	98.8	NA	black	male	71	1899	1971-04-27	1971	04	2	0379	9999	NORTHEAST	1890s	TRUE	TRUE	TRUE	TRUE	TRUE	TRUE	TRUE	TRUE	TRUE	TRUE	1	63.5	170.26	21.905262767322	37.1111111111111	-2.50646716343179	15.1578423219086	4.58606602822581
103	805520010010342711211999212341011411111215140002999929999299992999910003299992999929999299992999940030100212112407494234199929001991199919889001052671212198190000009999990000000000000000000305942330374720139610760110007420000000000000000000000000120000200000020000200000000000000000002000010010002000000000299999999999999999999999999999999999912098000000000000000000000000000000000000000000000000000…	NH_8055200100103427112	13961	98	NA	white	female	21	1949	1971-05-26	1971	05	2	9999	9999	NORTHEAST	1940s	TRUE	TRUE	TRUE	TRUE	TRUE	TRUE	FALSE	TRUE	TRUE	FALSE	1	61.12	148.95	27.5487774384888	36.6666666666667	5.11253595529233	-6.15215767809138	2.20606602822581
105	805520010010542711211999382341052511111213109202999929999299992999929999299992999929999133009999942200101923812608324234199929001992199919669914052671382087132000009999990000000000000000000306342330363950178740700142008620000000000000000000000000120000200000020000200000000000000000002000020000002000000000299999999999999999999999999999999999912098200000000000000000000000000000000000000000000000000…	NH_8055200100105427112	17874	98.2	NA	white	female	38	1932	1971-05-26	1971	05	2	9999	9999	NORTHEAST	1930s	TRUE	TRUE	TRUE	TRUE	TRUE	TRUE	TRUE	TRUE	TRUE	TRUE	1	52.39	152.46	22.5390998529706	36.7777777777778	-0.222527104225264	-2.64215767809139	-6.52393397177419
107	805520010010742711211999311341041611111218999999999999999999999999999999999999999999999999999999999990102033112209394234199929022929922999999995050771312205132000009999990000000000000000000306342330308730140651040156007820000000000000000000000000120000200000020000100000000000010005812000020000002000000000299999999999999999999999999999999999912099000000000000000000000000000000000000000000000000000…	NH_8055200100107427112	14065	99	NA	white	female	31	1939	1971-05-07	1971	05	2	9999	9999	NORTHEAST	1930s	TRUE	TRUE	TRUE	TRUE	FALSE	TRUE	TRUE	TRUE	TRUE	FALSE	1	60.21	150.05	26.7421689160372	37.2222222222222	4.20395477717143	-5.05215767809139	1.29606602822581
109	805520010010942711211999461331052511111219999999999999999999999999999999999999999999999999999999999990102234112209294234199929002929922999999995052571412256132000009999990000000000000000000306342330304380146040880128008220000000000000000000000000120000200000020000100000000000010001812000020000002000000000299999999999999999999999999999999999921098000000000000000000000000000000000000000000000000000…	NH_8055200100109427112	14604	98	NA	white	female	41	1929	1971-05-25	1971	05	2	9999	9999	NORTHEAST	1920s	TRUE	TRUE	TRUE	TRUE	FALSE	TRUE	TRUE	TRUE	TRUE	FALSE	1	92.99	165.76	33.8436169984794	36.6666666666667	9.8490479318274	10.6578423219086	34.0760660282258
111	805520010011142711211999421441031811111222999999999999999999999999999999999999999999999999999999999990102324211207284244199929061991199919288233051271422770132000009999990000000000000000000306442330660240257130880142008820000000000000000000000000120000200000020000200000000000000000002000020000002000000000299999999999999999999999999999999999912098800000000000000000000000000000000000000000000000000…	NH_8055200100111427112	25713	98.8	NA	white	male	42	1928	1971-05-12	1971	05	2	9999	9999	NORTHEAST	1920s	TRUE	TRUE	TRUE	TRUE	TRUE	TRUE	TRUE	TRUE	TRUE	TRUE	1	85.05	178.57	26.672106752001	37.1111111111111	1.49001975887269	23.4678423219086	26.1360660282258
112	805520010011242711211999451311062611111220999999999999999999999999999999999999999999999999999999999990104234412202274234199929011991199919529374051471442319190000009999990000000000000000000306942330304380119810760122007820000000000000000000000000120000200000020000200000000000000000002000020000002000000000299999999999999999999999999999999999912098200000000000000000000000000000000000000000000000000…	NH_8055200100112427112	11981	98.2	NA	white	female	44	1927	1971-05-14	1971	05	2	9999	9999	NORTHEAST	1920s	TRUE	TRUE	TRUE	TRUE	TRUE	TRUE	TRUE	TRUE	TRUE	TRUE	1	55.91	157.66	22.4929515514134	36.7777777777778	-0.750727959855514	2.55784232190859	-3.00393397177419
116	805520010011642718212295401331043511111218999999999999999999999999999999999999999999999999999999999990106133012211404228199929141991199919317690052671302205190000009999990000000000000000000307442330308730140650800124007210000000000000000000000001220000200000020000200000000000000000002000020000002000000000203879999999999999999999999999999999912098000000000000000000000000000000000000000000000000000…	NH_8055200100116427182	14065	98	NA	white	female	30	1940	1971-05-26	1971	05	2	0387	9999	NORTHEAST	1940s	FALSE	TRUE	TRUE	TRUE	TRUE	TRUE	TRUE	TRUE	TRUE	FALSE	2	62.37	155.26	25.8735833559739	36.6666666666667	2.85238963889259	0.157842321908589	3.45606602822581
119	805520010011942718212295571281063611111218999999999999999999999999999999999999999999999999999999999990109234812208224234199929152929922999999995052271482155190000009999990000000000000000000308242330408970291680660142009220000000000000000000000000120000200000020000100000000000010000812000020000002000000000299999999999999999999999999999999999912097200000000000000000000000000000000000000000000000000…	NH_8055200100119427182	29168	97.2	NA	white	female	48	1922	1971-05-22	1971	05	2	9999	9999	NORTHEAST	1920s	TRUE	TRUE	TRUE	TRUE	FALSE	TRUE	TRUE	TRUE	TRUE	FALSE	1	70.19	175.66	22.7472806353563	36.2222222222222	-2.16504233231953	20.5578423219086	11.2760660282258
120	805520010012042718212295571281063611111218999999999999999999999999999999999999999999999999999999999990109242411401474243299929151991199919067152051871242155190000009999990000000000000000000308242330816300308880860122008610000000000000000010000000120000200000020000200000000000000000002000020000002000000000299999999999999999999999999999999999912099000000000000000000000000000000000000000000000000000…	NH_8055200100120427182	30888	99	NA	white	male	24	1947	1971-05-18	1971	05	2	9999	9999	NORTHEAST	1940s	FALSE	TRUE	TRUE	TRUE	TRUE	TRUE	TRUE	TRUE	TRUE	FALSE	1	86.64	193.07	23.2428216883179	37.2222222222222	-3.28345031136041	37.9678423219086	27.7260660282258
124	805520010012442711111999651451021411111214126002999929999101602999929999109202999929999299992999936800086026511207058045199915141992199942897194050771652150190000009999990000000000000000000301642330020140008120960170009210000000000000000010000000120000200000020000100000000000010000702000020000001001000000104010250044099999999999999999999999912097800000000000000000000000000000000000000000000000000…	NH_8055200100124427111	812	97.8	NA	white	male	65	1905	1971-05-07	1971	05	1	0401	0250	NORTHEAST	1900s	FALSE	TRUE	TRUE	TRUE	FALSE	TRUE	TRUE	FALSE	FALSE	FALSE	1	70.19	172.06	23.7091183897921	36.5555555555556	-0.86947588660242	16.9578423219086	11.2760660282258
127	805520010012742711111999561341021511111288188882999929999299992999929999299992999929999299992999988880086325611205144234199929011991199919717332051171572999190000009999990000000000000000000301642330142490038940880158009210000000000000000010000000120000200000020000200000000000000000002000020000002000000000299999999999999999999999999999999999912098400000000000000000000000000000000000000000000000000…	NH_8055200100127427111	3894	98.4	NA	white	male	57	1914	1971-05-11	1971	05	2	9999	9999	NORTHEAST	1910s	FALSE	TRUE	TRUE	TRUE	TRUE	TRUE	TRUE	TRUE	TRUE	FALSE	1	89.58	182.57	26.8752323100271	36.8888888888889	1.32233565991947	27.4678423219086	30.6660660282258
128	805520010012842711111999742341011511111213299991098429999299992999911340299992999929999299992999923240086517412307963734199929132929922999999995051171742120190000009999990000000000000000000301742330020220013590840178008420000000000000000000000000120000200000010010200000000000000000002000020000002000000000204249999999999999999999999999999999912097400000000000000000000000000000000000000000000000000…	NH_8055200100128427111	1359	97.4	NA	white	female	74	1896	1971-05-11	1971	05	2	0424	9999	NORTHEAST	1890s	TRUE	TRUE	TRUE	FALSE	TRUE	TRUE	TRUE	TRUE	TRUE	FALSE	1	60.89	152.56	26.1616188419614	36.3333333333333	3.39072164334108	-2.5421576780914	1.97606602822581
129	805520010012942711111999531342021511111218999999999999999999999999999999999999999999999999999999999990086625321206173734199929121991199919209610051571532311190000009999990000000000000000000301742330038910033240600112006810000000100000000000001000120000200000020000200000000000000000002000020000001001000000299999999999999999999999999999999999912098600000000000000000000000000000000000000000000000000…	NH_8055200100129427111	3324	98.6	NA	black	male	53	1917	1971-05-15	1971	05	2	9999	9999	NORTHEAST	1910s	FALSE	TRUE	TRUE	TRUE	TRUE	TRUE	TRUE	FALSE	TRUE	FALSE	1	63.16	174.66	20.7040453226369	37	-4.11557523079415	19.5578423219086	4.24606602822581
130	805520010013042711111999411332052811111217160002999929999299992999929999299992999929999299992999960000086734022212308834199929122929922999999995051171402123190000009999990000000000000000000301742330029680015230800114007210000000000000000000001001120000200000020000200000000000000000002000020000002000000000207069999999999999999999999999999999912098800000000000000000000000000000000000000000000000000…	NH_8055200100130427111	1523	98.8	NA	black	female	40	1930	1971-05-11	1971	05	2	0706	9999	NORTHEAST	1930s	FALSE	TRUE	TRUE	TRUE	TRUE	TRUE	TRUE	TRUE	TRUE	FALSE	1	76.32	164.76	28.1147868395213	37.1111111111111	4.21292018711411	9.65784232190859	17.4060660282258
132	805520010013242711111999451412032411111219999999999999999999999999999999999999999999999999999999999990087134422203274234199929122929922999999995042871442385190000009999990000000000000000000301942330029680016900640154009020000000000000000000000000120000200000020000100000000000010005812000020000002000000000204019999999999999999999999999999999912098600000000000000000000000000000000000000000000000000…	NH_8055200100132427111	1690	98.6	NA	black	female	44	1927	1971-04-28	1971	04	2	0401	9999	NORTHEAST	1920s	TRUE	TRUE	TRUE	TRUE	FALSE	TRUE	TRUE	TRUE	TRUE	FALSE	1	66.56	157.26	26.9139084398863	37	3.70730989431529	2.15784232190859	7.64606602822581
135	805520010013542711111999552322011911111213127242999929999102032999929999299992999929999299992999929270087715522612151332199929121992199919319663051371552145190000009999990000000000000000000302042330106010047810700134008620000000000000000000000000120000200000020000100000000000010158712000010100002000000000299999999999999999999999999999999999912098200000000000000000000000000000000000000000000000000…	NH_8055200100135427111	4781	98.2	NA	black	female	55	1915	1971-05-13	1971	05	2	9999	9999	NORTHEAST	1910s	TRUE	TRUE	TRUE	TRUE	FALSE	TRUE	FALSE	TRUE	TRUE	FALSE	1	89.24	165.26	32.6756371518567	36.7777777777778	8.72741929232709	10.1578423219086	30.3260660282258
136	805520010013642711111999681252011911111214139002999929999299992999929999299992999929999299992999939000087816821612025125199929121991199919718933042971682199190000009999990000000000000000000302042330016410007130800146008020000000000000000000000000120000200000020000200000000000000000001000110000012000000000208970780999999999999999999999999999912098400000000000000000000000000000000000000000000000000…	NH_8055200100136427111	713	98.4	NA	black	male	68	1902	1971-04-29	1971	04	2	0897	0780	NORTHEAST	1900s	TRUE	TRUE	TRUE	TRUE	TRUE	FALSE	FALSE	TRUE	TRUE	FALSE	1	92.99	173.86	30.7635816730384	36.8888888888889	6.01812305100319	18.7578423219086	34.0760660282258
137	805520010013742711111999471342052711111219999999999999999999999999999999999999999999999999999999999990088134322202284234199929122929922999999995051271432256132000009999990000000000000000000302142330237480135200900148009220000000000000000000000000320000200000020000100000000000010000812000020000002000000000299999999999999999999999999999999999912098400000000000000000000000000000000000000000000000000…	NH_8055200100137427111	13520	98.4	NA	black	female	43	1928	1971-05-12	1971	05	2	9999	9999	NORTHEAST	1920s	TRUE	TRUE	TRUE	TRUE	FALSE	TRUE	TRUE	TRUE	TRUE	FALSE	3	62.03	165.66	22.6030198858913	36.8888888888889	-1.38227893933627	10.5578423219086	3.11606602822581
139	805520010013942711111999471272031611111218999999999999999999999999999999999999999999999999999999999990088242122405495144299929121991199939857144042771212262132000009999990000000000000000000302142330251230125910809999999920000000000000000000000000120000200000020000200000000000000000002000020000002000000000299999999999999999999999999999999999912098400000000000000000000000000000000000000000000000000…	NH_8055200100139427111	12591	98.4	NA	black	female	21	1949	1971-04-27	1971	04	2	9999	9999	NORTHEAST	1940s	TRUE	TRUE	TRUE	TRUE	TRUE	TRUE	TRUE	TRUE	TRUE	TRUE	1	53.18	165.96	19.3081863050164	36.8888888888889	-4.7049232444846	10.8578423219086	-5.73393397177419
140	805520010014042711111999431282051611111219999999999999999999999999999999999999999999999999999999999990088333622201354234199929121991199929917613050871362256132000009999990000000000000000000302142330237480135200960158008010000000000000001000000001320000200000010010100000000000010002112000020000002000000000107810242042410549999999999999999999912097000000000000000000000000000000000000000000000000000…	NH_8055200100140427111	13520	97	NA	black	female	36	1935	1971-05-08	1971	05	1	0781	0242	NORTHEAST	1930s	FALSE	TRUE	TRUE	FALSE	FALSE	TRUE	TRUE	TRUE	FALSE	FALSE	3	73.94	166.86	26.5567525992035	36.1111111111111	2.46021087688218	11.7578423219086	15.0260660282258
143	805520010014342711111999561321031711111218999999999999999999999999999999999999999999999999999999999990089334612211244232199929022929922999999995042771462262190000009999990000000000000000000302442330408970291680800110007020000000000000000000000000120000200000020000100000000000010005812000020000002000000000299999999999999999999999999999999999912098400000000000000000000000000000000000000000000000000…	NH_8055200100143427111	29168	98.4	NA	white	female	46	1924	1971-04-27	1971	04	2	9999	9999	NORTHEAST	1920s	TRUE	TRUE	TRUE	TRUE	FALSE	TRUE	TRUE	TRUE	TRUE	FALSE	1	75.18	167.46	26.8089711675399	36.8888888888889	2.65680799667163	12.3578423219086	16.2660660282258
145	805520010014542711111999652102011611111212299991096029999299992999929999299992999910900299992999918600090116522305053710999929122929922999999995050471652096132000009999990000000000000000000302642330020460013240640170008410000000000000000010000000110001200000020000100000000000010005802000020000002000000000204011022999999999999999999999999999912098600000000000000000000000000000000000000000000000000…	NH_8055200100145427111	1324	98.6	NA	black	female	65	1905	1971-05-04	1971	05	2	0401	1022	NORTHEAST	1900s	FALSE	FALSE	TRUE	TRUE	FALSE	TRUE	TRUE	TRUE	TRUE	FALSE	1	65.77	165.36	24.0528705866768	37	0.0953824857226324	10.2578423219086	6.8560660282258
147	805520010014742711111999282322042711111215299992999913600299992999929999299992999929999115602999951600090922822508422432199929122929922999999995051871282125190000009999990000000000000000000302842330035800016780840140007820000000000000000000000000310100200000020000200000000000000000002000020000002000000000299999999999999999999999999999999999912098400000000000000000000000000000000000000000000000000…	NH_8055200100147427111	1678	98.4	NA	black	female	28	1942	1971-05-18	1971	05	2	9999	9999	NORTHEAST	1940s	TRUE	FALSE	TRUE	TRUE	TRUE	TRUE	TRUE	TRUE	TRUE	FALSE	3	68.72	169.56	23.9021151897191	36.8888888888889	-0.44472305106333	14.4578423219086	9.80606602822581
149	805520010014942711111999321882123711111218999999999999999999999999999999999999999999999999999999999990091023221211380188899929121991199919268481042971322126131350009999990000000000000000000302842330067500037430720110007420000000000000000000000000120000200000020000200000000000000000002000020000002000000000299999999999999999999999999999999999912098000000000000000000000000000000000000000000000000000…	NH_8055200100149427111	3743	98	NA	black	male	32	1938	1971-04-29	1971	04	2	9999	9999	NORTHEAST	1930s	TRUE	TRUE	TRUE	TRUE	TRUE	TRUE	TRUE	TRUE	TRUE	TRUE	1	65.54	177.97	20.6924939152812	36.6666666666667	-4.43397162930019	22.8678423219086	6.62606602822581
152	805520010015242711111999452882041511111288188881888818888299992999929999299992999929999299992999988880091242421401474510999929121991221219999995050571242999132000009999990000000000000000000302842330079520050710640140009510000000000000000001000000120000200000020000200000000000000000002000020000002000000000299999999999999999999999999999999999912097800000000000000000000000000000000000000000000000000…	NH_8055200100152427111	5071	97.8	NA	black	male	24	1947	1971-05-05	1971	05	2	9999	9999	NORTHEAST	1940s	FALSE	TRUE	TRUE	TRUE	TRUE	TRUE	TRUE	TRUE	TRUE	FALSE	1	70.65	168.06	25.0140174092463	36.5555555555556	0.806232789831114	12.9578423219086	11.7360660282258
153	805520010015342711111999702882032611111218999999999999999999999999999999999999999999999999999999999990091527022312005188899929122929922999999995051871702272190000009999990000000000000000000302942330028120010420920238010410000000000000000000001000120000200000020000200000000000000000001100020000002000000000204019999999999999999999999999999999912098400000000000000000000000000000000000000000000000000…	NH_8055200100153427111	1042	98.4	NA	black	female	70	1900	1971-05-18	1971	05	2	0401	9999	NORTHEAST	1900s	FALSE	TRUE	TRUE	TRUE	TRUE	FALSE	TRUE	TRUE	TRUE	FALSE	1	58.17	153.56	24.6685065010187	36.8888888888889	1.80490688815357	-1.5421576780914	-0.74393397177419
154	805520010015442711111999591272094911111218999999999999999999999999999999999999999999999999999999999990092625921204114527199929123729922999999995050571602126190000009999990000000000000000000303342330051640035820960155009610000000000000010000000000120000200000020000200000000000000000002000020000001001000000299999999999999999999999999999999999912099000000000000000000000000000000000000000000000000000…	NH_8055200100154427111	3582	99	NA	black	male	60	1911	1971-05-05	1971	05	2	9999	9999	NORTHEAST	1910s	FALSE	TRUE	TRUE	TRUE	TRUE	TRUE	TRUE	FALSE	TRUE	FALSE	1	80.63	171.06	27.5549561609294	37.2222222222222	3.06906429877971	15.9578423219086	21.7160660282258
155	805520010015542711111999591272094911111218999999999999999999999999999999999999999999999999999999999990092643222402394234199929123729922999999995050471322126190000009999990000000000000000000303342330035800017930880170011220000000000000000000000000120000200000020000100000000000010005802000020000002000000000204019999999999999999999999999999999912098800000000000000000000000000000000000000000000000000…	NH_8055200100155427111	1793	98.8	NA	black	female	32	1939	1971-05-04	1971	05	2	0401	9999	NORTHEAST	1930s	TRUE	TRUE	TRUE	TRUE	FALSE	TRUE	TRUE	TRUE	TRUE	FALSE	1	66.56	152.86	28.4856151666317	37.1111111111111	5.68690724373793	-2.24215767809139	7.64606602822581
158	805520010015842711111999651451021911111221999999999999999999999999999999999999999999999999999999999990093026511403064245199929061991199919869051052771652918190000009999990000000000000000000303442330161140059190600156009420000000000000000000000000120000200000020000200000000000000000002000020000002000000000299999999999999999999999999999999999912098400000000000000000000000000000000000000000000000000…	NH_8055200100158427111	5919	98.4	NA	white	male	65	1906	1971-05-27	1971	05	2	9999	9999	NORTHEAST	1900s	TRUE	TRUE	TRUE	TRUE	TRUE	TRUE	TRUE	TRUE	TRUE	TRUE	1	61.35	173.06	20.4843019194983	36.8888888888889	-4.18699477114102	17.9578423219086	2.43606602822581
159	805520010015942711111999232312062511111288188882999911560299992999929999299992999929999299992999988880094022322607474231299929121991199919319695042871232999131100009999990000000000000000000303842330037550014730760116007620000000000000000000000000120000200000020000200000000000000000002000020000002000000000299999999999999999999999999999999999912098800000000000000000000000000000000000000000000000000…	NH_8055200100159427111	1473	98.8	NA	black	female	23	1947	1971-04-28	1971	04	2	9999	9999	NORTHEAST	1940s	TRUE	TRUE	TRUE	TRUE	TRUE	TRUE	TRUE	TRUE	TRUE	TRUE	1	74.5	156.26	30.5112944293388	37.1111111111111	7.39739829801262	1.15784232190859	15.5860660282258
161	805520010016142711111999331451053811111221999999999999999999999999999999999999999999999999999999999990094523311204373145199929061991199919858065042871342461190000009999990000000000000000000304042330101100034460640116006620000000000000000000000000120000200000020000200000000000000000002000020000002000000000299999999999999999999999999999999999912098400000000000000000000000000000000000000000000000000…	NH_8055200100161427111	3446	98.4	NA	white	male	34	1937	1971-04-28	1971	04	2	9999	9999	NORTHEAST	1930s	TRUE	TRUE	TRUE	TRUE	TRUE	TRUE	TRUE	TRUE	TRUE	TRUE	1	71.67	184.87	20.9702941344016	36.8888888888889	-4.79581806846918	29.7678423219086	12.7560660282258
162	805520010016242711111999331451053811111221999999999999999999999999999999999999999999999999999999999990094533212211383144199929062929922999999995051171322461190000009999990000000000000000000304042330038590014980820118006220000000000000000000000000120000200000020000200000000000000000002000020000002000000000299999999999999999999999999999999999912098400000000000000000000000000000000000000000000000000…	NH_8055200100162427111	1498	98.4	NA	white	female	32	1938	1971-05-11	1971	05	2	9999	9999	NORTHEAST	1930s	TRUE	TRUE	TRUE	TRUE	TRUE	TRUE	TRUE	TRUE	TRUE	TRUE	1	56.59	165.76	20.595873598709	36.8888888888889	-3.39869546794302	10.6578423219086	-2.32393397177419
164	805520010016442711111999521312031611111218999999999999999999999999999999999999999999999999999999999990094634722208232432199929121992222919669914050671472262132000009999990000000000000000000304142330056110046130800128009010000000000000000001000000120000200000020000100000000000010005802000020000002000000000299999999999999999999999999999999999912098200000000000000000000000000000000000000000000000000…	NH_8055200100164427111	4613	98.2	NA	black	female	47	1923	1971-05-06	1971	05	2	9999	9999	NORTHEAST	1920s	FALSE	TRUE	TRUE	TRUE	FALSE	TRUE	TRUE	TRUE	TRUE	FALSE	1	71.33	166.16	25.8356419403286	36.7777777777778	1.80399190797866	11.0578423219086	12.4160660282258
165	805520010016542711111999281332042611111219999999999999999999999999999999999999999999999999999999999990094732722201443734199929122929922999999995042971272302132000009999990000000000000000000304142330035800018630860130007020000000000000000000000000120000200000020000200000000000000000002000020000002000000000299999999999999999999999999999999999912099000000000000000000000000000000000000000000000000000…	NH_8055200100165427111	1863	99	NA	black	female	27	1944	1971-04-29	1971	04	2	9999	9999	NORTHEAST	1940s	TRUE	TRUE	TRUE	TRUE	TRUE	TRUE	TRUE	TRUE	TRUE	TRUE	1	64.52	162.46	24.4456427642284	37.2222222222222	0.756991664584295	7.35784232190861	5.6060660282258
169	805520010016942711111999422311021311111212125442999929999299992999929999299992999929999299992999925440096134222204284588899929122929922999999995050471432097132000009999990000000000000000000304642330035490020681080130008620000000000000000000000000120000200000020000100000000000010005802000020000002000000000299999999999999999999999999999999999922100300000000000000000000000000000000000000000000000000…	NH_8055200100169427111	2068	100.3	NA	black	female	43	1928	1971-05-04	1971	05	2	9999	9999	NORTHEAST	1920s	TRUE	TRUE	TRUE	TRUE	FALSE	TRUE	TRUE	TRUE	TRUE	FALSE	1	100.36	168.36	35.4064853617538	37.9444444444444	11.1708900180652	13.2578423219086	41.4460660282258
172	805520010017242711111999221342021211111219999999999999999999999999999999999999999999999999999999999990096532322212474234199929121991199919609310051371232458190000009999990000000000000000000304742330031400016350700106006620000000000000000000000000320000200000020000200000000000000000002000020000002000000000299999999999999999999999999999999999912098200000000000000000000000000000000000000000000000000…	NH_8055200100172427111	1635	98.2	NA	black	female	23	1947	1971-05-13	1971	05	2	9999	9999	NORTHEAST	1940s	TRUE	TRUE	TRUE	TRUE	TRUE	TRUE	TRUE	TRUE	TRUE	TRUE	3	59.42	165.06	21.8096635499329	36.7777777777778	-2.1200138267478	9.9578423219086	0.50606602822581
173	805520010017342711111999531332032611111218999999999999999999999999999999999999999999999999999999999990096625321208174233199929121991199919328706050671532262132000009999990000000000000000000304742330038910033240720120009210000000000000000001000000120000200000020000200000000000000000002000020000002000000000299999999999999999999999999999999999912098600000000000000000000000000000000000000000000000000…	NH_8055200100173427111	3324	98.6	NA	black	male	53	1917	1971-05-06	1971	05	2	9999	9999	NORTHEAST	1910s	FALSE	TRUE	TRUE	TRUE	TRUE	TRUE	TRUE	TRUE	TRUE	FALSE	1	66.79	168.06	23.6473633795267	37	-0.560421239888498	12.9578423219086	7.87606602822581
174	805520010017442711111999531332032611111218999999999999999999999999999999999999999999999999999999999990096642421808464233199929123629921199999995050671242262132000009999990000000000000000000304742330074500039890680128009010000000000000001000000000120000200000020000200000000000000000002000020000002000000000299999999999999999999999999999999999912098400000000000000000000000000000000000000000000000000…	NH_8055200100174427111	3989	98.4	NA	black	male	24	1946	1971-05-06	1971	05	2	9999	9999	NORTHEAST	1940s	FALSE	TRUE	TRUE	TRUE	TRUE	TRUE	TRUE	TRUE	TRUE	FALSE	1	100.24	177.16	31.9381469482043	36.8888888888889	6.88677035916117	22.0578423219086	41.3260660282258
175	805520010017542711111999512322031611111219999999999999999999999999999999999999999999999999999999999990096742222408484233199929121992221119779314050771222400132000009999990000000000000000000304842330031400016350740120008020000000000000000000000000120000200000020000200000000000000000002000020000002000000000299999999999999999999999999999999999912098000000000000000000000000000000000000000000000000000…	NH_8055200100175427111	1635	98	NA	black	female	22	1948	1971-05-07	1971	05	2	9999	9999	NORTHEAST	1940s	TRUE	TRUE	TRUE	TRUE	TRUE	TRUE	TRUE	TRUE	TRUE	TRUE	1	54.88	153.06	23.4255979191786	36.6666666666667	0.608349513435869	-2.0421576780914	-4.03393397177419
176	805520010017642711111999581102072911111218999999999999999999999999999999999999999999999999999999999990096836022208104523199929122929922999999995051371602126132000009999990000000000000000000304842330055910037610720196010820000000000000000000000000120000200000020000100000000000010000812000020000002000000000204019999999999999999999999999999999912098200000000000000000000000000000000000000000000000000…	NH_8055200100176427111	3761	98.2	NA	black	female	60	1910	1971-05-13	1971	05	2	0401	9999	NORTHEAST	1910s	TRUE	TRUE	TRUE	TRUE	FALSE	TRUE	TRUE	TRUE	TRUE	FALSE	1	82.21	164.26	30.4691971723458	36.7777777777778	6.61368172706103	9.15784232190859	23.2960660282258
178	805520010017842711111999411332052911111220999999999999999999999999999999999999999999999999999999999990098024121206293733899929121991221119757472050171412358132000009999990000000000000000000305342330117310043910760138008420000000000000000000000000120000200000020000100000000000010781212000020000002000000000210929999999999999999999999999999999912098000000000000000000000000000000000000000000000000000…	NH_8055200100178427111	4391	98	NA	black	male	41	1929	1971-05-01	1971	05	2	1092	9999	NORTHEAST	1920s	TRUE	TRUE	TRUE	TRUE	FALSE	TRUE	TRUE	TRUE	TRUE	FALSE	1	68.72	161.16	26.4587079981871	36.6666666666667	2.8905700370613	6.05784232190859	9.80606602822581
179	805520010017942711111999411332052911111220999999999999999999999999999999999999999999999999999999999990098034122203304234199929121991199919838926050171412358132000009999990000000000000000000305342330029680013870720112007820000000000000000000000000120000200000010001100000000000010005812000020000001000000001204540692999999999999999999999999999912098000000000000000000000000000000000000000000000000000…	NH_8055200100179427111	1387	98	NA	black	female	41	1930	1971-05-01	1971	05	2	0454	0692	NORTHEAST	1930s	TRUE	TRUE	TRUE	FALSE	FALSE	TRUE	TRUE	FALSE	TRUE	FALSE	1	62.82	148.95	28.3150228842583	36.6666666666667	5.87878140106182	-6.15215767809138	3.90606602822581
180	805520010018042711111999571262042611111218999999999999999999999999999999999999999999999999999999999990098335122201202826199929122929922999999995043071512205132000009999990000000000000000000305342330056110046130840190012020000000000000000000000000120000200000020000200000000000000000002000020000002000000000204019999999999999999999999999999999921098100000000000000000000000000000000000000000000000000…	NH_8055200100180427111	4613	98.1	NA	black	female	51	1920	1971-04-30	1971	04	2	0401	9999	NORTHEAST	1920s	TRUE	TRUE	TRUE	TRUE	TRUE	TRUE	TRUE	TRUE	TRUE	TRUE	1	121.34	161.46	46.5451135693866	36.7222222222222	22.9491648839874	6.35784232190861	62.4260660282258
182	805520010018242711111999422311011411111216150002999929999299992999929999299992999929999299992999950000098514212512284231299929141991199919287602052571422248132000009999990000000000000000000305542330304380131580820136009220000000000000000000000000120000200000020000100000000000010000712000020000002000000000299999999999999999999999999999999999912098200000000000000000000000000000000000000000000000000…	NH_8055200100182427111	13158	98.2	NA	white	female	42	1928	1971-05-25	1971	05	2	9999	9999	NORTHEAST	1920s	TRUE	TRUE	TRUE	TRUE	FALSE	TRUE	TRUE	TRUE	TRUE	FALSE	1	57.27	159.36	22.5511420682731	36.7777777777778	-0.850131547212051	4.25784232190861	-1.64393397177419
183	805520010018342711111999732251011311111212299991121229999299992999929999299992999910648299992999918600098717312309972425199929012929922999999995050571732096132000009999990000000000000000000305542330161730108750780150010010000000000000000000100001120000200000020000100000000000010001202000020000002000000000203870381999999999999999999999999999912098600000000000000000000000000000000000000000000000000…	NH_8055200100183427111	10875	98.6	NA	white	female	73	1897	1971-05-05	1971	05	2	0387	0381	NORTHEAST	1890s	FALSE	TRUE	TRUE	TRUE	FALSE	TRUE	TRUE	TRUE	TRUE	FALSE	1	53.64	164.56	19.8079810476765	37	-4.07534512188179	9.4578423219086	-5.27393397177419
185	805520010018542711211999561341031411111217145002999929999299991240029999299992999929999299992999969000099035612201154234199929062929922999999995050471562213190000009999990000000000000000000305642330406510284900800154010810000000000000000010000000120000200000020000200000000000000000001000120000001001000000207130401999999999999999999999999999918098400000000000000000000000000000000000000000000000000…	NH_8055200100185427112	28490	98.4	NA	white	female	56	1915	1971-05-04	1971	05	2	0713	0401	NORTHEAST	1910s	FALSE	TRUE	TRUE	TRUE	TRUE	FALSE	TRUE	FALSE	TRUE	FALSE	1	73.82	161.76	28.2118628812049	36.8888888888889	4.58810347153214	6.65784232190859	14.9060660282258
187	805520010018742711211999311341052411111219999999999999999999999999999999999999999999999999999999999990099323111207394234199929151991199919269705050671312256190000009999990000000000000000000305642330808760336070880140008820000000000000000000000000120000200000020000200000000000000000002000020000002000000000299999999999999999999999999999999999912098200000000000000000000000000000000000000000000000000…	NH_8055200100187427112	33607	98.2	NA	white	male	31	1939	1971-05-06	1971	05	2	9999	9999	NORTHEAST	1930s	TRUE	TRUE	TRUE	TRUE	TRUE	TRUE	TRUE	TRUE	TRUE	TRUE	1	85.39	178.07	26.9293267650333	36.7777777777778	1.79359097902737	22.9678423219086	26.4760660282258
189	805520010018942711211999241332041611111218999999999999999999999999999999999999999999999999999999999990099422421201474233299929121991199919228680052271242205190000009999990000000000000000000305742330595980319110660110006820000000000000000000000000120000200000020000200000000000000000002000020000002000000000299999999999999999999999999999999999982098200000000000000000000000000000000000000000000000000…	NH_8055200100189427112	31911	98.2	NA	black	male	24	1947	1971-05-22	1971	05	2	9999	9999	NORTHEAST	1940s	TRUE	TRUE	TRUE	TRUE	TRUE	TRUE	TRUE	TRUE	TRUE	TRUE	1	80.06	176.36	25.7404067568137	36.7777777777778	0.763192099166434	21.2578423219086	21.1460660282258
190	805520010019042711211999692441011611111212299991140029999299992999929999299992999929999299992999914000099616912301029344199914152929922999999995051971692072132000009999990000000000000000000305742330161730108750920148008820000000000000000000000000120000200000020000200000000000000000001000120000002000000000207139999999999999999999999999999999912098200000000000000000000000000000000000000000000000000…	NH_8055200100190427112	10875	98.2	NA	white	female	69	1902	1971-05-19	1971	05	2	0713	9999	NORTHEAST	1900s	TRUE	TRUE	TRUE	TRUE	TRUE	FALSE	TRUE	TRUE	TRUE	FALSE	1	59.42	165.26	21.7569067633721	36.7777777777778	-2.19131109615753	10.1578423219086	0.50606602822581
191	805520010019142711211999691281033611111222999999999999999999999999999999999999999999999999999999999990099726911212014228299929011991199919228381051271692770132000009999990000000000000000000305842330161140059190680178009420000000000000000000000000120000200000010100200000000000000000002000020000001001000000204270401999999999999999999999999999912098400000000000000000000000000000000000000000000000000…	NH_8055200100191427112	5919	98.4	NA	white	male	69	1901	1971-05-12	1971	05	2	0427	0401	NORTHEAST	1900s	TRUE	TRUE	TRUE	FALSE	TRUE	TRUE	TRUE	FALSE	TRUE	FALSE	1	71.78	162.56	27.1628961226672	36.8888888888889	3.46497478159864	7.4578423219086	12.8660660282258
192	805520010019242711211999471281031611111219999999999999999999999999999999999999999999999999999999999990099852212411484234199929011991199919717395050171222385132000009999990000000000000000000305842330374720154940920116007420000000000000000000000000120000200000020000200000000000000000002000020000002000000000299999999999999999999999999999999999912098600000000000000000000000000000000000000000000000000…	NH_8055200100192427112	15494	98.6	NA	white	female	22	1948	1971-05-01	1971	05	2	9999	9999	NORTHEAST	1940s	TRUE	TRUE	TRUE	TRUE	TRUE	TRUE	TRUE	TRUE	TRUE	TRUE	1	65.2	165.66	23.7581314937951	37	-0.227167331432428	10.5578423219086	6.28606602822581
193	805520010019342711211999722281011511111214299991157229999299992999912280299992999929999299992999938520099917212312984228199929022929922999999995050571722199132000009999990000000000000000000305842330222210080060640145008010000000000000010011000000120000200000020000100000000000010002401000120000002000000000207149999999999999999999999999999999912098400000000000000000000000000000000000000000000000000…	NH_8055200100193427112	8006	98.4	NA	white	female	72	1898	1971-05-05	1971	05	2	0714	9999	NORTHEAST	1890s	FALSE	TRUE	TRUE	TRUE	FALSE	FALSE	TRUE	TRUE	TRUE	FALSE	1	59.19	150.15	26.254132148238	36.8888888888889	3.70664776794778	-4.9521576780914	0.276066028225806
194	805520010019442711211999731281011511111213299991145229999299991120029999299992999929999299992999926520100017311312974228199929153129922999999995050571732135132000009999990000000000000000000305842330157870088290840175012810000000000000000001000001120000200000010010200000000000000000002000020000002000000000204010394042403879999999999999999999912098200000000000000000000000000000000000000000000000000…	NH_8055200100194427112	8829	98.2	NA	white	male	73	1897	1971-05-05	1971	05	2	0401	0394	NORTHEAST	1890s	FALSE	TRUE	TRUE	FALSE	TRUE	TRUE	TRUE	TRUE	TRUE	FALSE	1	56.81	151.15	24.8661464005859	36.7777777777778	2.22595960605083	-3.9521576780914	-2.10393397177419
196	805520010019642711211999661341041611111215102001007429999112002999910030299992999929999299991066021640101126611209044234199929013129922999999995042771662052132000009999990000000000000000000306142330161140065000720152008020000000000000000000000000120000200000020000200000000000000000002000020000002000000000299999999999999999999999999999999999912097800000000000000000000000000000000000000000000000000…	NH_8055200100196427112	6500	97.8	NA	white	male	66	1904	1971-04-27	1971	04	2	9999	9999	NORTHEAST	1900s	TRUE	TRUE	TRUE	TRUE	TRUE	TRUE	TRUE	TRUE	TRUE	TRUE	1	62.37	159.56	24.4978340725287	36.5555555555556	1.07801997419463	4.4578423219086	3.45606602822581
197	805520010019742711211999741431022411111218999999999999999999999999999999999999999999999999999999999990102436712203043644199929062929922999999995051271672347132000009999990000000000000000000306542330222210085540920118007220000000000000000000000000120000200000020000200000000000000000002000020000002000000000299999999999999999999999999999999999912098200000000000000000000000000000000000000000000000000…	NH_8055200100197427112	8554	98.2	NA	white	female	67	1904	1971-05-12	1971	05	2	9999	9999	NORTHEAST	1900s	TRUE	TRUE	TRUE	TRUE	TRUE	TRUE	TRUE	TRUE	TRUE	TRUE	1	45.02	154.86	18.7727104136036	36.7777777777778	-4.21140233777982	-0.242157678091388	-13.8939339717742
198	805520010019842711211999691341022611111217888881104029999299992999912000299992999929999299992999988880102836612203059334199911002929922999999995051271662265132000009999990000000000000000000306542330222210080060820172008820000000000000000000000000120000200000020000100000000000010001102000020000002000000000299999999999999999999999999999999999912098400000000000000000000000000000000000000000000000000…	NH_8055200100198427112	8006	98.4	NA	white	female	66	1905	1971-05-12	1971	05	2	9999	9999	NORTHEAST	1900s	TRUE	TRUE	TRUE	TRUE	FALSE	TRUE	TRUE	TRUE	TRUE	FALSE	1	77.68	157.86	31.1720252935142	36.8888888888889	7.90980529939633	2.75784232190861	18.7660660282258
199	805520010019942711211999651281021511111218999999999999999999999999999999999999999999999999999999999990103026511210054228199929013129922999999995043071652347190000009999990000000000000000000306642330161140069450900156008420000000000000000000000000120000200000020000200000000000000000002000020000002000000000299999999999999999999999999999999999912098200000000000000000000000000000000000000000000000000…	NH_8055200100199427112	6945	98.2	NA	white	male	65	1905	1971-04-30	1971	04	2	9999	9999	NORTHEAST	1900s	TRUE	TRUE	TRUE	TRUE	TRUE	TRUE	TRUE	TRUE	TRUE	TRUE	1	81.31	174.96	26.5623454803909	36.7777777777778	1.71491420268646	19.8578423219086	22.3960660282258
201	805520010020142716211999601251041611111220999999999999999999999999999999999999999999999999999999999990105342612404444233199929021991199919798381051971272423190000009999990000000000000000000307242330308730119860800120007420000000000000000000000000120000200000020000200000000000000000001010020000002000000000299999999999999999999999999999999999921098200000000000000000000000000000000000000000000000000…	NH_8055200100201427162	11986	98.2	NA	white	female	27	1944	1971-05-19	1971	05	2	9999	9999	NORTHEAST	1940s	TRUE	TRUE	TRUE	TRUE	TRUE	FALSE	TRUE	TRUE	TRUE	FALSE	1	85.5	161.66	32.716057725299	36.7777777777778	9.1015685570507	6.55784232190859	26.5860660282258
205	805520010020542718212295431341042911111222999999999999999999999999999999999999999999999999999999999990106824311201284234199929061991199941717245051271432604190000009999990000000000000000000307542330082530032140860154011220000000000000000000000000120000200000020000100000000000010001412000020000002000000000299999999999999999999999999999999999912098000000000000000000000000000000000000000000000000000…	NH_8055200100205427182	3214	98	NA	white	male	43	1928	1971-05-12	1971	05	2	9999	9999	NORTHEAST	1920s	TRUE	TRUE	TRUE	TRUE	FALSE	TRUE	TRUE	TRUE	TRUE	FALSE	1	103.87	183.77	30.7567824620095	36.6666666666667	5.09264291480802	28.6678423219086	44.9560660282258
207	805520010020742718212295492341011311111218999999999999999999999999999999999999999999999999999999999990106914912402224534199929061991199919529372050471492421190000009999990000000000000000000307542330051120036460720120007420000000000000000000000000120000200000020000100000000000010000802000020000002000000000299999999999999999999999999999999999912097600000000000000000000000000000000000000000000000000…	NH_8055200100207427182	3646	97.6	NA	white	female	49	1922	1971-05-04	1971	05	2	9999	9999	NORTHEAST	1920s	TRUE	TRUE	TRUE	TRUE	FALSE	TRUE	TRUE	TRUE	TRUE	FALSE	1	55.22	166.56	19.9046698244225	36.4444444444444	-4.16406117362541	11.4578423219086	-3.69393397177419
208	805520010020842718212295491331041511111220999999999999999999999999999999999999999999999999999999999990107042512406455134199929001991199919828926050571252423190000009999990000000000000000000307642330038590014980840118009420000000000000000000000000120000200000020000200000000000000000002000020000002000000000299999999999999999999999999999999999912098000000000000000000000000000000000000000000000000000…	NH_8055200100208427182	1498	98	NA	white	female	25	1945	1971-05-05	1971	05	2	9999	9999	NORTHEAST	1940s	TRUE	TRUE	TRUE	TRUE	TRUE	TRUE	TRUE	TRUE	TRUE	TRUE	1	67.59	164.06	25.1117530598405	36.6666666666667	1.2747780974047	8.9578423219086	8.67606602822581
209	805520010020942718212295691281021511111213299991065229999299991264010400299992999911080299992999947720107126911407014228199929013129922999999995050571692195190000009999990000000000000000000307642330019730011040880136008420000000000000000000000000120000200000020000100000000000010000402000020000002000000000299999999999999999999999999999999999912098200000000000000000000000000000000000000000000000000…	NH_8055200100209427182	1104	98.2	NA	white	male	69	1901	1971-05-05	1971	05	2	9999	9999	NORTHEAST	1900s	TRUE	TRUE	TRUE	TRUE	FALSE	TRUE	TRUE	TRUE	TRUE	FALSE	1	97.75	177.87	30.8966473515367	36.7777777777778	5.77945204837976	22.7678423219086	38.8360660282258
210	805520010021042718212149411341042611111219999999999999999999999999999999999999999999999999999999999990107234112207294234199929152929922999999995051871412302190000009999990000000000000000000307642330038050018250780116007220000000000000000000000000120000200000020000100000000000010000812000020000002000000000299999999999999999999999999999999999912099200000000000000000000000000000000000000000000000000…	NH_8055200100210427182	1825	99.2	NA	white	female	41	1929	1971-05-18	1971	05	2	9999	9999	NORTHEAST	1920s	TRUE	TRUE	TRUE	TRUE	FALSE	TRUE	TRUE	TRUE	TRUE	FALSE	1	44.45	151.55	19.353516358674	37.3333333333333	-3.32375140155902	-3.55215767809139	-14.4639339717742
212	805520010021242718212149621451022811111219999999999999999999999999999999999999999999999999999999999990107326211206084245199929013129922999999995043071622458190000009999990000000000000000000307642330061070040440900160008620000000000000000000000000120000200000020000200000000000000000002000020000002000000000299999999999999999999999999999999999912097800000000000000000000000000000000000000000000000000…	NH_8055200100212427182	4044	97.8	NA	white	male	62	1908	1971-04-30	1971	04	2	9999	9999	NORTHEAST	1900s	TRUE	TRUE	TRUE	TRUE	TRUE	TRUE	TRUE	TRUE	TRUE	TRUE	1	74.84	173.46	24.8733966048199	36.5555555555556	0.16501894848267	18.3578423219086	15.9260660282258
213	805520010021342718212149621451022811111219999999999999999999999999999999999999999999999999999999999990107336812212023442199929062929922999999995043071682458190000009999990000000000000000000307642330027780011110760130008420000000000000000000000000120000200000020000100000000000010586912000020000002000000000210819999999999999999999999999999999912097800000000000000000000000000000000000000000000000000…	NH_8055200100213427182	1111	97.8	NA	white	female	68	1902	1971-04-30	1971	04	2	1081	9999	NORTHEAST	1900s	TRUE	TRUE	TRUE	TRUE	FALSE	TRUE	TRUE	TRUE	TRUE	FALSE	1	58.97	151.05	25.8457815045317	36.5555555555556	3.21486495142111	-4.05215767809139	0.056066028225807
214	805520010021442718212295261342052429911919999999999999999999999999999999999999999999999999999999999990107722621209444234199929121991199919139452051271262256190000009999990000000000000000000307842330067500038870620128008420000000000000000000000000120000200000020000100000000000010315612000020000002000000000210479999999999999999999999999999999982098600000000000000000000000000000000000000000000000000…	NH_8055200100214427182	3887	98.6	NA	black	male	26	1944	1971-05-12	1971	05	2	1047	9999	NORTHEAST	1940s	TRUE	TRUE	TRUE	TRUE	FALSE	TRUE	TRUE	TRUE	TRUE	FALSE	1	75.41	169.76	26.1672574732105	37	1.80187874957913	14.6578423219086	16.4960660282258
217	805520010021742718212129351281073911111216299992999929999299992999929999299991500029999299992999950000108333312202384228199917062929922999017823050771331087132000009999990000000000000000000307942330038590016450840090005220000000000000000000000000120000200000020000100100000000000000002000020000002000000000299999999999999999999999999999999999912098200000000000000000000000000000000000000000000000000…	NH_8055200100217427182	1645	98.2	NA	white	female	33	1938	1971-05-07	1971	05	2	9999	9999	NORTHEAST	1930s	TRUE	TRUE	TRUE	TRUE	FALSE	TRUE	TRUE	TRUE	TRUE	FALSE	1	67.02	159.06	26.4900310447986	36.7777777777778	3.11656815358691	3.9578423219086	8.1060660282258
220	805520010022042711211999241421032411111218999999999999999999999999999999999999999999999999999999999990110132412202474234199929022929922999999995052671242262190000009999990000000000000000000308542330374720149170980114006420000000000000000000000000120000200000020000200000000000000000002000010010002000000000899999999999999999999999999999999999912098000000000000000000000000000000000000000000000000000…	NH_8055200100220427112	14917	98	NA	white	female	24	1947	1971-05-26	1971	05	8	9999	9999	NORTHEAST	1940s	TRUE	TRUE	TRUE	TRUE	TRUE	TRUE	FALSE	TRUE	FALSE	FALSE	1	48.19	162.76	18.191209017271	36.6666666666667	-5.52525280664661	7.65784232190859	-10.7239339717742
222	805520010022242718212295221441021311111219999999999999999999999999999999999999999999999999999999999990110532312210473644199929151991199939878100051371232458190000009999990000000000000000000308742330374720154940720114006220000000000000000000000000120000200000020000200000000000000000002000010010002000000000299999999999999999999999999999999999982098800000000000000000000000000000000000000000000000000…	NH_8055200100222427182	15494	98.8	NA	white	female	23	1947	1971-05-13	1971	05	2	9999	9999	NORTHEAST	1940s	TRUE	TRUE	TRUE	TRUE	TRUE	TRUE	FALSE	TRUE	TRUE	FALSE	1	72.69	164.06	27.0065591051903	37.1111111111111	3.16958414275441	8.9578423219086	13.7760660282258
225	805520010022542718212295692421011411111212299991156029999299992999910200299992999929999299992999917600106016912312014242199929063129922999999995051471692091132000009999990000000000000000000307442330161730108750840162008020000000000000000000000000120000200000020000100000000000018888802000020000002000000000299999999999999999999999999999999999912098200000000000000000000000000000000000000000000000000…	NH_8055200100225427182	10875	98.2	NA	white	female	69	1901	1971-05-14	1971	05	2	9999	9999	NORTHEAST	1900s	TRUE	TRUE	TRUE	TRUE	FALSE	TRUE	TRUE	TRUE	TRUE	FALSE	1	74.5	156.96	30.2397567025264	36.7777777777778	7.06096888122884	1.85784232190861	15.5860660282258
227	805520010022742711111999222332031111222988888888888888888888888888888888888888888888888888888888888880087622222401493633299929122929922999999995052271222999131350009999990000000000000000000302042330037550014730800118009220000000000000000000000000120000200000020000200000000000000000002000010010002000000000299999999999999999999999999999999999921098200000000000000000000000000000000000000000000000000…	NH_8055200100227427111	1473	98.2	NA	black	female	22	1949	1971-05-22	1971	05	2	9999	9999	NORTHEAST	1940s	TRUE	TRUE	TRUE	TRUE	TRUE	TRUE	FALSE	TRUE	TRUE	FALSE	1	77.68	153.76	32.8565890759387	36.7777777777778	9.97444898022463	-1.34215767809141	18.7660660282258
228	805520010022842711111999441341011311111217164002999929999299992999929999299992999929999299992999964000081614411607263434199929031991199919848426051571442293190000000133120094870000000048210300242330082530035300820148009620000000000000000000000000120000200000020000200000000000000000002000020000002000000000204019999999999999999999999999999999912097811000021100001100000000000000001100000000001000100…	NH_8055200100228427111	3530	97.8	9.83333333333333	white	male	44	1926	1971-05-15	1971	05	2	0401	9999	NORTHEAST	1920s	TRUE	TRUE	TRUE	TRUE	TRUE	TRUE	TRUE	TRUE	TRUE	TRUE	1	81.31	169.86	28.1813453177424	36.5555555555556	3.80669635268657	14.7578423219086	22.3960660282258
229	805520010022942711111999712232011311111212299991080610252299992999929999299992999910396299992999914540084517122301001323299929122929922999999995042771712075132000000079410058780000000029630301142330020460013240960138009020000000000000000000000000120000200000020000100000000000010255811000110000012000000000203480357999999999999999999999999999912098611000021100001100000000000000001100000000001000100…	NH_8055200100229427111	1324	98.6	14.3333333333333	black	female	71	1900	1971-04-27	1971	04	2	0348	0357	NORTHEAST	1900s	TRUE	TRUE	TRUE	TRUE	FALSE	FALSE	FALSE	TRUE	TRUE	FALSE	1	45.93	162.76	17.3380832156724	37	-6.37837860824512	7.65784232190859	-12.9839339717742
230	805520010023042711111999601312011811111216150002999929999299992999929999299992999929999299992999950000084616021312101231199929121991199939927903052671602229132000000160480048600000000026940301142330051640033520940148010220000000000000000000000000120000100000120000200000000000000000002000011100002000000000207830401088604910738999999999999999912098211000021100001100000000000000001100000000001000200…	NH_8055200100230427111	3352	98.2	19.5	black	male	60	1910	1971-05-26	1971	05	2	0783	0401	NORTHEAST	1910s	TRUE	TRUE	FALSE	TRUE	TRUE	TRUE	FALSE	TRUE	TRUE	FALSE	1	60.89	176.36	19.5769843545139	36.7777777777778	-5.40023030313332	21.2578423219086	1.97606602822581
231	805520010023142711111999541282011711111212112182999929999299992999929999299992999929999299992999912180093315421312161128199929123629921119067751050871542056132000000092980108700000000058470303542330090790042250680150009820000000000000000000000000120000200000020000200000000000000000002000020000002000000000299999999999999999999999999999999999912097811000021100001100000000000000001200010000001000100…	NH_8055200100231427111	4225	97.8	10	black	male	54	1916	1971-05-08	1971	05	2	9999	9999	NORTHEAST	1910s	TRUE	TRUE	TRUE	TRUE	TRUE	TRUE	TRUE	TRUE	TRUE	TRUE	1	78.02	179.27	24.2767591114058	36.5555555555556	-0.970219571693942	24.1678423219086	19.1060660282258
232	805520010023242711111999571282132911111218999999999999999999999999999999999999999999999999999999999990088635422207161226199929122929922999999995052571542126132000000153360112210000000057520302242330056110046130940168009610000000000000010000000000120000200000020000200000000000000000002000020000002000000000899999999999999999999999999999999999912100011000022222113300000000000000001100000000001000200…	NH_8055200100232427111	4613	100	14.5	black	female	54	1916	1971-05-25	1971	05	8	9999	9999	NORTHEAST	1910s	FALSE	TRUE	TRUE	TRUE	TRUE	TRUE	TRUE	TRUE	FALSE	FALSE	1	49.21	161.26	18.9234385440626	37.7777777777778	-4.65396965848776	6.15784232190859	-9.70393397177419
233	805520010023342711111999421272051611111219999999999999999999999999999999999999999999999999999999999990090724221201294727199929121991199919757473050671422256132000000147440186500000000098750302742330117310053530680172010020000000000000000000000000120000200000020000200000000000000000002000020000002000000000204019999999999999999999999999999999912098411000021100001100000000000000001100000000001000100…	NH_8055200100233427111	5353	98.4	19	black	male	42	1929	1971-05-06	1971	05	2	0401	9999	NORTHEAST	1920s	TRUE	TRUE	TRUE	TRUE	TRUE	TRUE	TRUE	TRUE	TRUE	TRUE	1	79.04	174.26	26.0286421232817	36.8888888888889	1.24610253554864	19.1578423219086	20.1260660282258
234	805520010023442711111999792881021711111212299991138029999299992999910500299992999929999299992999918800097144812401234232199929013529922999999995042871482077132000000837290799670000000399960304942330775410370810900160008020000000000000000000000000120000200000020000100000000000010000812000020000002000000000103159999999999999999999999999999999912097811000021100001100000000000000001100000000001000100…	NH_8055200100234427111	37081	97.8	14.5	white	female	48	1923	1971-04-28	1971	04	1	0315	9999	NORTHEAST	1920s	TRUE	TRUE	TRUE	TRUE	FALSE	TRUE	TRUE	TRUE	FALSE	FALSE	1	59.08	153.06	25.2183732701361	36.5555555555556	2.40112486439341	-2.0421576780914	0.166066028225806
235	805520010023542711211999361311063611111218999999999999999999999999999999999999999999999999999999999990101223611212344231199929023511199919068715050171362155132000001064921021320000000519010306242330660240301730800116007420000000000000000000000000120000200000020000200000000000000000002000020000002000000000299999999999999999999999999999999999912098011000021100001100000000000000001100000000001000100…	NH_8055200100235427112	30173	98	9.66666666666667	white	male	36	1934	1971-05-01	1971	05	2	9999	9999	NORTHEAST	1930s	TRUE	TRUE	TRUE	TRUE	TRUE	TRUE	TRUE	TRUE	TRUE	TRUE	1	58.63	159.46	23.0577207230303	36.6666666666667	-0.352823133879282	4.35784232190861	-0.283933971774189
236	805520010023642711211999731241022611111216299991277229999299992999913000299992999929999299992999957720101637012211004227299911022929922999999995051971702236132000000780830348540000000177320306242330222210080060780174008820000000000000000000000000120000100100020000100000000000010002612000020000002000000000299999999999999999999999999999999999912097822000011100001100000000000000001100000000001000200…	NH_8055200100236427112	8006	97.8	14.25	white	female	70	1900	1971-05-19	1971	05	2	9999	9999	NORTHEAST	1900s	TRUE	TRUE	FALSE	TRUE	FALSE	TRUE	TRUE	TRUE	TRUE	FALSE	1	66.68	152.76	28.5743455103584	36.5555555555556	5.78490782888913	-2.34215767809141	7.76606602822581
237	805520010023742711211999681271021511111216299991282029999299991320029999299992999929999299992999960200103826811209024227299929013129922999999995042771682246132000000559570255750000000129990306842330161140065000760130008020000000000000000000000000120000200000020000200000000000000000002000020000001001000001207130696999999999999999999999999999912098411000021100001100000000000000001100000000001000100…	NH_8055200100237427112	6500	98.4	10.6833333333333	white	male	68	1902	1971-04-27	1971	04	2	0713	0696	NORTHEAST	1900s	TRUE	TRUE	TRUE	TRUE	TRUE	TRUE	TRUE	FALSE	TRUE	FALSE	1	71.55	177.46	22.7200186602006	36.8888888888889	-2.35916865311597	22.3578423219086	12.6360660282258
238	805520010023842711211999531321042511111221999999999999999999999999999999999999999999999999999999999990104134712210234234199913041992199919319183051271472544132000000837290354220000000177160306842330408970248560640128008420000000000000000000000000120000200000020000100000000000010000812000020000002000000000199999999999999999999999999999999999912099011000021100001100000000000000001100000000001000100…	NH_8055200100238427112	24856	99	11.25	white	female	47	1923	1971-05-12	1971	05	1	9999	9999	NORTHEAST	1920s	TRUE	TRUE	TRUE	TRUE	FALSE	TRUE	TRUE	TRUE	FALSE	FALSE	1	71.67	173.36	23.8473215614764	37.2222222222222	-0.851785853436337	18.2578423219086	12.7560660282258
239	805520010023942718212295771881021611111215299991400029999299992999929999299992999929999299992999940000107536812212024227199929012929922999999995051871682163190000000780830348540000000177320307742330222210080060820142007620000000000000000000000000120000100000120000100000000000010000812000020000002000000000204919999999999999999999999999999999912098022000011100002200001100000000001100000000001000200…	NH_8055200100239427182	8006	98	14.5	white	female	68	1902	1971-05-18	1971	05	2	0491	9999	NORTHEAST	1900s	TRUE	TRUE	FALSE	TRUE	FALSE	TRUE	TRUE	TRUE	TRUE	FALSE	1	59.08	154.46	24.763294674371	36.6666666666667	1.81626288868549	-0.642157678091394	0.166066028225806
240	805520010024042711111999572252011611111214132002999929999299992999929999299992999929999104802999936800082815722309131325299929121991199919779611042971572182190000000138240070310000000035430300642330055910035200900160011020000000000000000000000000120000200000020000200000000000000000002000020000002000000000299999999999999999999999999999999999912098011000021100001100000000000000001100000000001000100…	NH_8055200100240427111	3520	98	18.5166666666667	black	female	57	1913	1971-04-29	1971	04	2	9999	9999	NORTHEAST	1910s	TRUE	TRUE	TRUE	TRUE	TRUE	TRUE	TRUE	TRUE	TRUE	TRUE	1	78.24	160.46	30.3875205847876	36.6666666666667	6.88427431363318	5.35784232190861	19.3260660282258
241	805520010024142711111999711282063711111218999999999999999999999999999999999999999999999999999999999990085435522208151323199929123429922999999995050771552155132000000138240094610000000047680301442330055910037610880178010810000000000000000011000000120000200000020000200000000000000000002000020000002000000000104010713025099999999999999999999999922098422000011100001100000000000000001200010000001000100…	NH_8055200100241427111	3761	98.4	10	black	female	55	1915	1971-05-07	1971	05	1	0401	0713	NORTHEAST	1910s	FALSE	TRUE	TRUE	TRUE	TRUE	TRUE	TRUE	TRUE	FALSE	FALSE	1	79.15	149.75	35.2953308379854	36.8888888888889	12.7849274233931	-5.3521576780914	20.2360660282258
242	805520010024242711111999292342021411111217169002999929999299992999929999299992999929999299992999969000085622922402424234199929121991199939848391052271292262190000000446490095900000000052730301442330035800016780840112007420000000000000000000000000120000200000020000200000000000000000002000020000002000000000207139999999999999999999999999999999912097822000011201011100000000000000002222001100001000100…	NH_8055200100242427111	1678	97.8	9.83333333333333	black	female	29	1942	1971-05-22	1971	05	2	0713	9999	NORTHEAST	1940s	TRUE	TRUE	TRUE	TRUE	TRUE	TRUE	TRUE	TRUE	TRUE	TRUE	1	53.86	158.76	21.3689985012976	36.5555555555556	-1.97665366564061	3.65784232190859	-5.05393397177419
243	805520010024342711111999541312041511111218999999999999999999999999999999999999999999999999999999999990085825421210162431299929121991199929907753043071542205190000000092980086600000000046580301542330038910033240720160010420000000000000000000000000120000200000020000200000000000000000002000020000002000000000204019999999999999999999999999999999912098011000021100001100000000000000001100000000001000100…	NH_8055200100243427111	3324	98	9.36666666666667	black	male	54	1916	1971-04-30	1971	04	2	0401	9999	NORTHEAST	1910s	TRUE	TRUE	TRUE	TRUE	TRUE	TRUE	TRUE	TRUE	TRUE	TRUE	1	74.73	162.56	28.2792313631502	36.6666666666667	4.58131002208163	7.4578423219086	15.8160660282258
244	805520010024442711111999562332032411111215150002999929999299992999929999299992999929999299991070557050086825622304155133199929121991199919707323052271562182190000000138240070310000000035430301842330055910035200580104006220000000000000000000000000120000200000020000100000000000010007812000020000001001000000299999999999999999999999999999999999912098422000011100001100000000000000001100000000001000200…	NH_8055200100244427111	3520	98.4	15	black	female	56	1915	1971-05-22	1971	05	2	9999	9999	NORTHEAST	1910s	TRUE	TRUE	TRUE	TRUE	FALSE	TRUE	TRUE	FALSE	TRUE	FALSE	1	56.81	168.56	19.9947392120058	36.8888888888889	-4.25939661453176	13.4578423219086	-2.10393397177419
245	805520010024542711111999681252084911111215133001120029999299992999929999299992999929999299992999945000089026821307023725199929123129921119807903042971682066132000000047670025360000000012930302342330016410007131000164007820000000000000000000000000120000200000020000200000000000000000002000020000001001000000299999999999999999999999999999999999912098011000021100001100000000000000001100000000001000100…	NH_8055200100245427111	713	98	9.75	black	male	68	1902	1971-04-29	1971	04	2	9999	9999	NORTHEAST	1900s	TRUE	TRUE	TRUE	TRUE	TRUE	TRUE	TRUE	FALSE	TRUE	FALSE	1	59.42	170.26	20.4978065139256	36.6666666666667	-3.91392341682823	15.1578423219086	0.50606602822581
246	805520010024642711111999681252084911111215133001120029999299992999929999299992999929999299992999945000089045022604203732199929122911199919838903050871512066132000000153360083390000000042740302342330056110043180760192010420000000000000000000000000120000200000020000200000000000000000002000020000002000000000204019999999999999999999999999999999922097211000021100001100000000000000002200001100002100100…	NH_8055200100246427111	4318	97.2	11	black	female	51	1920	1971-05-08	1971	05	2	0401	9999	NORTHEAST	1920s	TRUE	TRUE	TRUE	TRUE	TRUE	TRUE	TRUE	TRUE	TRUE	TRUE	1	83.35	154.36	34.9813096142791	36.2222222222222	12.0435480700181	-0.742157678091388	24.4360660282258
247	805520010024742711111999641282011111111213299991062429999299991280829999299992999929999299992999934320089216421504061328199929123129922999999995051971652157132000000160480082080000000045490302342330120500045530960114007810000000000000010000000000120000200000020000200000000000000000001000120000002000000000207139999999999999999999999999999999912097811000022222223300000000000000001100000000001000100…	NH_8055200100247427111	4553	97.8	16.0833333333333	black	male	65	1906	1971-05-19	1971	05	2	0713	9999	NORTHEAST	1900s	FALSE	TRUE	TRUE	TRUE	TRUE	FALSE	TRUE	TRUE	TRUE	FALSE	1	61.12	170.76	20.9609544060283	36.5555555555556	-3.49712673184791	15.6578423219086	2.20606602822581
248	805520010024842711111999521342071511111214135002999929999299992999929999299992999929999299992999935000091725221204185134199929121991199919177690042971532052132000000092980064360000000034620303042330038910031110960120007620000000000000000000000000120000200000020000200000000000000000002000020000002000000000299999999999999999999999999999999999912098011000021100001100000000000000001100000000001000100…	NH_8055200100248427111	3111	98	10.3	black	male	53	1918	1971-04-29	1971	04	2	9999	9999	NORTHEAST	1910s	TRUE	TRUE	TRUE	TRUE	TRUE	TRUE	TRUE	TRUE	TRUE	TRUE	1	84.25	180.27	25.9252523309425	36.6666666666667	0.585571233597975	25.1678423219086	25.3360660282258
249	805520010024942711111999371332022611111218999999999999999999999999999999999999999999999999999999999990095423721210334533299929121991199919069751052071372311190000000147440148150000000078450304342330117310051530720128009220000000000000000000000000120000200000020000200000000000000000002000020000002000000000299999999999999999999999999999999999912097811000021100001100000000000000001100000000001000100…	NH_8055200100249427111	5153	97.8	19.5	black	male	37	1933	1971-05-20	1971	05	2	9999	9999	NORTHEAST	1930s	TRUE	TRUE	TRUE	TRUE	TRUE	TRUE	TRUE	TRUE	TRUE	TRUE	1	89.7	178.07	28.2885655325388	36.5555555555556	3.15282974653285	22.9678423219086	30.7860660282258
250	805520010025042711111999671342021711111214130001062629999299992999929999299992999929999299992999936260095526721210034534199929121991212919877086042971672148132000000047670025360000000012930304342330016410007130660133007020000000000000000000000000120000200000020000100000000000010005812000020000002000000000299999999999999999999999999999999999912098411000021100001100000000000000001100000000001000100…	NH_8055200100250427111	713	98.4	19.95	black	male	67	1903	1971-04-29	1971	04	2	9999	9999	NORTHEAST	1900s	TRUE	TRUE	TRUE	TRUE	FALSE	TRUE	TRUE	TRUE	TRUE	FALSE	1	64.86	169.56	22.5595342142779	36.8888888888889	-1.78730402650448	14.4578423219086	5.94606602822581
251	805520010025142711111999601282021411111288888888888888888888888888888888888888888888888888888888888880095726021209103728199929121991221119077751050471602999132000000160480048600000000026940304342330120500033520920156009220000000000000000000000000120000200000020000100000000000010056802000020000002000000000299999999999999999999999999999999999912099011000021100001100000000000000001100000000001000100…	NH_8055200100251427111	3352	99	19	black	male	60	1910	1971-05-04	1971	05	2	9999	9999	NORTHEAST	1910s	TRUE	TRUE	TRUE	TRUE	FALSE	TRUE	TRUE	TRUE	TRUE	FALSE	1	73.82	185.47	21.4598507370576	37.2222222222222	-4.36188291436	30.3678423219086	14.9060660282258
252	805520010025242718212295401331043511111218999999999999999999999999999999999999999999999999999999999990106124011210304233299929141991199919319611052671402205190000001064921021320000000519010307442330660240301730680130007820000000000000000000000000120000200000020000200000000000000000002000020000002000000000299999999999999999999999999999999999912098211000021100001100000000000000001100000000001000100…	NH_8055200100252427182	30173	98.2	18.8333333333333	white	male	40	1930	1971-05-26	1971	05	2	9999	9999	NORTHEAST	1930s	TRUE	TRUE	TRUE	TRUE	TRUE	TRUE	TRUE	TRUE	TRUE	TRUE	1	87.09	181.97	26.3007843525668	36.7777777777778	0.803509151006099	26.8678423219086	28.1760660282258
253	805520010025342711211999421331043711111222999999999999999999999999999999999999999999999999999999999990110334012212304242199929062929922999999995052571402604190000001707480502190000000252920308642330304380119810580096005410000000000000000001000000120000200000020000200000000000000000002000020000002000000000299999999999999999999999999999999999912098422010012210101200000100000000001100000000001000100…	NH_8055200100253427112	11981	98.4	10.5833333333333	white	female	40	1930	1971-05-25	1971	05	2	9999	9999	NORTHEAST	1930s	FALSE	TRUE	TRUE	TRUE	TRUE	TRUE	TRUE	TRUE	TRUE	FALSE	1	46.95	154.76	19.6028020541699	36.8888888888889	-3.37204045578902	-0.342157678091411	-11.9639339717742
254	805520010025442711111999491432021611111219999999999999999999999999999999999999999999999999999999999990087324921207214543199929121991199939878545051971492458190000000092980109020000000058650301942330038910034520780116006420000000000000000000000000120000200000020000200000000000000000002000020000002000000000299999999999999999999999999999999999912097011000021100001100000000000000001100000000001000100…	NH_8055200100254427111	3452	97	9.83333333333333	black	male	49	1921	1971-05-19	1971	05	2	9999	9999	NORTHEAST	1920s	TRUE	TRUE	TRUE	TRUE	TRUE	TRUE	TRUE	TRUE	TRUE	TRUE	1	82.33	192.57	22.2014252063742	36.1111111111111	-4.27849558618172	37.4678423219086	23.4160660282258
255	805520010025542711111999682321011611111212299991168029999299992999910150299992999929999299992999918300088016812410024232199929142929922999999995043071682095132000000780830588670000000299500302142330161730108750760154008220000000000000000000000000120000200000010001200000000000000000002000020000002000000000204549999999999999999999999999999999912098011000021100001100000000000000001100000000001000100…	NH_8055200100255427111	10875	98	14.3333333333333	white	female	68	1902	1971-04-30	1971	04	2	0454	9999	NORTHEAST	1900s	TRUE	TRUE	TRUE	FALSE	TRUE	TRUE	TRUE	TRUE	TRUE	FALSE	1	57.38	156.16	23.5299466919175	36.6666666666667	0.42532080201581	1.05784232190859	-1.53393397177419
256	805520010025642711111999391421052711111219999999999999999999999999999999999999999999999999999999999990089533612209344234199929152912222999999995052071362256190000001707481137110000000572700302442330304380146040800126007220000000000000000000000000120000200000020000200000000000000000002000020000002000000000299999999999999999999999999999999999912098022100021100001100000000000000001100000000001000100…	NH_8055200100256427111	14604	98	10.0833333333333	white	female	36	1934	1971-05-20	1971	05	2	9999	9999	NORTHEAST	1930s	TRUE	TRUE	TRUE	TRUE	TRUE	TRUE	TRUE	TRUE	TRUE	TRUE	1	63.05	167.76	22.4031071478682	36.6666666666667	-1.7768667472735	12.6578423219086	4.13606602822581
257	805520010025742711111999432312011511111211108502999929999299992999929999299992999929999299992999908500091314322402283431199929121992199919769984042871432042132000000200290134880000000069500302842330035490020680750156008820000000000000000000000000120000200000020000200000000000000000002000020000002000000000299999999999999999999999999999999999912098422000011100001100000000000000001100000000001000100…	NH_8055200100257427111	2068	98.4	19.5833333333333	black	female	43	1928	1971-04-28	1971	04	2	9999	9999	NORTHEAST	1920s	TRUE	TRUE	TRUE	TRUE	TRUE	TRUE	TRUE	TRUE	TRUE	TRUE	1	99	162.26	37.6021130959439	36.8888888888889	13.9320024791488	7.15784232190859	40.0860660282258
258	805520010025842711111999521282031711111221999999999999999999999999999999999999999999999999999999999990094934222201294532299929121991199919769983050571422693132000000200290059750000000030790304142330029680013870840210011510000000000000001000000000120000200000020000200000000000000000002000020000002000000000204019999999999999999999999999999999912098622000011100001100000000000000001100000000001000100…	NH_8055200100258427111	1387	98.6	14.5	black	female	42	1929	1971-05-05	1971	05	2	0401	9999	NORTHEAST	1920s	FALSE	TRUE	TRUE	TRUE	TRUE	TRUE	TRUE	TRUE	TRUE	FALSE	1	65.2	167.86	23.139456721614	37	-1.04978741495222	12.7578423219086	6.28606602822581
259	805520010025942711111999452342031611111219999999999999999999999999999999999999999999999999999999999990095943021404404233299929121991199919319663051571312400132000000325950151830000000081200304542330067500038870780164010820000000000000000000000000120000200000020000200000000000000000002000020000002000000000204019999999999999999999999999999999912097811000021201011100000000000000001100000000001000100…	NH_8055200100259427111	3887	97.8	9.41666666666667	black	male	31	1940	1971-05-15	1971	05	2	0401	9999	NORTHEAST	1940s	TRUE	TRUE	TRUE	TRUE	TRUE	TRUE	TRUE	TRUE	TRUE	TRUE	1	67.93	163.96	25.2688684980854	36.5555555555556	1.44116377707405	8.85784232190861	9.01606602822581
260	805520010026042711211999511341021611111220999999999999999999999999999999999999999999999999999999999990099534812207224234199929151991199939937372052671482641190000000837290354220000000177160305742330408970248560760120007620000000000000000000000000310010200000020000200000000000000000002000020000002000000000299999999999999999999999999999999999912098411000021100002200001100000000021100000000001000100…	NH_8055200100260427112	24856	98.4	15	white	female	48	1922	1971-05-26	1971	05	2	9999	9999	NORTHEAST	1920s	TRUE	FALSE	TRUE	TRUE	TRUE	TRUE	TRUE	TRUE	TRUE	FALSE	3	63.28	161.26	24.3339807166893	36.8888888888889	0.756572514138944	6.15784232190859	4.36606602822581
261	805520010026142711211999691281033611111222999999999999999999999999999999999999999999999999999999999990099744811403234234199929011991199919707395051271482770132000001106060371910000000184650305842330482640260990660158009620000000000000000000000000120000200000020000200000000000000000002000020000002000000000204019999999999999999999999999999999912098611000021100001100000000000000001100000000001000100…	NH_8055200100261427112	26099	98.6	20	white	male	48	1923	1971-05-12	1971	05	2	0401	9999	NORTHEAST	1920s	TRUE	TRUE	TRUE	TRUE	TRUE	TRUE	TRUE	TRUE	TRUE	TRUE	1	67.93	159.66	26.6482911537135	37	3.21920681395495	4.55784232190859	9.01606602822581
262	805520010026242711211999621341021511111219999999999999999999999999999999999999999999999999999999999990100935612210148834199929151992199919777751052271562458132000000964690863330000000430650306142330406510316210740140009220000000000000000000000000120000200000020000200000000000000000002000020000002000000000299999999999999999999999999999999999912097611000021100001100000000000000001100000000001000100…	NH_8055200100262427112	31621	97.6	11	white	female	56	1914	1971-05-22	1971	05	2	9999	9999	NORTHEAST	1910s	TRUE	TRUE	TRUE	TRUE	TRUE	TRUE	TRUE	TRUE	TRUE	TRUE	1	63.05	161.56	24.155576224164	36.4444444444444	0.550357297340224	6.4578423219086	4.13606602822581
263	805520010026342711211999691341022611111217888881104029999299992999912000299992999929999299992999988880102826911201029334199911001992199919387481051271692265132000000559570255750000000129990306542330161140065000740132008420000000000000000000000000120000200000020000200000000000000000002000020000002000000000299999999999999999999999999999999999912098011000021100001100000000000000001100000000001000100…	NH_8055200100263427112	6500	98	10.1666666666667	white	male	69	1902	1971-05-12	1971	05	2	9999	9999	NORTHEAST	1900s	TRUE	TRUE	TRUE	TRUE	TRUE	TRUE	TRUE	TRUE	TRUE	TRUE	1	70.08	165.66	25.5363474706313	36.6666666666667	1.55104864540377	10.5578423219086	11.1660660282258
264	805520010026442711211999612311011511111216138992999929999299992999910009299992999929999113002999952080102916112603104231199929001991199919609381050471612258190000000964690509630000000254220306642330406510284900680210009820000000000000000000000000120000100000120000100000000000014725812000020000002000000000104920401073810479999999999999999999912098411000021100001100000000000000001100000000001000200…	NH_8055200100264427112	28490	98.4	14.55	white	female	61	1910	1971-05-04	1971	05	1	0492	0401	NORTHEAST	1910s	TRUE	TRUE	FALSE	TRUE	FALSE	TRUE	TRUE	TRUE	FALSE	FALSE	1	48.99	165.96	17.7869132584196	36.8888888888889	-6.22619629108142	10.8578423219086	-9.92393397177419
265	805520010026542716211999381341062611111218999999999999999999999999999999999999999999999999999999999990105223811210329334199911021991199919139680051471382155132000001064921021320000000519010307242330660240301730760118007420000000000000000000000000120000200000020000100000000000010000712000020000002000000000299999999999999999999999999999999999912098411000021100001200020000000000001100000000001000100…	NH_8055200100265427162	30173	98.4	10.0833333333333	white	male	38	1932	1971-05-14	1971	05	2	9999	9999	NORTHEAST	1930s	TRUE	TRUE	TRUE	TRUE	FALSE	TRUE	TRUE	TRUE	TRUE	FALSE	1	71.78	162.86	27.0629162205257	36.8888888888889	3.33718415518363	7.75784232190861	12.8660660282258
266	805520010026642718212149291342042911111222999999999999999999999999999999999999999999999999999999999990106432912201429334199915152929922999999995051171292604190000000343280061240000000031050307542330038590014980820088005420000000000000000000000000120000200000020000200000000000000000002000010010002000000000299999999999999999999999999999999999912098011000021100001100000000000000001100000000001000200…	NH_8055200100266427182	1498	98	16.8333333333333	white	female	29	1942	1971-05-11	1971	05	2	9999	9999	NORTHEAST	1940s	TRUE	TRUE	TRUE	TRUE	TRUE	TRUE	FALSE	TRUE	TRUE	FALSE	1	58.74	172.76	19.6810176778828	36.6666666666667	-4.9624682884831	17.6578423219086	-0.17393397177419
267	805520010026742718212149511421062911111222999999999999999999999999999999999999999999999999999999999990106525111203204242199929151991199942689245050471512455190000000138260046490000000023080307542330060330032620800140009010000000000000000000100001110010200000020000100000000000010000701000120000002000000000208970735073399999999999999999999999912098611000021100001100000000000000001200010000001000100…	NH_8055200100267427182	3262	98.6	20	white	male	51	1920	1971-05-04	1971	05	2	0897	0735	NORTHEAST	1920s	FALSE	FALSE	TRUE	TRUE	FALSE	FALSE	TRUE	TRUE	TRUE	FALSE	1	66.22	174.66	21.7071228826	37	-3.11249767083106	19.5578423219086	7.30606602822581
268	805520010026842718212295421341021611111221999999999999999999999999999999999999999999999999999999999990106635112201203643299929002929922999999995050771512824190000000104660044280000000022140307542330051120031070840118007420000000000000000000000000120000200000020000100000000000010000702000020000002000000000299999999999999999999999999999999999912098622000011100001100000000000000001100000000001000100…	NH_8055200100268427182	3107	98.6	11.2	white	female	51	1920	1971-05-07	1971	05	2	9999	9999	NORTHEAST	1920s	TRUE	TRUE	TRUE	TRUE	FALSE	TRUE	TRUE	TRUE	TRUE	FALSE	1	57.38	156.06	23.5601113535117	37	0.464755705034527	0.957842321908601	-1.53393397177419
269	805520010026942718212295441451041811111222999999999999999999999999999999999999999999999999999999999990107833612210343644199929061992199919857240050671362604190000000213440062770000000031610307842330038050014980680110006820000000000000000000000000120000200000020000200000000000000000002000020000002000000000299999999999999999999999999999999999912098211000021100001100000000000000001100000000001000100…	NH_8055200100269427182	1498	98.2	10	white	female	36	1934	1971-05-06	1971	05	2	9999	9999	NORTHEAST	1930s	TRUE	TRUE	TRUE	TRUE	TRUE	TRUE	TRUE	TRUE	TRUE	TRUE	1	59.87	162.56	22.6559291009207	36.7777777777778	-1.0419922401479	7.4578423219086	0.956066028225813
270	805520010027042718212295541441021511111219999999999999999999999999999999999999999999999999999999999990107935612208144234199929062929922999999995052171562458190000000120590107920000000053830307942330050810039530840134007820000000000000000000000000120000200000020000100000000000010000812000020000002000000000299999999999999999999999999999999999912098211000021202011300000000000000001100000000001000100…	NH_8055200100270427182	3953	98.2	9.91666666666667	white	female	56	1914	1971-05-21	1971	05	2	9999	9999	NORTHEAST	1910s	TRUE	TRUE	TRUE	TRUE	FALSE	TRUE	TRUE	TRUE	TRUE	FALSE	1	70.87	157.86	28.4392563407744	36.7777777777778	5.17703634665647	2.75784232190861	11.9560660282258
271	805520010027142711111999471322011311111288888888888888888888888888888888888888888888888888888888888880096214721209232432199988128888888888999995052071472999190000000092980064360000000034620304642330090790031110880134009220000000000000000000000000120000200000020000200000000000000000002000020000002000000000208869999999999999999999999999999999912098211000021100001100000000000000001100000000001000100…	NH_8055200100271427111	3111	98.2	18.9166666666667	black	male	47	1923	1971-05-20	1971	05	2	0886	9999	NORTHEAST	1920s	TRUE	TRUE	TRUE	TRUE	TRUE	TRUE	TRUE	TRUE	TRUE	TRUE	1	101.26	170.76	34.726869161558	36.7777777777778	10.2687880236818	15.6578423219086	42.3460660282258
272	805520010027242711211999572341021511111115299991120029999299992999929999299992999929999130002999942000102725712607134234199929012929922999999995051271572159132000000964690509630000000254220306542330406510284901040110008820000000000000000000000000120000200000020000200000000000000000002000020000002000000000299999999999999999999999999999999999912098811000022221113100000000000000001100000000001000100…	NH_8055200100272427112	28490	98.8	16.3333333333333	white	female	57	1913	1971-05-12	1971	05	2	9999	9999	NORTHEAST	1910s	TRUE	TRUE	TRUE	TRUE	TRUE	TRUE	TRUE	TRUE	TRUE	TRUE	1	75.86	153.96	32.0034673432333	37.1111111111111	9.10278676467023	-1.14215767809139	16.9460660282258
273	805520010027342712111999401422062511111219999999999999999999999999999999999999999999999999999999999990173834022206304233199929122929922999999995061071412228132000009999990000000000000000000801942330014120016270960098006020000000000000000000000000120000200000020000100000000000010007802000020000002000000000299999999999999999999999999999999999912098200000000000000000000000000000000000000000000000000…	NH_8055200100273427121	1627	98.2	NA	black	female	41	1930	1971-06-10	1971	06	2	9999	9999	NORTHEAST	1930s	TRUE	TRUE	TRUE	TRUE	FALSE	TRUE	TRUE	TRUE	TRUE	FALSE	1	52.05	154.56	21.7884590036393	36.7777777777778	-1.1678430234707	-0.542157678091399	-6.86393397177419
276	805520010027642712111999441342063511111218999999999999999999999999999999999999999999999999999999999990174134122210294244199929122929922999999995061071412155190000009999990000000000000000000801942330014120018830920128008020000000000000000000000000120000200000020000200000000000000000002000020000002000000000299999999999999999999999999999999999922099200000000000000000000000000000000000000000000000000…	NH_8055200100276427121	1883	99.2	NA	black	female	41	1929	1971-06-10	1971	06	2	9999	9999	NORTHEAST	1920s	TRUE	TRUE	TRUE	TRUE	TRUE	TRUE	TRUE	TRUE	TRUE	TRUE	1	91.06	150.35	40.2829049035235	37.3333333333333	17.7168800403843	-4.75215767809141	32.1460660282258
279	805520010027942712211999531311062511111218999999999999999999999999999999999999999999999999999999999990181335112208194231199929002929922999999995060371512155190000009999990000000000000000000804542330430880337620840134007620000000000000000000000000120000200000020000200000000000000000002000020000002000000000299999999999999999999999999999999999912097400000000000000000000000000000000000000000000000000…	NH_8055200100279427122	33762	97.4	NA	white	female	51	1919	1971-06-03	1971	06	2	9999	9999	NORTHEAST	1910s	TRUE	TRUE	TRUE	TRUE	TRUE	TRUE	TRUE	TRUE	TRUE	TRUE	1	57.95	159.36	22.8189048866147	36.3333333333333	-0.58236872887041	4.25784232190861	-0.963933971774189
281	805520010028142712211999291431041611111219999999999999999999999999999999999999999999999999999999999990181532612207444234199929012929922999999995052971262302190000009999990000000000000000000804542330146870140680760114007220000000000000000000000000120000200000020000200000000000000000002000020000002000000000299999999999999999999999999999999999912098400000000000000000000000000000000000000000000000000…	NH_8055200100281427122	14068	98.4	NA	white	female	26	1944	1971-05-29	1971	05	2	9999	9999	NORTHEAST	1940s	TRUE	TRUE	TRUE	TRUE	TRUE	TRUE	TRUE	TRUE	TRUE	TRUE	1	78.81	171.36	26.8387583791687	36.8888888888889	2.32505579274555	16.2578423219086	19.8960660282258
282	805520010028242712211999551341031511111220999999999999999999999999999999999999999999999999999999999990191225511204163934199929011991199919407712052471552539190000009999990000000000000000000806942330323260391220720140008020000000000000000000000000120000200000020000100000000000010001402000020000002000000000299999999999999999999999999999999999912097400000000000000000000000000000000000000000000000000…	NH_8055200100282427122	39122	97.4	NA	white	male	55	1916	1971-05-24	1971	05	2	9999	9999	NORTHEAST	1910s	TRUE	TRUE	TRUE	TRUE	FALSE	TRUE	TRUE	TRUE	TRUE	FALSE	1	78.7	177.46	24.9904328240082	36.3333333333333	-0.0887544893083637	22.3578423219086	19.7860660282258
288	805520010028842712111999262332022411111215129482999911440299992999929999299992999929999299992999943880159722622410444233299929121991199939839925061171262167131100009999990000000000000000000800242330017030016650680120005820000000000000000000000000320000200000020000100000000000010000802000020000002000000000299999999999999999999999999999999999912098400000000000000000000000000000000000000000000000000…	NH_8055200100288427121	1665	98.4	NA	black	female	26	1944	1971-06-11	1971	06	2	9999	9999	NORTHEAST	1940s	TRUE	TRUE	TRUE	TRUE	FALSE	TRUE	TRUE	TRUE	TRUE	FALSE	3	58.51	169.26	20.4230887699344	36.8888888888889	-3.89593874657452	14.1578423219086	-0.403933971774194
291	805520010029142712111999631321041411111218999999999999999999999999999999999999999999999999999999999990162342712402444234199929063229922999999995060571272205190000009999990000000000000000000800542330146870162800840128009020000000000000000000000000120000200000020000200000000000000000002000020000002000000000299999999999999999999999999999999999912098400000000000000000000000000000000000000000000000000…	NH_8055200100291427121	16280	98.4	NA	white	female	27	1944	1971-06-05	1971	06	2	9999	9999	NORTHEAST	1940s	TRUE	TRUE	TRUE	TRUE	TRUE	TRUE	TRUE	TRUE	TRUE	TRUE	1	91.06	168.86	31.9355261777395	36.8888888888889	7.65357962692846	13.7578423219086	32.1460660282258
292	805520010029242712111999261341021411111218999999999999999999999999999999999999999999999999999999999990162422611201454234199929041991199919407486060571262311190000009999990000000000000000000800542330292170374510600120008020000000000000000000000000120000200000020000200000000000000000002000020000002000000000299999999999999999999999999999999999912098900000000000000000000000000000000000000000000000000…	NH_8055200100292427121	37451	98.9	NA	white	male	26	1945	1971-06-05	1971	06	2	9999	9999	NORTHEAST	1940s	TRUE	TRUE	TRUE	TRUE	TRUE	TRUE	TRUE	TRUE	TRUE	TRUE	1	79.72	184.37	23.4523722343694	37.1666666666667	-2.26738876137897	29.2678423219086	20.8060660282258
296	805520010029642712111999451332031411111219999999999999999999999999999999999999999999999999999999999990168034222203294234199929121991199919878954052671422385190000009999990000000000000000000801042330014120016270860150008810000000000000000001000000120000200000020000200000000000000000002000020000002000000000299999999999999999999999999999999999912099200000000000000000000000000000000000000000000000000…	NH_8055200100296427121	1627	99.2	NA	black	female	42	1929	1971-05-26	1971	05	2	9999	9999	NORTHEAST	1920s	FALSE	TRUE	TRUE	TRUE	TRUE	TRUE	TRUE	TRUE	TRUE	FALSE	1	60.44	156.26	24.7530555075065	37.3333333333333	1.63915937618035	1.15784232190859	1.52606602822581
297	805520010029742712111999271341042511111217162002999929999299992999929999299992999929999299992999962000168332312205474234199929012912211242619262060871242150190000009999990000000000000000000801142330022280017320920144009420000000000000000000000000120000200000020000200000000000000000002000020000002000000000204019999999999999999999999999999999922097600000000000000000000000000000000000000000000000000…	NH_8055200100297427121	1732	97.6	NA	white	female	24	1947	1971-06-08	1971	06	2	0401	9999	NORTHEAST	1940s	TRUE	TRUE	TRUE	TRUE	TRUE	TRUE	TRUE	TRUE	TRUE	TRUE	1	114.53	162.46	43.3936680996138	36.4444444444444	19.7050169999696	7.35784232190861	55.6160660282258
303	805520010030342712111999691311021511111218999999999999999999999999999999999999999999999999999999999990172926911308014231199929063129922999999995061171692347190000009999990000000000000000000801542330011360010050600130008020000000000000000000000000120000200000020000200000000000000000002000020000002000000000299999999999999999999999999999999999912097600000000000000000000000000000000000000000000000000…	NH_8055200100303427121	1005	97.6	NA	white	male	69	1901	1971-06-11	1971	06	2	9999	9999	NORTHEAST	1900s	TRUE	TRUE	TRUE	TRUE	TRUE	TRUE	TRUE	TRUE	TRUE	TRUE	1	73.14	166.46	26.3958210499895	36.4444444444444	2.33636029336609	11.3578423219086	14.2260660282258
304	805520010030442712111999651251041611111219999999999999999999999999999999999999999999999999999999999990173126511210054225899929001991199919779482060471652302190000009999990000000000000000000801642330011360008680600138009010000000000000000000100000120000200000020000200000000000000000002000020000002000000000102509999999999999999999999999999999982097800000000000000000000000000000000000000000000000000…	NH_8055200100304427121	868	97.8	NA	white	male	65	1905	1971-06-04	1971	06	1	0250	9999	NORTHEAST	1900s	FALSE	TRUE	TRUE	TRUE	TRUE	TRUE	TRUE	TRUE	FALSE	FALSE	1	83.01	171.66	28.1703470558251	36.5555555555556	3.62883374512856	16.5578423219086	24.0960660282258
309	805520010030942712111999291441021411111218999999999999999999999999999999999999999999999999999999999990174932512205459334199915151991199919047394060271262311190000009999990000000000000000000802342330018360020350600110007820000000000000000000000000120000200000020000100000000000010000702000020000002000000000299999999999999999999999999999999999912098300000000000000000000000000000000000000000000000000…	NH_8055200100309427121	2035	98.3	NA	white	female	26	1945	1971-06-02	1971	06	2	9999	9999	NORTHEAST	1940s	TRUE	TRUE	TRUE	TRUE	FALSE	TRUE	TRUE	TRUE	TRUE	FALSE	1	55	168.26	19.4267843985374	36.8333333333333	-4.79954070372677	13.1578423219086	-3.91393397177419
312	805520010031242712211999221441021611111215149002999929999299992999929999299992999929999299992999949000179232112209494244299988153229921199999995052471212179190000009999990000000000000000000803942330178260138550960120007420000000000000000000000000120000200000020000200000000000000000002000020000002000000000299999999999999999999999999999999999912097800000000000000000000000000000000000000000000000000…	NH_8055200100312427122	13855	97.8	NA	white	female	21	1949	1971-05-24	1971	05	2	9999	9999	NORTHEAST	1940s	TRUE	TRUE	TRUE	TRUE	TRUE	TRUE	TRUE	TRUE	TRUE	TRUE	1	51.48	159.06	20.3477588508838	36.5555555555556	-3.02570404032789	3.9578423219086	-7.43393397177419
315	805520010031542712211999511341072511111219999999999999999999999999999999999999999999999999999999999990184434912203224234199929152912199919748280052671492185132000009999990000000000000000000805342330430880291750780160010020000000000000000000000000120000200000020000200000000000000000002000020000002000000000204019999999999999999999999999999999912098000000000000000000000000000000000000000000000000000…	NH_8055200100315427122	29175	98	NA	white	female	49	1922	1971-05-26	1971	05	2	0401	9999	NORTHEAST	1920s	TRUE	TRUE	TRUE	TRUE	TRUE	TRUE	TRUE	TRUE	TRUE	TRUE	1	72.35	158.36	28.8501150431733	36.6666666666667	5.54154384193302	3.25784232190861	13.4360660282258
316	805520010031642712211999511341072511111219999999999999999999999999999999999999999999999999999999999990184442311411474242299929001991199919247183061071232185132000009999990000000000000000000805342330294890308960880140009820000000000000000000000000120000200000020000200000000000000000002000020000002000000000299999999999999999999999999999999999912098600000000000000000000000000000000000000000000000000…	NH_8055200100316427122	30896	98.6	NA	white	male	23	1947	1971-06-10	1971	06	2	9999	9999	NORTHEAST	1940s	TRUE	TRUE	TRUE	TRUE	TRUE	TRUE	TRUE	TRUE	TRUE	TRUE	1	92.31	173.56	30.6442832580006	37	5.92663536023888	18.4578423219086	33.3960660282258
318	805520010031842712211999421311072611111219999999999999999999999999999999999999999999999999999999999990184633612203354234199929001992199919139305052471362185132000009999990000000000000000000805342330144800140630929999999920000000000000000000000000120000200000010010100000000000010005802000020000002000000000204249999999999999999999999999999999922098400000000000000000000000000000000000000000000000000…	NH_8055200100318427122	14063	98.4	NA	white	female	36	1935	1971-05-24	1971	05	2	0424	9999	NORTHEAST	1930s	TRUE	TRUE	TRUE	FALSE	FALSE	TRUE	TRUE	TRUE	TRUE	FALSE	1	87.77	157.66	35.3104338699259	36.8888888888889	12.0667543586569	2.55784232190859	28.8560660282258
320	805520010032042712211999291321021411111288888888888888888888888888888888888888888888888888888888888880184722911212414232199929151991199919139410052571292999132000009999990000000000000000000805342330292170374510760136008420000000000000000000000000120000200000020000200000000000000000002000020000002000000000299999999999999999999999999999999999912098200000000000000000000000000000000000000000000000000…	NH_8055200100320427122	37451	98.2	NA	white	male	29	1941	1971-05-25	1971	05	2	9999	9999	NORTHEAST	1940s	TRUE	TRUE	TRUE	TRUE	TRUE	TRUE	TRUE	TRUE	TRUE	TRUE	1	68.95	175.06	22.4988552830425	36.7777777777778	-2.35784623608645	19.9578423219086	10.0360660282258
322	805520010032242718212295252341053511111215299992999912468299992999929999299992999929999124002999948680186822512506454234199929042929922999999995060971252101131100009999990000000000000000000805842330146870130631040118008010000000000000000100000000120000200000020000200000000000000000002000020000002000000000299999999999999999999999999999999999912098600000000000000000000000000000000000000000000000000…	NH_8055200100322427182	13063	98.6	NA	white	female	25	1945	1971-06-09	1971	06	2	9999	9999	NORTHEAST	1940s	FALSE	TRUE	TRUE	TRUE	TRUE	TRUE	TRUE	TRUE	TRUE	FALSE	1	49.1	155.26	20.3686538845329	37	-2.65253983254839	0.157842321908589	-9.81393397177419
325	805520010032542718212295701271031511111216299991321629999299991053229999299992999910660299992999944080186927011202014227199929033129922999999995060871702136132000009999990000000000000000000805842330090850064510840160008220000000000000000000000000120000200000020000200000000000000000002000020000002000000000204019999999999999999999999999999999912097800000000000000000000000000000000000000000000000000…	NH_8055200100325427182	6451	97.8	NA	white	male	70	1901	1971-06-08	1971	06	2	0401	9999	NORTHEAST	1900s	TRUE	TRUE	TRUE	TRUE	TRUE	TRUE	TRUE	TRUE	TRUE	TRUE	1	85.62	168.26	30.2422050945958	36.5555555555556	6.01587999233167	13.1578423219086	26.7060660282258
327	805520010032742718212295401451072711111218999999999999999999999999999999999999999999999999999999999990188656812303034244199929012929922999999995052571682126190000009999990000000000000000000806142330075660099020880158009620000000000000000000000000120000200000020000100000000000010001402000020000002000000000299999999999999999999999999999999999912098400000000000000000000000000000000000000000000000000…	NH_8055200100327427182	9902	98.4	NA	white	female	68	1903	1971-05-25	1971	05	2	9999	9999	NORTHEAST	1900s	TRUE	TRUE	TRUE	TRUE	FALSE	TRUE	TRUE	TRUE	TRUE	FALSE	1	71.33	165.36	26.0862286596876	36.8888888888889	2.12874055873347	10.2578423219086	12.4160660282258
328	805520010032842718212295601881031729911988888888888888888888888888888888888888888888888888888888888880189042112405493931299929142929922999999995061171222999132000009999990000000000000000000806242330042010022241080100007020000000000000000000000000120000200000020000200000000000000000002000020000002000000000299999999999999999999999999999999999912099000000000000000000000000000000000000000000000000000…	NH_8055200100328427182	2224	99	NA	white	female	22	1949	1971-06-11	1971	06	2	9999	9999	NORTHEAST	1940s	TRUE	TRUE	TRUE	TRUE	TRUE	TRUE	TRUE	TRUE	TRUE	TRUE	1	45.47	160.76	17.5941770989393	37.2222222222222	-5.93687989648862	5.65784232190859	-13.4439339717742
330	805520010033042718212295431341092711111219999999999999999999999999999999999999999999999999999999999990190034112212294234199929012929922999999995060271412185132000009999990000000000000000000806542330144800140630680118008220000000000000000000000000120000200000020000100000000000010000602000020000002000000000299999999999999999999999999999999999912098800000000000000000000000000000000000000000000000000…	NH_8055200100330427182	14063	98.8	NA	white	female	41	1929	1971-06-02	1971	06	2	9999	9999	NORTHEAST	1920s	TRUE	TRUE	TRUE	TRUE	FALSE	TRUE	TRUE	TRUE	TRUE	FALSE	1	86.75	168.46	30.5686240485476	37.1111111111111	6.32375846343452	13.3578423219086	27.8360660282258
332	805520010033242718212295301431041611111218999999999999999999999999999999999999999999999999999999999990190733012201414242199929062929922999999995060271302205190000009999990000000000000000000806742330146870162801120126008420000000000000000000000000120000200000020000200000000000000000002000020000002000000000299999999999999999999999999999999999912099400000000000000000000000000000000000000000000000000…	NH_8055200100332427182	16280	99.4	NA	white	female	30	1941	1971-06-02	1971	06	2	9999	9999	NORTHEAST	1940s	TRUE	TRUE	TRUE	TRUE	TRUE	TRUE	TRUE	TRUE	TRUE	TRUE	1	60.67	158.76	24.0708715015545	37.4444444444444	0.725219334616293	3.65784232190859	1.75606602822581
334	805520010033442712111999702281011411111288888888888888888888888888888888888888888888888888888888888880159117012306004228199929012929922999999995052571702999190000009999990000000000000000000800142330011330009930729999999920000000000000000000000000120000200000020000100000000000010005801000120000002000000000207139999999999999999999999999999999912098800000000000000000000000000000000000000000000000000…	NH_8055200100334427121	993	98.8	NA	white	female	70	1900	1971-05-25	1971	05	2	0713	9999	NORTHEAST	1900s	TRUE	TRUE	TRUE	TRUE	FALSE	FALSE	TRUE	TRUE	TRUE	FALSE	1	60.89	161.16	23.4439861759257	37.1111111111111	-0.124151785200126	6.05784232190859	1.97606602822581
335	805520010033542712111999661271022411111288888888888888888888888888888888888888888888888888888888888880159326611203054227899929011991199919407694060571662999190000009999990000000000000000000800142330006270008060680168009410000000000000000010000000120000200000020000200000000000000000002000020000002000000000204019999999999999999999999999999999912097600000000000000000000000000000000000000000000000000…	NH_8055200100335427121	806	97.6	NA	white	male	66	1905	1971-06-05	1971	06	2	0401	9999	NORTHEAST	1900s	FALSE	TRUE	TRUE	TRUE	TRUE	TRUE	TRUE	TRUE	TRUE	FALSE	1	86.18	167.36	30.7682754845007	36.4444444444444	6.62538255505695	12.2578423219086	27.2660660282258
339	805520010033942712111999431341083611111220999999999999999999999999999999999999999999999999999999999990165733712201344232299929001992199919879630052671372258190000009999990000000000000000000800842330018100022070660118008010000000000000000001000000120000200000020000100000000000010000702000020000002000000000299999999999999999999999999999999999912098200000000000000000000000000000000000000000000000000…	NH_8055200100339427121	2207	98.2	NA	white	female	37	1934	1971-05-26	1971	05	2	9999	9999	NORTHEAST	1930s	FALSE	TRUE	TRUE	TRUE	FALSE	TRUE	TRUE	TRUE	TRUE	FALSE	1	69.51	157.56	27.9998267563589	36.7777777777778	4.76541748651447	2.4578423219086	10.5960660282258
344	805520010034442712111999341341062711111218999999999999999999999999999999999999999999999999999999999990169933012205404234199929992929922999999995052571312155190000009999990000000000000000000801242330146870162800849999999920000000000000000000000000120000200000020000200000000000000000002000020000002000000000299999999999999999999999999999999999912098800000000000000000000000000000000000000000000000000…	NH_8055200100344427121	16280	98.8	NA	white	female	31	1940	1971-05-25	1971	05	2	9999	9999	NORTHEAST	1940s	TRUE	TRUE	TRUE	TRUE	TRUE	TRUE	TRUE	TRUE	TRUE	TRUE	1	50.92	160.66	19.7275371422026	37.1111111111111	-3.79424961180078	5.55784232190859	-7.99393397177419
345	805520010034542712111999681261022211111213299991240029999299991048029999299992999929999299992999928800172337112210994226199929002929922999999995061171712118190000009999990000000000000000000801442330090670102010760190009010000000000000000010000000120000200000010100100000000000010004702000020000002000000000204019999999999999999999999999999999912097800000000000000000000000000000000000000000000000000…	NH_8055200100345427121	10201	97.8	NA	white	female	71	1899	1971-06-11	1971	06	2	0401	9999	NORTHEAST	1890s	FALSE	TRUE	TRUE	FALSE	FALSE	TRUE	TRUE	TRUE	TRUE	FALSE	1	65.77	146.75	30.5401820825437	36.5555555555556	8.30788591068586	-8.3521576780914	6.8560660282258
346	805520010034642712111999741271021411111218999999999999999999999999999999999999999999999999999999999990172536612205044228199929002929922999999995060971672347190000009999990000000000000000000801442330075660099020700140007020000000000000000000000000120000100000120000200000000000000000002000020000002000000000210659999999999999999999999999999999912097600000000000000000000000000000000000000000000000000…	NH_8055200100346427121	9902	97.6	NA	white	female	67	1904	1971-06-09	1971	06	2	1065	9999	NORTHEAST	1900s	TRUE	TRUE	FALSE	TRUE	TRUE	TRUE	TRUE	TRUE	TRUE	FALSE	1	57.95	157.36	23.4026343152096	36.4444444444444	0.186765528214117	2.25784232190861	-0.963933971774189
352	805520010035242712111999701281011211111213299991186029999299992999929999299992999910720299992999925800177017011406004228199929043129922999999995052471702132190000009999990000000000000000000803242330006270010350680135008020000000000000000000000000120000200000020000200000000000000000002000020000002000000000299999999999999999999999999999999999912098000000000000000000000000000000000000000000000000000…	NH_8055200100352427121	1035	98	NA	white	male	70	1900	1971-05-24	1971	05	2	9999	9999	NORTHEAST	1900s	TRUE	TRUE	TRUE	TRUE	TRUE	TRUE	TRUE	TRUE	TRUE	TRUE	1	74.84	162.06	28.4958823906854	36.6666666666667	4.84431225673925	6.9578423219086	15.9260660282258
353	805520010035342712111999571341021511111219999999999999999999999999999999999999999999999999999999999990177325711201144234199929151991199929907361061271572458190000009999990000000000000000000803342330323260311570680132009810000000000000000010000000120000200000010100200000000000000000002000020000002000000000299999999999999999999999999999999999912097600000000000000000000000000000000000000000000000000…	NH_8055200100353427121	31157	97.6	NA	white	male	57	1914	1971-06-12	1971	06	2	9999	9999	NORTHEAST	1910s	FALSE	TRUE	TRUE	FALSE	TRUE	TRUE	TRUE	TRUE	TRUE	FALSE	1	77.9	181.77	23.5772442837584	36.4444444444444	-1.90149043495337	26.6678423219086	18.9860660282258
354	805520010035442712111999261441042511111214299992999929999299992999929999299992999929999299991360036000177432512203469443199915072929922999999995052971252087130000009999990000000000000000000803342330146870130630880110008020000000000000000000000000120000200000020000200000000000000000002000020000002000000000299999999999999999999999999999999999912098600000000000000000000000000000000000000000000000000…	NH_8055200100354427121	13063	98.6	NA	white	female	25	1946	1971-05-29	1971	05	2	9999	9999	NORTHEAST	1940s	TRUE	TRUE	TRUE	TRUE	TRUE	TRUE	TRUE	TRUE	TRUE	TRUE	1	53.41	160.16	20.8216171939948	37	-2.65381835288619	5.05784232190859	-5.50393397177419
356	805520010035642712111999691262021511111215299991188429999299991180029999299992999929999299992999936840177526921208013726899929123129922999999995061071692150190000009999990000000000000000000803442330009250007080720138007820000000000000000000000000120000200000020000200000000000000000002000020000002000000000299999999999999999999999999999999999912099400000000000000000000000000000000000000000000000000…	NH_8055200100356427121	708	99.4	NA	black	male	69	1901	1971-06-10	1971	06	2	9999	9999	NORTHEAST	1900s	TRUE	TRUE	TRUE	TRUE	TRUE	TRUE	TRUE	TRUE	TRUE	TRUE	1	62.48	164.26	23.1567381015469	37.4444444444444	-0.698777343737939	9.15784232190859	3.56606602822581
358	805520010035842712111999412342031511111213299992999912400299992999929999299992999929999299992999924000177824122612292934199929122929922999999995060571412077130000009999990000000000000000000803442330026620019400700112007220000000000000000000000000120000200000020000200000000000000000002000020000002000000000299999999999999999999999999999999999912098800000000000000000000000000000000000000000000000000…	NH_8055200100358427121	1940	98.8	NA	black	female	41	1929	1971-06-05	1971	06	2	9999	9999	NORTHEAST	1920s	TRUE	TRUE	TRUE	TRUE	TRUE	TRUE	TRUE	TRUE	TRUE	TRUE	1	59.53	166.56	21.4582577806569	37.1111111111111	-2.61047321739106	11.4578423219086	0.616066028225809
363	805520010036342712211999701311031511111218999999999999999999999999999999999999999999999999999999999990178627011211004231299929003112199939857962060971702262132000009999990000000000000000000803842330090850080391080122008410000000000000000000100000120000100000110100200000000000000000002000020000001001000000204929999999999999999999999999999999922097800000000000000000000000000000000000000000000000000…	NH_8055200100363427122	8039	97.8	NA	white	male	70	1900	1971-06-09	1971	06	2	0492	9999	NORTHEAST	1900s	FALSE	TRUE	FALSE	FALSE	TRUE	TRUE	TRUE	FALSE	TRUE	FALSE	1	52.16	169.96	18.0569392900776	36.5555555555556	-6.32697991640276	14.8578423219086	-6.75393397177419
364	805520010036442712211999721321043711111288888888888888888888888888888888888888888888888888888888888880179427211208984232199929033129922999999995052671722999132000009999990000000000000000000804042330090850080390780165008610000000000000000010100000120000200000020000100000000000010047702000020000002000000000299999999999999999999999999999999999922098000000000000000000000000000000000000000000000000000…	NH_8055200100364427122	8039	98	NA	white	male	72	1898	1971-05-26	1971	05	2	9999	9999	NORTHEAST	1890s	FALSE	TRUE	TRUE	TRUE	FALSE	TRUE	TRUE	TRUE	TRUE	FALSE	1	49.55	166.36	17.9038254625106	36.6666666666667	-6.1463650526884	11.2578423219086	-9.36393397177419
365	805520010036542712211999721321043711111288888888888888888888888888888888888888888888888888888888888880179444312411274234199929031991199919139395052671432999132000009999990000000000000000000804042330144800162740960124007410000000000000001000000000120000200000020000200000000000000000002000020000002000000000299999999999999999999999999999999999912099400000000000000000000000000000000000000000000000000…	NH_8055200100365427122	16274	99.4	NA	white	female	43	1927	1971-05-26	1971	05	2	9999	9999	NORTHEAST	1920s	FALSE	TRUE	TRUE	TRUE	TRUE	TRUE	TRUE	TRUE	TRUE	FALSE	1	49.55	162.96	18.6587105171895	37.4444444444444	-5.07629178957705	7.85784232190861	-9.36393397177419
366	805520010036642712211999481441041611111221999999999999999999999999999999999999999999999999999999999990179624811210224244199929041991199919197045061071482544190000009999990000000000000000000804042330319360384650840132008020000000000000000000000000120000200000020000200000000000000000002000020000002000000000299999999999999999999999999999999999912098800000000000000000000000000000000000000000000000000…	NH_8055200100366427122	38465	98.8	NA	white	male	48	1922	1971-06-10	1971	06	2	9999	9999	NORTHEAST	1920s	TRUE	TRUE	TRUE	TRUE	TRUE	TRUE	TRUE	TRUE	TRUE	TRUE	1	67.93	159.66	26.6482911537135	37.1111111111111	3.21920681395495	4.55784232190859	9.01606602822581
367	805520010036742712211999711341022511111214299991280029999299992999918888299992999929999299992999988880179836612202054231199929032929922999999995052871662143190000009999990000000000000000000804042330075660079450760144007620000000000000000000000000120000200000020000200000000000000000002000020000002000000000299999999999999999999999999999999999912098400000000000000000000000000000000000000000000000000…	NH_8055200100367427122	7945	98.4	NA	white	female	66	1905	1971-05-28	1971	05	2	9999	9999	NORTHEAST	1900s	TRUE	TRUE	TRUE	TRUE	TRUE	TRUE	TRUE	TRUE	TRUE	TRUE	1	51.37	150.25	22.7551972447474	36.8888888888889	0.198442623032645	-4.8521576780914	-7.54393397177419
371	805520010037142712211999671261022411111215299991272429999299991216029999299992999929999299992999948840180326711203044226199929063129922999999995061171672199132000009999990000000000000000000804242330090850064510720132008410000000000000000000100000120000200000010010200000000000000000002000020000002000000000104330396025099999999999999999999999912098200000000000000000000000000000000000000000000000000…	NH_8055200100371427122	6451	98.2	NA	white	male	67	1904	1971-06-11	1971	06	1	0433	0396	NORTHEAST	1900s	FALSE	TRUE	TRUE	FALSE	TRUE	TRUE	TRUE	TRUE	FALSE	FALSE	1	73.26	172.56	24.6029197560358	36.7777777777778	-0.0220257274811387	17.4578423219086	14.3460660282258
372	805520010037242712211999531421052711111219999999999999999999999999999999999999999999999999999999999990180642212401494234199929001991199939857372061171222256190000009999990000000000000000000804342330178260149210800104006420000000000000000000000000120000200000020000200000000000000000002000020000002000000000299999999999999999999999999999999999912098600000000000000000000000000000000000000000000000000…	NH_8055200100372427122	14921	98.6	NA	white	female	22	1949	1971-06-11	1971	06	2	9999	9999	NORTHEAST	1940s	TRUE	TRUE	TRUE	TRUE	TRUE	TRUE	TRUE	TRUE	TRUE	TRUE	1	64.07	174.56	21.0264162412069	37	-3.78393407079965	19.4578423219086	5.15606602822582
374	805520010037442712211999391341021411111219999999999999999999999999999999999999999999999999999999999990180833812207324245299929001991199939857142060971382458190000009999990000000000000000000804342330144800140630760114007420000000000000000000000000120000200000020000100000000000010000502000020000002000000000299999999999999999999999999999999999912098000000000000000000000000000000000000000000000000000…	NH_8055200100374427122	14063	98	NA	white	female	38	1932	1971-06-09	1971	06	2	9999	9999	NORTHEAST	1930s	TRUE	TRUE	TRUE	TRUE	FALSE	TRUE	TRUE	TRUE	TRUE	FALSE	1	51.94	163.06	19.5347145417062	36.6666666666667	-4.20955800648482	7.9578423219086	-6.97393397177419
375	805520010037542712211999691312021311111215188881134529999299992999929999299992999988888888881089088880181126921203024731199929123129922999999995052871692184132000009999990000000000000000000804442330074020056630840172010020000000000000000000000000120000200000020000200000000000000000002000020000002000000000104010250999999999999999999999999999912098000000000000000000000000000000000000000000000000000…	NH_8055200100375427122	5663	98	NA	black	male	69	1902	1971-05-28	1971	05	1	0401	0250	NORTHEAST	1900s	TRUE	TRUE	TRUE	TRUE	TRUE	TRUE	TRUE	TRUE	FALSE	TRUE	1	75.07	166.56	27.0598254929264	36.6666666666667	2.99109449487851	11.4578423219086	16.1560660282258
379	805520010037942712211999682241011311111211299991099129999299992999929999299992999929999299992999909910181916812301034224199917052929922999999995052871682051132000009999990000000000000000000804742330090670102010840132007010000000000000000000100000120000200000020000200000000000000000002000020000002000000000102509999999999999999999999999999999912097800000000000000000000000000000000000000000000000000…	NH_8055200100379427122	10201	97.8	NA	white	female	68	1903	1971-05-28	1971	05	1	0250	9999	NORTHEAST	1900s	FALSE	TRUE	TRUE	TRUE	TRUE	TRUE	TRUE	TRUE	FALSE	FALSE	1	79.27	154.36	33.268967164054	36.5555555555556	10.331205619793	-0.742157678091388	20.3560660282258
381	805520010038142712211999721341011311111215299991190829999299991073212000299992999929999299992999946400182517211409983434199929013129922999999995060871722237190000009999990000000000000000000804842330090850064510680138007020000000000000000000000000120000200000010110200000000000000000002000020000002000000000204249999999999999999999999999999999912098400000000000000000000000000000000000000000000000000…	NH_8055200100381427122	6451	98.4	NA	white	male	72	1898	1971-06-08	1971	06	2	0424	9999	NORTHEAST	1890s	TRUE	TRUE	TRUE	FALSE	TRUE	TRUE	TRUE	TRUE	TRUE	FALSE	1	72.57	174.06	23.9529586468755	36.8888888888889	-0.81104045800866	18.9578423219086	13.6560660282258
382	805520010038242712211999242341042311111214299992999913360299992999929999299992999929999299992999933600182722412502474234199929002929922999999995052571242082131100009999990000000000000000000804942330178260138550960118006020000000000000000000000000120000200000020000200000000000000000002000020000002000000000299999999999999999999999999999999999912098600000000000000000000000000000000000000000000000000…	NH_8055200100382427122	13855	98.6	NA	white	female	24	1947	1971-05-25	1971	05	2	9999	9999	NORTHEAST	1940s	TRUE	TRUE	TRUE	TRUE	TRUE	TRUE	TRUE	TRUE	TRUE	TRUE	1	67.59	162.16	25.7036604263752	37	2.0428200510045	7.05784232190859	8.67606602822581
384	805520010038442712211999551271032511111213119502999929999120302999929999299992999929999299992999939800182835012206204226199929042929922999999995061071502123131100009999990000000000000000000804942330181180347820960186009820000000000000000000000000120000200000020000100000000000010005802000020000002000000000204019999999999999999999999999999999912098200000000000000000000000000000000000000000000000000…	NH_8055200100384427122	34782	98.2	NA	white	female	50	1920	1971-06-10	1971	06	2	0401	9999	NORTHEAST	1920s	TRUE	TRUE	TRUE	TRUE	FALSE	TRUE	TRUE	TRUE	TRUE	FALSE	1	86.86	167.46	30.9740254803474	36.7777777777778	6.8218623094791	12.3578423219086	27.9460660282258
386	805520010038642712211999281421021311111218999999999999999999999999999999999999999999999999999999999990182932512207454234199929042929922999999995052971252311190000009999990000000000000000000804942330146870162800920112006820000000000000000000000000120000200000020000200000000000000000002000020000002000000000299999999999999999999999999999999999912098200000000000000000000000000000000000000000000000000…	NH_8055200100386427122	16280	98.2	NA	white	female	25	1945	1971-05-29	1971	05	2	9999	9999	NORTHEAST	1940s	TRUE	TRUE	TRUE	TRUE	TRUE	TRUE	TRUE	TRUE	TRUE	TRUE	1	70.08	162.96	26.3895546527677	36.7777777777778	2.65455234600115	7.85784232190861	11.1660660282258
388	805520010038842712211999441281082611111218999999999999999999999999999999999999999999999999999999999990183656612307044228899929002929922999999995052571662126132000009999990000000000000000000805142330075660099020820118009010000000000000000010000000120000200000020000200000000000000000002000020000002000000000299999999999999999999999999999999999912098200000000000000000000000000000000000000000000000000…	NH_8055200100388427122	9902	98.2	NA	white	female	66	1904	1971-05-25	1971	05	2	9999	9999	NORTHEAST	1900s	FALSE	TRUE	TRUE	TRUE	TRUE	TRUE	TRUE	TRUE	TRUE	FALSE	1	67.47	163.96	25.0977558893835	36.7777777777778	1.27005116837216	8.85784232190861	8.55606602822581
391	805520010039142712211999711261021411111213299991259629999121602999929999299992999929999299992999947560184327111208994226899929143129922999999995060971712194132000009999990000000000000000000805242330050170082821040152008210000000000000000000100000120000200000020000100000000000010002102000020000002000000000102309999999999999999999999999999999922098400000000000000000000000000000000000000000000000000…	NH_8055200100391427122	8282	98.4	NA	white	male	71	1899	1971-06-09	1971	06	1	0230	9999	NORTHEAST	1890s	FALSE	TRUE	TRUE	TRUE	FALSE	TRUE	TRUE	TRUE	FALSE	FALSE	1	52.16	168.36	18.4017763697596	36.8888888888889	-5.83381897392897	13.2578423219086	-6.75393397177419
394	805520010039442712211999711281022511111219999999999999999999999999999999999999999999999999999999999990185037312206974232199929001991199919849370052971732510132000009999990000000000000000000805442330075660085560800140009010000000000000000010000000120000200000010100200000000000000000002000020000001001000000102509999999999999999999999999999999912098200000000000000000000000000000000000000000000000000…	NH_8055200100394427122	8556	98.2	NA	white	female	73	1897	1971-05-29	1971	05	1	0250	9999	NORTHEAST	1890s	FALSE	TRUE	TRUE	FALSE	TRUE	TRUE	TRUE	FALSE	FALSE	FALSE	1	68.04	157.26	27.512354721302	36.7777777777778	4.30575617573103	2.15784232190859	9.12606602822581
399	805520010039942712211999602321011311111212119202999929999299992999929999299992999929999299992999919200185516012604114232299929001992199919769984061071602095132000009999990000000000000000000805442330180090363030920164008610000000000000000000000001120000200000020000200000000000000000002000020000002000000000203879999999999999999999999999999999912098600000000000000000000000000000000000000000000000000…	NH_8055200100399427122	36303	98.6	NA	white	female	60	1911	1971-06-10	1971	06	2	0387	9999	NORTHEAST	1910s	FALSE	TRUE	TRUE	TRUE	TRUE	TRUE	TRUE	TRUE	TRUE	FALSE	1	94.91	169.06	33.2070460264423	37	8.90655899278229	13.9578423219086	35.9960660282258
400	805520010040042712211999711281022511111218999999999999999999999999999999999999999999999999999999999990185736512208055328199929002929922999999995052671652347190000009999990000000000000000000805542330075660099020720164009620000000000000000000000000120000200000020000100000100058000000002000020000002000000000299999999999999999999999999999999999912098600000000000000000000000000000000000000000000000000…	NH_8055200100400427122	9902	98.6	NA	white	female	65	1905	1971-05-26	1971	05	2	9999	9999	NORTHEAST	1900s	TRUE	TRUE	TRUE	TRUE	FALSE	TRUE	TRUE	TRUE	TRUE	FALSE	1	73.71	159.36	29.0247019705327	37	5.62342835504759	4.25784232190861	14.7960660282258
406	805520010040642718212295631261031411111218999999999999999999999999999999999999999999999999999999999990187435812206122925199929042929922999999995052571582262190000009999990000000000000000000806042330428300352380840220012010000000000000000010000000120000200000020000100000000000010245702000020000002000000000104010250999999999999999999999999999922098800000000000000000000000000000000000000000000000000…	NH_8055200100406427182	35238	98.8	NA	white	female	58	1912	1971-05-25	1971	05	1	0401	0250	NORTHEAST	1910s	FALSE	TRUE	TRUE	TRUE	FALSE	TRUE	TRUE	TRUE	FALSE	FALSE	1	86.07	155.06	35.7974625733723	37.1111111111111	12.79480933914	-0.0421576780913995	27.1560660282258
409	805520010040942718212149482281031711111215116001471329999299992999929999299992999929999299992999963130189324812308224228199929062929922999999995060871482202132000009999990000000000000000000806342330430880270900760124007420000000000000000000000000120000200000020000200000000000000000002000020000002000000000299999999999999999999999999999999999912098000000000000000000000000000000000000000000000000000…	NH_8055200100409427182	27090	98	NA	white	female	48	1922	1971-06-08	1971	06	2	9999	9999	NORTHEAST	1920s	TRUE	TRUE	TRUE	TRUE	TRUE	TRUE	TRUE	TRUE	TRUE	TRUE	1	67.47	167.36	24.088367915285	36.6666666666667	-0.0545250141587514	12.2578423219086	8.55606602822581
410	805520010041042718212149561281031829911919999999999999999999999999999999999999999999999999999999999990189442611409444234299929013311199959017823060871262385132000009999990000000000000000000806342330292170323630720132009020000000000000000000000000120000200000020000200000000000000000002000020000002000000000299999999999999999999999999999999999912098800000000000000000000000000000000000000000000000000…	NH_8055200100410427182	32363	98.8	NA	white	male	26	1944	1971-06-08	1971	06	2	9999	9999	NORTHEAST	1940s	TRUE	TRUE	TRUE	TRUE	TRUE	TRUE	TRUE	TRUE	TRUE	TRUE	1	89.24	161.66	34.147146098312	37.1111111111111	10.5326569300638	6.55784232190859	30.3260660282258
411	805520010041142718212295371341073511111218999999999999999999999999999999999999999999999999999999999990189532912211414234199929002929922999999995052971292126190000009999990000000000000000000806442330146870162800840130007820000000000000000000000000120000200000020000100000000000010007802000020000002000000000299999999999999999999999999999999999912098800000000000000000000000000000000000000000000000000…	NH_8055200100411427182	16280	98.8	NA	white	female	29	1941	1971-05-29	1971	05	2	9999	9999	NORTHEAST	1940s	TRUE	TRUE	TRUE	TRUE	FALSE	TRUE	TRUE	TRUE	TRUE	FALSE	1	53.75	166.26	19.4447747342925	37.1111111111111	-4.59614553948197	11.1578423219086	-5.16393397177419
419	805520010041942712111999511321051511111218999999999999999999999999999999999999999999999999999999999990161925111212194232299929043429922999999995060871512174190000000058250075420000000037440800442330039920044310760138009020000000000000000000000000120000200000020000100000000000010004502000020000002000000000299999999999999999999999999999999999912098211000021100001100000000000000001100000000001000100…	NH_8055200100419427121	4431	98.2	15	white	male	51	1919	1971-06-08	1971	06	2	9999	9999	NORTHEAST	1910s	TRUE	TRUE	TRUE	TRUE	FALSE	TRUE	TRUE	TRUE	TRUE	FALSE	1	64.86	166.96	23.2676258830936	36.7777777777778	-0.838186080652276	11.8578423219086	5.94606602822581
420	805520010042042712111999431331042411111216299991429629999299992999929999299992999911248299992999955440175924311202284233199929043729922999139424061271432134190000000066560074130000000037670802742330029810035030920122007620000000000000000000000000120000200000010001100000000000010258702000020000002000000000104400444999999999999999999999999999912097611000021100001100000000000000001100000000001000100…	NH_8055200100420427121	3503	97.6	10	white	male	43	1928	1971-06-12	1971	06	1	0440	0444	NORTHEAST	1920s	TRUE	TRUE	TRUE	FALSE	FALSE	TRUE	TRUE	TRUE	FALSE	FALSE	1	62.26	175.06	20.3158626529692	36.4444444444444	-4.54083886615976	19.9578423219086	3.34606602822581
421	805520010042142712211999702271011311111213299991146429999299992999929999299992999910605299992999920690191517012309004227199929002929922999999995060971702107131350000025700033480000000017030807042330011330012750720144009020000000000000000000000000120000200000020000100000000000010000802000020000002000000000299999999999999999999999999999999999912098211000021100001100000000000000001100000000001000100…	NH_8055200100421427122	1275	98.2	10.5	white	female	70	1900	1971-06-09	1971	06	2	9999	9999	NORTHEAST	1900s	TRUE	TRUE	TRUE	TRUE	FALSE	TRUE	TRUE	TRUE	TRUE	FALSE	1	88.34	168.76	31.0183263884679	36.7777777777778	6.74565007908139	13.6578423219086	29.4260660282258
422	805520010042242712211999401341083511111213299992999912796299992999929999299992999929999299992999927960191832812204434233299929012929922999999995052671282041130000000072820062890000000031900807142330034610020960760124008020000000000000000000000000110010200000020000200000000000000000002000020000002000000000299999999999999999999999999999999999912098222000011100001100000000000000001100000000001000100…	NH_8055200100422427122	2096	98.2	16	white	female	28	1943	1971-05-26	1971	05	2	9999	9999	NORTHEAST	1940s	TRUE	FALSE	TRUE	TRUE	TRUE	TRUE	TRUE	TRUE	TRUE	FALSE	1	67.81	162.16	25.7873237684939	36.7777777777778	2.12648339312319	7.05784232190859	8.89606602822581
423	805520010042342712111999301451032611111220999999999999999999999999999999999999999999999999999999999990171923011204402945199929001991199919729012052471312539190000000062800098370000000050630801342330036520050800720128009010000000000000000010000000120000200000020000200000000000000000002000020000002000000000299999999999999999999999999999999999912097211000021100001100000000000000001100000000001000100…	NH_8055200100423427121	5080	97.2	12.7666666666667	white	male	31	1940	1971-05-24	1971	05	2	9999	9999	NORTHEAST	1940s	FALSE	TRUE	TRUE	TRUE	TRUE	TRUE	TRUE	TRUE	TRUE	FALSE	1	77.22	189.77	21.4424636292207	36.2222222222222	-4.7778904034497	34.6678423219086	18.3060660282258
424	805520010042442712111999451281042611111214138002999929999299992999929999299992999929999299992999938000172824511204264228199929151991199919858903061271452092131100000058250048550000000024100801542330039920035560840116008020000000000000000000000000120000200000020000200000000000000000002000020000002000000000299999999999999999999999999999999999912098411000021100001100000000000000001100000000001000210…	NH_8055200100424427121	3556	98.4	9	white	male	45	1926	1971-06-12	1971	06	2	9999	9999	NORTHEAST	1920s	TRUE	TRUE	TRUE	TRUE	TRUE	TRUE	TRUE	TRUE	TRUE	TRUE	1	66.79	163.86	24.8751405004099	36.8888888888889	1.05670602082303	8.75784232190861	7.87606602822581
425	805520010042542712111999391341083511111218999999999999999999999999999999999999999999999999999999999990173333412205364234199929042929922999999995061171352126190000000072820099340000000050380801642330018360020350840122009010000000000000000100000000120000200000020000100000000000010045802000020000002000000000299999999999999999999999999999999999922097811000021100002100000000000010001100000000001000100…	NH_8055200100425427121	2035	97.8	21	white	female	35	1936	1971-06-11	1971	06	2	9999	9999	NORTHEAST	1930s	FALSE	TRUE	TRUE	TRUE	FALSE	TRUE	TRUE	TRUE	TRUE	FALSE	1	80.97	145.85	38.0637237129313	36.5555555555556	15.9148597138938	-9.25215767809141	22.0560660282258
426	805520010042642712211999311451052611111219999999999999999999999999999999999999999999999999999999999990179033012207401141199929062929922999999995052771302256190000000582540654320000000331850803942330146870140680760106008020000000000000000000000000120000200000020000100000000000010000702000020000002000000000299999999999999999999999999999999999922098222000011100001100000000000000001100000000001000100…	NH_8055200100426427122	14068	98.2	11.4166666666667	white	female	30	1940	1971-05-27	1971	05	2	9999	9999	NORTHEAST	1940s	TRUE	TRUE	TRUE	TRUE	FALSE	TRUE	TRUE	TRUE	TRUE	FALSE	1	79.15	160.96	30.550265751416	36.7777777777778	7.00066827313908	5.85784232190861	20.2360660282258
427	805520010042742718212295641281051911111217299991362429999299991135629999299992999910816299992999957960186726411210064228299929003129922999999995060871642119190000000684040382150000000187910805842330323260289310760140009020000000000000000000000000120000200000020000200000000000000000002000020000002000000000299999999999999999999999999999999999912098211000021100001100000000000000001100000000001000100…	NH_8055200100427427182	28931	98.2	14	white	male	64	1906	1971-06-08	1971	06	2	9999	9999	NORTHEAST	1900s	TRUE	TRUE	TRUE	TRUE	TRUE	TRUE	TRUE	TRUE	TRUE	TRUE	1	81.65	175.16	26.6125393148526	36.7777777777778	1.74656755429918	20.0578423219086	22.7360660282258
428	805520010042842718212295431341092711111219999999999999999999999999999999999999999999999999999999999990190024311211274234199929021991199919887223060271432185132000000532460758420000000385410806542330238510301800700120009020000000000000000000000000120000200000020000200000000000000000002000020000002000000000299999999999999999999999999999999999912098211000021100001100000000000000001100000000001000100…	NH_8055200100428427182	30180	98.2	19	white	male	43	1927	1971-06-02	1971	06	2	9999	9999	NORTHEAST	1920s	TRUE	TRUE	TRUE	TRUE	TRUE	TRUE	TRUE	TRUE	TRUE	TRUE	1	63.96	176.66	20.4942487357618	36.7777777777778	-4.51077664615886	21.5578423219086	5.04606602822581
429	805520010042942712111999661271022411111288888888888888888888888888888888888888888888888888888888888880159335912211114228299929012929922999999995060571592999190000000079720049780000000024830800142330022510035341000110007020000000000000000000000000120000200000020000100000000000010565802000020000002000000000299999999999999999999999999999999999912098611000021200021200000001010000001100000000001000100…	NH_8055200100429427121	3534	98.6	14	white	female	59	1911	1971-06-05	1971	06	2	9999	9999	NORTHEAST	1910s	TRUE	TRUE	TRUE	TRUE	FALSE	TRUE	TRUE	TRUE	TRUE	FALSE	1	59.42	159.86	23.2516100155132	37	-0.196014807094335	4.75784232190861	0.50606602822581
430	805520010043042712111999321321043411111217165002999929999299992999929999299992999929999299992999965000163332912210414234199929002929922999999995060271292157190000000072820063960000000032430800642330018360016330920112008010000000000000000001000000120000200000020000200000000000000000002000020000002000000000199999999999999999999999999999999999922098211000021100001100000000000000001100000000001000100…	NH_8055200100430427121	1633	98.2	11	white	female	29	1941	1971-06-02	1971	06	1	9999	9999	NORTHEAST	1940s	FALSE	TRUE	TRUE	TRUE	TRUE	TRUE	TRUE	TRUE	FALSE	FALSE	1	82.78	156.96	33.6006316756394	36.7777777777778	10.4218438543418	1.85784232190861	23.8660660282258
431	805520010043142712111999341341062711111218999999999999999999999999999999999999999999999999999999999990169923411201374234199929151991199919608280060871342155190000000502420884090000000455050801242330292170374510760130009010000000000000000010000000120000200000020000200000000000000000002000020000002000000000299999999999999999999999999999999999912098011000021100001100000000000000001100000000001000100…	NH_8055200100431427121	37451	98	10	white	male	34	1937	1971-06-08	1971	06	2	9999	9999	NORTHEAST	1930s	FALSE	TRUE	TRUE	TRUE	TRUE	TRUE	TRUE	TRUE	TRUE	FALSE	1	85.28	186.97	24.3951411687004	36.6666666666667	-1.56564610408445	31.8678423219086	26.3660660282258
432	805520010043242712111999681261022211111213299991240029999299991048029999299992999929999299992999928800172326811211025426199929063129922999999995061171682118190000000293770196520000000099880801442330050170082820860130008010000000000000000000100000120000200000020000200000000000000000002000020000002000000000299999999999999999999999999999999999912097211000021100001100000000000000001100000000001000100…	NH_8055200100432427121	8282	97.2	10	white	male	68	1902	1971-06-11	1971	06	2	9999	9999	NORTHEAST	1900s	FALSE	TRUE	TRUE	TRUE	TRUE	TRUE	TRUE	TRUE	TRUE	FALSE	1	73.03	165.56	26.6434503211982	36.2222222222222	2.66742173739515	10.4578423219086	14.1160660282258
433	805520010043342712111999671281011111222914299991180029999299992999929999299992999929999299992999918000172616711403044228199929153129922999999995060971672092132000000293770199840000000101570801442330090850064511080172011020000000000000000000000000120000200000010101100000000000010002402000020000001001001000204010427999999999999999999999999999912098211000022220203100000000000000001100000000001000100…	NH_8055200100433427121	6451	98.2	14	white	male	67	1904	1971-06-09	1971	06	2	0401	0427	NORTHEAST	1900s	TRUE	TRUE	TRUE	FALSE	FALSE	TRUE	TRUE	FALSE	TRUE	FALSE	1	83.8	179.87	25.901597438986	36.7777777777778	0.598997307339436	24.7678423219086	24.8860660282258
434	805520010043442712111999542281021411111216129061211229999299992999929999299992999929999299992999950180173625412312169328199929151992199919839912053071542190132000000071060046240000000023120801842330053860033860720152009020000000000000000000000000120000200000020000200000000000000000002000020000002000000000299999999999999999999999999999999999912098211000021100001100000000000000001100000000001000100…	NH_8055200100434427121	3386	98.2	10	white	female	54	1916	1971-05-30	1971	05	2	9999	9999	NORTHEAST	1910s	TRUE	TRUE	TRUE	TRUE	TRUE	TRUE	TRUE	TRUE	TRUE	TRUE	1	61.58	156.86	25.0273728253842	36.7777777777778	1.85785524551118	1.75784232190861	2.66606602822581
435	805520010043542712111999702281011311111212112001156029999299992999929999299992999929999299992999927600173717012302014228199929002912199919838942052871702143132000000025700033480000000017030801842330011330012750920142006810000000000000000010000000120000200000020000200000000000000000002000020000002000000000299999999999999999999999999999999999912099211000021100001100000000000000001100000000001000100…	NH_8055200100435427121	1275	99.2	11	white	female	70	1901	1971-05-28	1971	05	2	9999	9999	NORTHEAST	1900s	FALSE	TRUE	TRUE	TRUE	TRUE	TRUE	TRUE	TRUE	TRUE	FALSE	1	67.47	155.66	27.845604981282	37.3333333333333	4.78733029850272	0.557842321908595	8.55606602822581
436	805520010043642712111999612231021411111288888888888888888888888888888888888888888888888888888888888880175226112301104223299929001991199919777901052871612999132000000079720048950000000024420802542330022510045380720140007010000000000000010001000000120000200000020000100000000000010582502000020000002000000000207139999999999999999999999999999999912098411000021100001100000000000000001100000000001000100…	NH_8055200100436427121	4538	98.4	8.91666666666667	white	female	61	1910	1971-05-28	1971	05	2	0713	9999	NORTHEAST	1910s	FALSE	TRUE	TRUE	TRUE	FALSE	TRUE	TRUE	TRUE	TRUE	FALSE	1	63.05	154.26	26.4958854096198	36.8888888888889	3.56739410678333	-0.842157678091411	4.13606602822581
437	805520010043742712111999641341021511111214141602999929999299992999929999299992999929999299992999941600178326411209064234199929011991199919838943052971642152190000000085510047770000000023490803642330040410036160960145007520000000000000000000000000120000200000020000200000000000000000002000020000002000000000299999999999999999999999999999999999912098611000021100001100000000000000001100000000001000100…	NH_8055200100437427121	3616	98.6	14	white	male	64	1906	1971-05-29	1971	05	2	9999	9999	NORTHEAST	1900s	TRUE	TRUE	TRUE	TRUE	TRUE	TRUE	TRUE	TRUE	TRUE	TRUE	1	55.79	166.66	20.0860068484103	37	-3.99199439106214	11.5578423219086	-3.12393397177419
438	805520010043842712111999481342051611111218999999999999999999999999999999999999999999999999999999999990178434722209235134199929122929922999999995061071472174190000000104130101210000000051880803742330059120053400640146009620000000000000000000000000120000200000020000100000000000010005802000020000002000000000299999999999999999999999999999999999912099011000021100002100000000000010001100000000001000100…	NH_8055200100438427121	5340	99	14	black	female	47	1923	1971-06-10	1971	06	2	9999	9999	NORTHEAST	1920s	TRUE	TRUE	TRUE	TRUE	FALSE	TRUE	TRUE	TRUE	TRUE	FALSE	1	73.71	159.06	29.1342910819473	37.2222222222222	5.76082819073557	3.9578423219086	14.7960660282258
439	805520010043942712211999521341021711111219999999999999999999999999999999999999999999999999999999999990178725211207184234199929011991199919387220052571522458190000000465980496740000000246620803842330319360306340880150008020000000000000000000000000120000200000020000200000000000000000002000020000002000000000299999999999999999999999999999999999912098211000021100001100000000000000001100000000001000100…	NH_8055200100439427122	30634	98.2	14	white	male	52	1918	1971-05-25	1971	05	2	9999	9999	NORTHEAST	1910s	TRUE	TRUE	TRUE	TRUE	TRUE	TRUE	TRUE	TRUE	TRUE	TRUE	1	88.45	188.97	24.7692074835692	36.7777777777778	-1.37698461770531	33.8678423219086	29.5360660282258
440	805520010044042712211999662281011511111288888888888888888888888888888888888888888888888888888888888880179516612303054228199929002929922999999995052871662999190000000205580423010000000215210804042330075660099020600145008010000000000000000010000000120000200000020000200000000000000000002000020000002000000000207139999999999999999999999999999999912098011000021100001100000000000000001100000000001000100…	NH_8055200100440427122	9902	98	14	white	female	66	1905	1971-05-28	1971	05	2	0713	9999	NORTHEAST	1900s	FALSE	TRUE	TRUE	TRUE	TRUE	TRUE	TRUE	TRUE	TRUE	FALSE	1	76.88	154.16	32.3496786845442	36.6666666666667	9.43045762313221	-0.942157678091405	17.9660660282258
441	805520010044142712211999671261022411111215299991272429999299991216029999299992999929999299992999948840180336912210014228199929012929922999999995061171692199132000000205580272340000000138550804242330075660079450960178008020000000000000000000000000120000200000020000100000000000010002402000020000002000000000104010713025099999999999999999999999912098811000021100002210000000000001001100000000001000100…	NH_8055200100441427122	7945	98.8	15	white	female	69	1901	1971-06-11	1971	06	1	0401	0713	NORTHEAST	1900s	TRUE	TRUE	TRUE	TRUE	FALSE	TRUE	TRUE	TRUE	FALSE	FALSE	1	63.39	149.55	28.3431370675047	37.1111111111111	5.85127413576139	-5.55215767809139	4.47606602822581
442	805520010044242712211999461341031411111218999999999999999999999999999999999999999999999999999999999990180424611209244234199929061991199939857441060171462262190000000465980603330000000299550804242330319360354500960136007010000000000000000010100000120000200000020000200000000000000000002000020000002000000000299999999999999999999999999999999999912098411000021100001100000000000000001100000000001000100…	NH_8055200100442427122	35450	98.4	14	white	male	46	1924	1971-06-01	1971	06	2	9999	9999	NORTHEAST	1920s	FALSE	TRUE	TRUE	TRUE	TRUE	TRUE	TRUE	TRUE	TRUE	FALSE	1	72.23	172.56	24.2570146598207	36.8888888888889	-0.367930823696223	17.4578423219086	13.3160660282258
443	805520010044342712211999541882031611111288188882999929999299992999929999299992999988888299992999988880181035122210194234199929122929922999999995052671512999132000000833030521260000000267190804442330472950342780880160010820000000000000000000000000110010200000020000100000000000010014701000120000002000000000207299999999999999999999999999999999922098411000021100001100000000000000001100000000001000100…	NH_8055200100443427122	34278	98.4	18.5	black	female	51	1919	1971-05-26	1971	05	2	0729	9999	NORTHEAST	1910s	TRUE	FALSE	TRUE	TRUE	FALSE	FALSE	TRUE	TRUE	TRUE	FALSE	1	111.02	157.96	44.4945657795284	36.8888888888889	21.223075543986	2.85784232190861	52.1060660282258
444	805520010044442712211999261451021611111219999999999999999999999999999999999999999999999999999999999990181622611203454245199929011991199939857144052771262458132000000502420727890000000374650804642330292170323630800138008420000000000000000000000000120000200000020000100000000000010000402000020000002000000000299999999999999999999999999999999999912098011000021100001100000000000000001100000000001000100…	NH_8055200100444427122	32363	98	18	white	male	26	1945	1971-05-27	1971	05	2	9999	9999	NORTHEAST	1940s	TRUE	TRUE	TRUE	TRUE	FALSE	TRUE	TRUE	TRUE	TRUE	FALSE	1	90.49	182.27	27.2376855042076	36.6666666666667	1.71259957837342	27.1678423219086	31.5760660282258
445	805520010044542712211999591271031911111220999999999999999999999999999999999999999999999999999999999990182025911405124227199914051991199919147651060271592539132000000684040528350000000259790804742330323260391220840122008020000000000000000000000000120000200000020000200000000000000000002000020000002000000000299999999999999999999999999999999999912098611000021100001100000000000000001100000000001000100…	NH_8055200100445427122	39122	98.6	19.5833333333333	white	male	59	1912	1971-06-02	1971	06	2	9999	9999	NORTHEAST	1910s	TRUE	TRUE	TRUE	TRUE	TRUE	TRUE	TRUE	TRUE	TRUE	TRUE	1	74.73	164.66	27.5625097287582	37	3.66991331777546	9.55784232190859	15.8160660282258
446	805520010044642712211999811881031511111217299991258011632299992999929999299992999929999299991274869600182237112204999310999929022929922999999995060171722214132000000205580272340000000138550804742330075660079450880122008020000000000000000000000000120000100100020000200000000000000000002000010100002000000000204910713999999999999999999999999999912098211000021100001100000000000000001100000000001000200…	NH_8055200100446427122	7945	98.2	15	white	female	72	1899	1971-06-01	1971	06	2	0491	0713	NORTHEAST	1890s	TRUE	TRUE	FALSE	TRUE	TRUE	TRUE	FALSE	TRUE	TRUE	FALSE	1	75.64	147.15	34.9326061402922	36.7777777777778	12.6632290027365	-7.9521576780914	16.7260660282258
447	805520010044742712211999591341021411111219999999999999999999999999999999999999999999999999999999999990182335712203144234199929041991199919828075060171572458190000000637770509250000000254030804842330428300304500840130008020000000000000000000000000120000200000020000100000000000010007902000020000002000000000299999999999999999999999999999999999912098611000021100001100000000000000001100000000001000100…	NH_8055200100447427122	30450	98.6	19.5833333333333	white	female	57	1914	1971-06-01	1971	06	2	9999	9999	NORTHEAST	1910s	TRUE	TRUE	TRUE	TRUE	FALSE	TRUE	TRUE	TRUE	TRUE	FALSE	1	58.51	163.96	21.7647798590163	37	-2.06292486199506	8.85784232190861	-0.403933971774194
448	805520010044842712211999742342083711111288888888888888888888888888888888888888888888888888888888888880183927422303974234299929122929922999999995061271742999190000000167250278230000000140300805242330076580083371000130008010000000000000000000100000120000200000010010100000000000011237802000020000002000000000204249999999999999999999999999999999922098811000021100001100000000000000001100000000001000100…	NH_8055200100448427122	8337	98.8	15	black	female	74	1897	1971-06-12	1971	06	2	0424	9999	NORTHEAST	1890s	FALSE	TRUE	TRUE	FALSE	FALSE	TRUE	TRUE	TRUE	TRUE	FALSE	1	40.82	149.85	18.178561165993	37.1111111111111	-4.34111249002377	-5.25215767809141	-18.0939339717742
449	805520010044942712211999742342083711111288888888888888888888888888888888888888888888888888888888888880183954222204294234299929121991199919139372061271422999190000000704700638420000000328970805242330112970130200800138009620000000000000000000000000110010200000020000100000000000010425802000020000002000000000299999999999999999999999999999999999912098011000021100001100000000000000001100000000001000100…	NH_8055200100449427122	13020	98	14	black	female	42	1929	1971-06-12	1971	06	2	9999	9999	NORTHEAST	1920s	TRUE	FALSE	TRUE	TRUE	FALSE	TRUE	TRUE	TRUE	TRUE	FALSE	1	67.02	154.26	28.1642226828346	36.6666666666667	5.23573137999809	-0.842157678091411	8.1060660282258
450	805520010045042712211999711281022511111219999999999999999999999999999999999999999999999999999999999990185027111212994228199929003129922999999995053071712510132000000293770255560000000129890805442330090850069470740156008420000000000000000000000000120000200000020000200000000000000000002000020000002000000000299999999999999999999999999999999999912096711000021100001100000000000000001100000000001000100…	NH_8055200100450427122	6947	96.7	11	white	male	71	1899	1971-05-30	1971	05	2	9999	9999	NORTHEAST	1890s	TRUE	TRUE	TRUE	TRUE	TRUE	TRUE	TRUE	TRUE	TRUE	TRUE	1	84.94	179.87	26.2539580724042	35.9444444444444	0.951357940757625	24.7678423219086	26.0260660282258
451	805520010045142712211999431271042611111219999999999999999999999999999999999999999999999999999999999990185424311209274227199929061991199919168694060371432302132000000532460758420000000385410805442330238510301800840116007610000000000000000000100000120000200000020000200000000000000000002000020000002000000000299999999999999999999999999999999999912097411000021100001100000000000000001100000000001000100…	NH_8055200100451427122	30180	97.4	10	white	male	43	1927	1971-06-03	1971	06	2	9999	9999	NORTHEAST	1920s	FALSE	TRUE	TRUE	TRUE	TRUE	TRUE	TRUE	TRUE	TRUE	FALSE	1	63.28	173.16	21.1043177086143	36.3333333333333	-3.57624922344948	18.0578423219086	4.36606602822581
452	805520010045242712211999711281022511111218999999999999999999999999999999999999999999999999999999999990185727111203004228199929003129922999999995052671712347190000000293770310400000000157760805542330090850080390680160009420000000000000000000000000120000200000020000100000000000010078902000020000002000000000299999999999999999999999999999999999912098211000021100001100000000000000001100000000001000100…	NH_8055200100452427122	8039	98.2	14	white	male	71	1900	1971-05-26	1971	05	2	9999	9999	NORTHEAST	1900s	TRUE	TRUE	TRUE	TRUE	FALSE	TRUE	TRUE	TRUE	TRUE	FALSE	1	69.17	167.36	24.6953076730438	36.7777777777778	0.552414743600026	12.2578423219086	10.2560660282258
453	805520010045342716211999421342061411111218999999999999999999999999999999999999999999999999999999999990186233922210314232199929121991199919809915060871392155132000000704700775420000000399560805642330112970150670760112009420000000000000000000000000120000200000020000100000000000010005802000020000002000000000299999999999999999999999999999999999912098411000021100001100000000000000001100000000001000100…	NH_8055200100453427162	15067	98.4	10.5	black	female	39	1931	1971-06-08	1971	06	2	9999	9999	NORTHEAST	1930s	TRUE	TRUE	TRUE	TRUE	FALSE	TRUE	TRUE	TRUE	TRUE	FALSE	1	70.76	161.06	27.2779943269482	36.8888888888889	3.71912660724683	5.9578423219086	11.8460660282258
454	805520010045442718212295672261022529911917188881157288888888888888888888888888888888888888888888888880187226712308039326199929152929922999999995052771672267190000000205580272340000000138550805942330075660079450960178010020000000000000000000000000320000200000020000200000000000000000002000020000002000000000204019999999999999999999999999999999912098011000021100001100000000000000001100000000001000100…	NH_8055200100454427182	7945	98	9	white	female	67	1903	1971-05-27	1971	05	2	0401	9999	NORTHEAST	1900s	TRUE	TRUE	TRUE	TRUE	TRUE	TRUE	TRUE	TRUE	TRUE	TRUE	3	72.35	155.76	29.8213059534258	36.6666666666667	6.75376102922203	0.657842321908589	13.4360660282258
455	805520010045542718212295461341051711111220999999999999999999999999999999999999999999999999999999999990187734712209234234199929031991199919208602060571472358190000000568510511490000000255820806042330430880366330720136008020000000000000000000000000220000200000020000200000000000000000002000020000002000000000299999999999999999999999999999999999912098011000021100001100000000000000001100000000001000100…	NH_8055200100455427182	36633	98	9	white	female	47	1923	1971-06-05	1971	06	2	9999	9999	NORTHEAST	1920s	TRUE	TRUE	TRUE	TRUE	TRUE	TRUE	TRUE	TRUE	TRUE	TRUE	2	64.07	161.86	24.4554496215524	36.6666666666667	0.822419970455173	6.75784232190861	5.15606602822582
456	805520010045642718212295461321042611111218999999999999999999999999999999999999999999999999999999999990187834412203274232199929142929922999999995060971442205190000000750980814680000000410300806042330144800162740680118008020000000000000000000000000120000200000020000100000000000010058702000020000002000000000299999999999999999999999999999999999912098211000021100001100000000000000001100000000001000100…	NH_8055200100456427182	16274	98.2	10	white	female	44	1927	1971-06-09	1971	06	2	9999	9999	NORTHEAST	1920s	TRUE	TRUE	TRUE	TRUE	FALSE	TRUE	TRUE	TRUE	TRUE	FALSE	1	80.74	165.06	29.6350090040656	36.7777777777778	5.70533162738497	9.9578423219086	21.8260660282258
457	805520010045742718212295561341021611111219999999999999999999999999999999999999999999999999999999999990188125611206140534199929011991199919467666052871562458190000000684040488710000000240300806042330323260311570600120008020000000000000000000000000120000200000020000200000000000000000002000020000002000000000299999999999999999999999999999999999912098211000021100001100000000000000001100000000001000100…	NH_8055200100457427182	31157	98.2	15	white	male	56	1914	1971-05-28	1971	05	2	9999	9999	NORTHEAST	1910s	TRUE	TRUE	TRUE	TRUE	TRUE	TRUE	TRUE	TRUE	TRUE	TRUE	1	76.66	169.06	26.8217484815832	36.7777777777778	2.52126144792325	13.9578423219086	17.7460660282258
458	805520010045842718212295301341052411111216150002999929999299992999929999299992999929999299992999950000189723011207404234199929041991199919359151060271302102190000000502420569180000000292960806442330292170300510720120009020000000000000000000000000120000200000020000200000000000000000002000020000002000000000299999999999999999999999999999999999912098011000021100001100000000000000001100000000001000100…	NH_8055200100458427182	30051	98	10	white	male	30	1940	1971-06-02	1971	06	2	9999	9999	NORTHEAST	1940s	TRUE	TRUE	TRUE	TRUE	TRUE	TRUE	TRUE	TRUE	TRUE	TRUE	1	86.3	180.67	26.4386153605126	36.6666666666667	1.06185329747015	25.5678423219086	27.3860660282258
459	805520010045942718212295641281021711111213299991157229999299992999911200299992999929999299992999927720187935712208134234199929142929922999999995060571572102190000000637770391600000000195340806042330180090363030640122008010000000000000000001000000120000200000020000100000000000010002402000020000002000000000299999999999999999999999999999999999912099011000021100001100000000000000001100000000001000100…	NH_8055200100459427182	36303	99	15	white	female	57	1913	1971-06-05	1971	06	2	9999	9999	NORTHEAST	1910s	FALSE	TRUE	TRUE	TRUE	FALSE	TRUE	TRUE	TRUE	TRUE	FALSE	1	51.37	157.36	20.7453550435257	37.2222222222222	-2.47051374346973	2.25784232190861	-7.54393397177419
460	805520010046042712211999492421021511111288888888888888888888888888888888888888888888888888888888888880178924912406214242199929881991199919838074060971492999132000000568510511490000000255820803842330430880366330680130007220000000000000000000000000120000200000020000100000000000010000502000020000002000000000299999999999999999999999999999999999912097811000021100001100000000000000001100000000001000100…	NH_8055200100460427122	36633	97.8	15.5	white	female	49	1921	1971-06-09	1971	06	2	9999	9999	NORTHEAST	1920s	TRUE	TRUE	TRUE	TRUE	FALSE	TRUE	TRUE	TRUE	TRUE	FALSE	1	54.77	158.26	21.86756459883	36.5555555555556	-1.43173636098578	3.15784232190859	-4.14393397177419
461	805520010046142713111999421341052611111218999999999999999999999999999999999999999999999999999999999990140133112212393634199929022929922999999995060871312174190000009999990000000000000000001100142330264900124610880118006820000000000000000000000000210001200000020000200000000000000000002000020000002000000000202409999999999999999999999999999999922098400000000000000000000000000000000000000000000000000…	NH_8055200100461427131	12461	98.4	NA	white	female	31	1939	1971-06-08	1971	06	2	0240	9999	NORTHEAST	1930s	TRUE	FALSE	TRUE	TRUE	TRUE	TRUE	TRUE	TRUE	TRUE	FALSE	2	60.33	160.46	23.4314815552178	36.8888888888889	-0.0717647159366896	5.35784232190861	1.41606602822581
462	805520010046242713111999472341021911111219999999999999999999999999999999999999999999999999999999999990140224712308233634199929001991199919718364061671472474190000009999990000000000000000001100142330759280268121200126007020000000000000000000000000310001200000020000200000000000000000002000020000002000000000210229999999999999999999999999999999912098800000000000000000000000000000000000000000000000000…	NH_8055200100462427131	26812	98.8	NA	white	female	47	1923	1971-06-16	1971	06	2	1022	9999	NORTHEAST	1920s	TRUE	FALSE	TRUE	TRUE	TRUE	TRUE	TRUE	TRUE	TRUE	FALSE	3	51.82	158.46	20.6375484319294	37.1111111111111	-2.68029301073536	3.35784232190861	-7.09393397177419
463	805520010046342713111999651261021611111213145202999929999299992999929999299992999929999299992999945200140326511208059326199911023111199919728943062271652184190000009999990000000000000000001100142330092900074020660126005810000000000000000000000001120000200000020000110000000000010000711100020000002000000000207859999999999999999999999999999999912098000000000000000000000000000000000000000000000000000…	NH_8055200100463427131	7402	98	NA	white	male	65	1905	1971-06-22	1971	06	2	0785	9999	NORTHEAST	1900s	FALSE	TRUE	TRUE	TRUE	FALSE	FALSE	TRUE	TRUE	TRUE	FALSE	1	64.86	158.56	25.7982157276233	36.6666666666667	2.471104043534	3.4578423219086	5.94606602822581
466	805520010046642713111999281451021411111219999999999999999999999999999999999999999999999999999999999990140532612209443634199929031991199919838305062271262458190000009999990000000000000000001100142330264900129290820110008220000000000000000000000000220000200000020000200000000000000000002000020000001100000000299999999999999999999999999999999999912098400000000000000000000000000000000000000000000000000…	NH_8055200100466427131	12929	98.4	NA	white	female	26	1944	1971-06-22	1971	06	2	9999	9999	NORTHEAST	1940s	TRUE	TRUE	TRUE	TRUE	TRUE	TRUE	TRUE	FALSE	TRUE	FALSE	2	64.07	163.16	24.0672977389858	36.8888888888889	0.31375494937026	8.05784232190859	5.15606602822582
468	805520010046842713111999651341022611111219999999999999999999999999999999999999999999999999999999999990141836312204083628199929012929922999999995061171632510190000009999990000000000000000001100142330754730279840840160007020000000000000000000000000120000200000020000200000000000000000002000010000012000000000207809999999999999999999999999999999921097600000000000000000000000000000000000000000000000000…	NH_8055200100468427131	27984	97.6	NA	white	female	63	1908	1971-06-11	1971	06	2	0780	9999	NORTHEAST	1900s	TRUE	TRUE	TRUE	TRUE	TRUE	TRUE	FALSE	TRUE	TRUE	FALSE	1	60.33	162.36	22.8862817419412	36.4444444444444	-0.793099116278385	7.25784232190861	1.41606602822581
469	805520010046942713111999431341032511111219999999999999999999999999999999999999999999999999999999999990141934112207293634199929061992199919757305061171412385190000009999990000000000000000001100142330261170129240620118008020000000000000000000000000120000200000010010200000000000000000002000020000002000000000204249999999999999999999999999999999912098000000000000000000000000000000000000000000000000000…	NH_8055200100469427131	12924	98	NA	white	female	41	1929	1971-06-11	1971	06	2	0424	9999	NORTHEAST	1920s	TRUE	TRUE	TRUE	FALSE	TRUE	TRUE	TRUE	TRUE	TRUE	FALSE	1	55.34	158.76	21.9561896966545	36.6666666666667	-1.38946247028375	3.65784232190859	-3.57393397177419
470	805520010047042713111999701241021511111212299991133229999299992999929999299992999929999299992999913320142127011209009524199917153129922999999995062271702054130000009999990000000000000000001100142330092900074020720218009420000000000000000000000000120000200000010010200000000000000000002000020000002000000000204249999999999999999999999999999999912098600000000000000000000000000000000000000000000000000…	NH_8055200100470427131	7402	98.6	NA	white	male	70	1900	1971-06-22	1971	06	2	0424	9999	NORTHEAST	1900s	TRUE	TRUE	TRUE	FALSE	TRUE	TRUE	TRUE	TRUE	TRUE	FALSE	1	70.42	154.06	29.6699103240654	37	6.75995950407782	-1.0421576780914	11.5060660282258
472	805520010047242713111999341251061611111218999999999999999999999999999999999999999999999999999999999990143932912202423634199929042929922999999995060571292155190000009999990000000000000000001100142330264900124611040100007020000000000000000000000000120000200000020000200000000000000000002000020000002000000000299999999999999999999999999999999999912098000000000000000000000000000000000000000000000000000…	NH_8055200100472427131	12461	98	NA	white	female	29	1942	1971-06-05	1971	06	2	9999	9999	NORTHEAST	1940s	TRUE	TRUE	TRUE	TRUE	TRUE	TRUE	TRUE	TRUE	TRUE	TRUE	1	53.75	161.46	20.6180967063996	36.6666666666667	-2.97785197899965	6.35784232190861	-5.16393397177419
473	805520010047342713111999741341022611111217299991277229999299991361210100299992999929999299992999964840144027411208969334199910003129922999999995061171742265190000009999990000000000000000001100142330146850077320660140007410000000000000000000000001120000100000110001100000100001100000001100010100002000000000207830782037204299999999999999999999921098400000000000000000000000000000000000000000000000000…	NH_8055200100473427131	7732	98.4	NA	white	male	74	1896	1971-06-11	1971	06	2	0783	0782	NORTHEAST	1890s	FALSE	TRUE	FALSE	FALSE	FALSE	FALSE	FALSE	TRUE	TRUE	FALSE	1	77.9	169.56	27.0950927427112	36.8888888888889	2.74825450192883	14.4578423219086	18.9860660282258
474	805520010047442713111999741341022611111217299991277229999299991361210100299992999929999299992999964840144037012207009328199910002929922999999995061171702265190000009999990000000000000000001100142330151530095230740140008010000000000000000000000001120000200000010010200000000000000000002000010100001000000001203870387021404249999999999999999999912098000000000000000000000000000000000000000000000000000…	NH_8055200100474427131	9523	98	NA	white	female	70	1900	1971-06-11	1971	06	2	0387	0387	NORTHEAST	1900s	FALSE	TRUE	TRUE	FALSE	TRUE	TRUE	FALSE	FALSE	TRUE	FALSE	1	62.26	158.36	24.8266504849754	36.6666666666667	1.5180792837351	3.25784232190861	3.34606602822581
475	805520010047542713111999741251022511111213299991277529999299992999929999299992999929999299992999927750144427411210960225199911023729922999999995060471742113132000009999990000000000000000001100142330092900074020840126006810000000000000000000000001120000200000020000110000000000010000711100110000012000000000207850529999907879999999999999999999922098400000000000000000000000000000000000000000000000000…	NH_8055200100475427131	7402	98.4	NA	white	male	74	1896	1971-06-04	1971	06	2	0785	0529	NORTHEAST	1890s	FALSE	TRUE	TRUE	TRUE	FALSE	FALSE	FALSE	TRUE	TRUE	FALSE	1	67.93	159.56	26.6817038407388	36.8888888888889	3.26188974240466	4.4578423219086	9.01606602822581
479	805520010047942713211999411341041611111219999999999999999999999999999999999999999999999999999999999990149233612202353634199929032929922999999995060471362302190000009999990000000000000000001100142330261170129240840104007620000000000000000000000000120000200000020000100000000000010000812000020000002000000000299999999999999999999999999999999999912098200000000000000000000000000000000000000000000000000…	NH_8055200100479427132	12924	98.2	NA	white	female	36	1935	1971-06-04	1971	06	2	9999	9999	NORTHEAST	1930s	TRUE	TRUE	TRUE	TRUE	FALSE	TRUE	TRUE	TRUE	TRUE	FALSE	1	59.99	161.76	22.9264380146773	36.7777777777778	-0.697321394995408	6.65784232190859	1.07606602822581
481	805520010048142713211999271341032611111218999999999999999999999999999999999999999999999999999999999990149432212209483641199929042929922999999995060471222262190000009999990000000000000000001100142330321530132160920112008410000000000000000010000000120000200000020000200000000000000000002000020000002000000000299999999999999999999999999999999999912099000000000000000000000000000000000000000000000000000…	NH_8055200100481427132	13216	99	NA	white	female	22	1948	1971-06-04	1971	06	2	9999	9999	NORTHEAST	1940s	FALSE	TRUE	TRUE	TRUE	TRUE	TRUE	TRUE	TRUE	TRUE	FALSE	1	42.18	154.36	17.7025991545326	37.2222222222222	-5.2351623897284	-0.742157678091388	-16.7339339717742
483	805520010048342713211999702321011511111215101001170029999299991300011300299992999929999299992999961000149617012306004232199929002912199919657280060471702315190000009999990000000000000000001100142330151530095230780188010410000000000000000010000001120000200000010010200000000000000000002000020000002000000000204120372041204249999999999999999999912098600000000000000000000000000000000000000000000000000…	NH_8055200100483427132	9523	98.6	NA	white	female	70	1900	1971-06-04	1971	06	2	0412	0372	NORTHEAST	1900s	FALSE	TRUE	TRUE	FALSE	TRUE	TRUE	TRUE	TRUE	TRUE	FALSE	1	58.85	155.46	24.3505704918686	37	1.3108362919383	0.357842321908606	-0.0639339717741905
484	805520010048442713111999752881021411111213299991177629999299991093629999299992999929999299992999927120158044711505242531299929013629921119558715061871472111132000009999990000000000000000001100142330041290040801080110007010000000000000000000000001120000200000020000200000000000000000002000010000011000000001205290780007906950706068399999999999922098400000000000000000000000000000000000000000000000000…	NH_8055200100484427131	4080	98.4	NA	white	male	47	1924	1971-06-18	1971	06	2	0529	0780	NORTHEAST	1920s	FALSE	TRUE	TRUE	TRUE	TRUE	TRUE	FALSE	FALSE	TRUE	FALSE	1	65.09	178.67	20.3897075500393	36.8888888888889	-4.8016496845135	23.5678423219086	6.17606602822581
485	805520010048542713111999241341032511111218999999999999999999999999999999999999999999999999999999999990138822411210463634199917001991199919289545061571242262190000009999990000000000000000001100142330521480273660500128008620000000000000000000000000220000200000010010200000000000000000002000020000002000000000204249999999999999999999999999999999912099000000000000000000000000000000000000000000000000000…	NH_8055200100485427131	27366	99	NA	white	male	24	1946	1971-06-15	1971	06	2	0424	9999	NORTHEAST	1940s	TRUE	TRUE	TRUE	FALSE	TRUE	TRUE	TRUE	TRUE	TRUE	FALSE	2	84.82	186.37	24.4200336301463	37.2222222222222	-1.48513219409166	31.2678423219086	25.9060660282258
486	805520010048642713111999722321021511111212110001087429999299992999929999299992999929999299992999918740139427212304993632199929012929922999999995060471722077132000009999990000000000000000001100142330130370091160680122006010000000000000000010000000120000200000020000200000000000000000001100010100001101000000299999999999999999999999999999999999922097900000000000000000000000000000000000000000000000000…	NH_8055200100486427131	9116	97.9	NA	white	female	72	1899	1971-06-04	1971	06	2	9999	9999	NORTHEAST	1890s	FALSE	TRUE	TRUE	TRUE	TRUE	FALSE	FALSE	FALSE	TRUE	FALSE	1	55.68	163.26	20.8900578316939	36.6111111111111	-2.87275519934604	8.15784232190859	-3.23393397177419
487	805520010048742713111999571331032911111218999999999999999999999999999999999999999999999999999999999990139825711308139333199917041991199942587233062671572262190000009999990000000000000000001100142330455970275970540134007420000000000000000000000000120000200000010010100000000000010000212000020000002000000000204249999999999999999999999999999999921098600000000000000000000000000000000000000000000000000…	NH_8055200100487427131	27597	98.6	NA	white	male	57	1913	1971-06-26	1971	06	2	0424	9999	NORTHEAST	1910s	TRUE	TRUE	TRUE	FALSE	FALSE	TRUE	TRUE	TRUE	TRUE	FALSE	1	81.65	163.26	30.6334989575756	37	6.87068592653563	8.15784232190859	22.7360660282258
488	805520010048842713111999261451031611111219999999999999999999999999999999999999999999999999999999999990139932612202453644199929002929912939857144061871262385190000009999990000000000000000001100142330264900129290740110006420000000000000000000000000120000200000020000200000000000000000002000020000002000000000299999999999999999999999999999999999912098400000000000000000000000000000000000000000000000000…	NH_8055200100488427131	12929	98.4	NA	white	female	26	1945	1971-06-18	1971	06	2	9999	9999	NORTHEAST	1940s	TRUE	TRUE	TRUE	TRUE	TRUE	TRUE	TRUE	TRUE	TRUE	TRUE	1	57.83	165.26	21.1747209378292	36.8888888888889	-2.77349692170047	10.1578423219086	-1.08393397177419
490	805520010049042713111999441262083811111218999999999999999999999999999999999999999999999999999999999990142233822203333626199929121991199919839925062571382126132000009999990000000000000000001100142330203760115320840120008620000000000000000000000000120000200000010010200000000000000000001010020000002000000000204249999999999999999999999999999999921097800000000000000000000000000000000000000000000000000…	NH_8055200100490427131	11532	97.8	NA	black	female	38	1933	1971-06-25	1971	06	2	0424	9999	NORTHEAST	1930s	TRUE	TRUE	TRUE	FALSE	TRUE	FALSE	TRUE	TRUE	TRUE	FALSE	1	87.88	157.96	35.2205227950366	36.5555555555556	11.9490325594942	2.85784232190861	28.9660660282258
495	805520010049542713111999382321062511111218999999999999999999999999999999999999999999999999999999999990143023812303333632299929001991199919838912061271382156190000009999990000000000000000001100142330261170124560760130009020000000000000000000000000820000200000020000100000000000010000512000020000001100000000299999999999999999999999999999999999921098000000000000000000000000000000000000000000000000000…	NH_8055200100495427131	12456	98	NA	white	female	38	1933	1971-06-12	1971	06	2	9999	9999	NORTHEAST	1930s	TRUE	TRUE	TRUE	TRUE	FALSE	TRUE	TRUE	FALSE	TRUE	FALSE	8	110	172.86	36.8132082685571	36.6666666666667	12.1604520607668	17.7578423219086	51.0860660282258
499	805520010049942713211999802881021611111216299991300029999299991153610750299992999929999299992999952860146456812409023634199929012929922999999995061071682217190000009999990000000000000000001100142330151530095230560160008410000000000000000000000001120000200000020000100000000000010002811010010100002000000000203871046101799999999999999999999999912098400000000000000000000000000000000000000000000000000…	NH_8055200100499427132	9523	98.4	NA	white	female	68	1902	1971-06-10	1971	06	2	0387	1046	NORTHEAST	1900s	FALSE	TRUE	TRUE	TRUE	FALSE	FALSE	FALSE	TRUE	TRUE	FALSE	1	45.81	156.36	18.7373844761101	36.8888888888889	-4.38578189664056	1.25784232190861	-13.1039339717742
500	805520010050042713211999321451032411111220999999999999999999999999999999999999999999999999999999999990146523211212383945199929001991199929258183060471322539190000009999990000000000000000001100142330516660264950760110007620000000000000000000000000120000200000020000200000000000000000002000020000002000000000299999999999999999999999999999999999912098000000000000000000000000000000000000000000000000000…	NH_8055200100500427132	26495	98	NA	white	male	32	1938	1971-06-04	1971	06	2	9999	9999	NORTHEAST	1930s	TRUE	TRUE	TRUE	TRUE	TRUE	TRUE	TRUE	TRUE	TRUE	TRUE	1	63.39	168.86	22.2314188931134	36.6666666666667	-2.05052765769763	13.7578423219086	4.47606602822581
502	805520010050242713211999731281022611111214299991243629999299992999912000299992999929999299992999944360149737112211993628199929062929922999999995060571712181190000009999990000000000000000001100142330151530095230920164008020000000000000000000000000120000200000020000200000000000000000001010010000012000000000207809999999999999999999999999999999912098200000000000000000000000000000000000000000000000000…	NH_8055200100502427132	9523	98.2	NA	white	female	71	1899	1971-06-05	1971	06	2	0780	9999	NORTHEAST	1890s	TRUE	TRUE	TRUE	TRUE	TRUE	FALSE	FALSE	TRUE	TRUE	FALSE	1	72.33	161.26	27.814109121968	36.7777777777778	4.23670091941767	6.15784232190859	13.4160660282258
506	805520010050642718212149731311011511111214120001150029999299992999929999299992999929999299992999935000153117311303983631199929063129922999999995061171732179132000009999990000000000000000001100142330146850077320840120006610000000000000000000000001120000200000020000100000000000010007912000010100011000000001207570780999999999999999999999999999912098600000000000000000000000000000000000000000000000000…	NH_8055200100506427182	7732	98.6	NA	white	male	73	1898	1971-06-11	1971	06	2	0757	0780	NORTHEAST	1890s	FALSE	TRUE	TRUE	TRUE	FALSE	TRUE	FALSE	FALSE	TRUE	FALSE	1	65.88	169.16	23.0228051298892	37	-1.28695214519532	14.0578423219086	6.9660660282258
507	805520010050742718212295651261011329911911299991057629999299992999929999299992999929999299992999905760154616511406053626199929033129922999999995061171662029131100009999990000000000000000001100142330092900074020860140009210000000000000000010000001120000100001010001110000000000010000712000010100001000000001107850529038704290783004407810784045421098800000000000000000000000000000000000000000000000000…	NH_8055200100507427182	7402	98.8	NA	white	male	66	1905	1971-06-11	1971	06	1	0785	0529	NORTHEAST	1900s	FALSE	TRUE	FALSE	FALSE	FALSE	TRUE	FALSE	FALSE	FALSE	FALSE	1	75.98	165.76	27.6528446020483	37.1111111111111	3.65827553539622	10.6578423219086	17.0660660282258
508	805520010050842718212295351311073911111219999999999999999999999999999999999999999999999999999999999990154833212211383634199929151991199919389664062671322185190000009999990000000000000000001100142330264900129290780124008020000000000000000000000000220000200000020000200000000000000000002000020000002000000000299999999999999999999999999999999999922098600000000000000000000000000000000000000000000000000…	NH_8055200100508427182	12929	98.6	NA	white	female	32	1938	1971-06-26	1971	06	2	9999	9999	NORTHEAST	1930s	TRUE	TRUE	TRUE	TRUE	TRUE	TRUE	TRUE	TRUE	TRUE	TRUE	2	72.12	165.26	26.4070702755705	37	2.45885241604082	10.1578423219086	13.2060660282258
510	805520010051042713211999641331022611111219999999999999999999999999999999999999999999999999999999999990155626411203073633199929143029911219069430060971642458190000009999990000000000000000001100142330455970286340840124008020000000000000000000000000120000200000010010200000000000000000001100020000002000000000204249999999999999999999999999999999912098000000000000000000000000000000000000000000000000000…	NH_8055200100510427132	28634	98	NA	white	male	64	1907	1971-06-09	1971	06	2	0424	9999	NORTHEAST	1900s	TRUE	TRUE	TRUE	FALSE	TRUE	FALSE	TRUE	TRUE	TRUE	FALSE	1	76.88	173.86	25.4339623510398	36.6666666666667	0.688503729004606	18.7578423219086	17.9660660282258
514	805520010051442718212295361411042711111219999999999999999999999999999999999999999999999999999999999990157332912211413642199929002929922999999995061271292302190000009999990000000000000000001100142330264900129290800100006010000000000000000000001000120000200000010010100000000000010000812000020000001000000001204249999999999999999999999999999999912098000000000000000000000000000000000000000000000000000…	NH_8055200100514427182	12929	98	NA	white	female	29	1941	1971-06-12	1971	06	2	0424	9999	NORTHEAST	1940s	FALSE	TRUE	TRUE	FALSE	FALSE	TRUE	TRUE	FALSE	TRUE	FALSE	1	57.38	152.25	24.7540316166102	36.6666666666667	2.01187216640578	-2.8521576780914	-1.53393397177419
517	805520010051742718212295281451042511111219999999999999999999999999999999999999999999999999999999999990157632812204433644199929062929922999999995061171282302190000009999990000000000000000001100142330264900129290940104006220000000000000000000000000220000200000020000200000000000000000002000020000002000000000299999999999999999999999999999999999912098600000000000000000000000000000000000000000000000000…	NH_8055200100517427182	12929	98.6	NA	white	female	28	1943	1971-06-11	1971	06	2	9999	9999	NORTHEAST	1940s	TRUE	TRUE	TRUE	TRUE	TRUE	TRUE	TRUE	TRUE	TRUE	TRUE	2	50.24	155.66	20.734596031712	37	-2.32367865106729	0.557842321908595	-8.67393397177419
520	805520010052042713111999491311042511111214299992999913600299992999929999299992999929999299992999936000137724911202223631299929023429922999999995060571492087131100009999990000000000000000001100142330450470340941000144009220000000000000000000000000120000200000020000200000000000000000002000020000002000000000299999999999999999999999999999999999912098600000000000000000000000000000000000000000000000000…	NH_8055200100520427131	34094	98.6	NA	white	male	49	1922	1971-06-05	1971	06	2	9999	9999	NORTHEAST	1920s	TRUE	TRUE	TRUE	TRUE	TRUE	TRUE	TRUE	TRUE	TRUE	TRUE	1	75.07	169.46	26.141590767371	37	1.80402276801307	14.3578423219086	16.1560660282258
523	805520010052342713111999401341083611111218999999999999999999999999999999999999999999999999999999999990137933512202363633199929012929922999999995061071352126131100009999990000000000000000001100142330261170124560700100006820000000000000000000000000120000200000020000200000000000000000002000020000002000000000299999999999999999999999999999999999912098600000000000000000000000000000000000000000000000000…	NH_8055200100523427131	12456	98.6	NA	white	female	35	1936	1971-06-10	1971	06	2	9999	9999	NORTHEAST	1930s	TRUE	TRUE	TRUE	TRUE	TRUE	TRUE	TRUE	TRUE	TRUE	TRUE	1	56.25	161.66	21.5237221876967	37	-2.09076698055157	6.55784232190859	-2.66393397177419
526	805520010052642713111999351341072611111219999999999999999999999999999999999999999999999999999999999990138023511204363934199929011991199939937191062471352185190000009999990000000000000000001100142330421780277360800150009620000000000000000000000000120000200000020000200000000000000000002000020000001100000000299999999999999999999999999999999999921098000000000000000000000000000000000000000000000000000…	NH_8055200100526427131	27736	98	NA	white	male	35	1936	1971-06-24	1971	06	2	9999	9999	NORTHEAST	1930s	TRUE	TRUE	TRUE	TRUE	TRUE	TRUE	TRUE	FALSE	TRUE	FALSE	1	125.76	185.47	36.5590738105171	36.6666666666667	10.7373401590994	30.3678423219086	66.8460660282258
530	805520010053042713111999372312104811111213299992999912294299992999929999299992999929999299992999922940140823722405344531299929122929922999999995061171372035131100009999990000000000000000001100142330042590017341160114007420000000000000000000000000120000200000010010110000000000010000712000020000001100000000204249999999999999999999999999999999912099000000000000000000000000000000000000000000000000000…	NH_8055200100530427131	1734	99	NA	black	female	37	1934	1971-06-11	1971	06	2	0424	9999	NORTHEAST	1930s	TRUE	TRUE	TRUE	FALSE	FALSE	TRUE	TRUE	FALSE	TRUE	FALSE	1	46.38	158.66	18.4245056635214	37.2222222222222	-4.91187626199233	3.55784232190859	-12.5339339717742
531	805520010053142713111999261451022711111220999999999999999999999999999999999999999999999999999999999990141122611206443645299929011991199939857144061571262641190000009999990000000000000000001100142330516660264950760128006810000000000000000000000001120000200000020000110000000000000000002000020000002000000000207859999999999999999999999999999999912098600000000000000000000000000000000000000000000000000…	NH_8055200100531427131	26495	98.6	NA	white	male	26	1944	1971-06-15	1971	06	2	0785	9999	NORTHEAST	1940s	FALSE	TRUE	TRUE	TRUE	FALSE	TRUE	TRUE	TRUE	TRUE	FALSE	1	99.79	186.77	28.6070308983942	37	2.66478410845823	31.6678423219086	40.8760660282258
532	805520010053242713111999261451022711111220999999999999999999999999999999999999999999999999999999999990141132712204443642199929011991199919729372061571272641190000009999990000000000000000001100142330264900115181320130008610000000000000001000000001120000200000020000100100000000000000002000010010002000000000203879999999999999999999999999999999912098000000000000000000000000000000000000000000000000000…	NH_8055200100532427131	11518	98	NA	white	female	27	1944	1971-06-15	1971	06	2	0387	9999	NORTHEAST	1940s	FALSE	TRUE	TRUE	TRUE	FALSE	TRUE	FALSE	TRUE	TRUE	FALSE	1	67.36	161.86	25.7112390589631	36.6666666666667	2.07820940786593	6.75784232190861	8.44606602822581
533	805520010053342713111999712431011411111212299991130029999299992999929999299992999929999299992999913000141417112409993643299929062929922999999995062571712067130000009999990000000000000000001100142330130370091160960104006410000000000000000000001000120000100000120000200000000000000000002000020000002000000000207839999999999999999999999999999999921098000000000000000000000000000000000000000000000000000…	NH_8055200100533427131	9116	98	NA	white	female	71	1899	1971-06-25	1971	06	2	0783	9999	NORTHEAST	1890s	FALSE	TRUE	FALSE	TRUE	TRUE	TRUE	TRUE	TRUE	TRUE	FALSE	1	57.49	147.05	26.5865662922434	36.6666666666667	4.32645939611214	-8.05215767809139	-1.42393397177419
534	805520010053442713111999221341022711111216160002999929999299992999929999299992999929999299992999960000141522211204493634199929031991221119067415061671222220190000009999990000000000000000001100142330521480343860840130009020000000000000000000000000120000200000020000200000000000000000002000020000001000100000299999999999999999999999999999999999912098800000000000000000000000000000000000000000000000000…	NH_8055200100534427131	34386	98.8	NA	white	male	22	1949	1971-06-16	1971	06	2	9999	9999	NORTHEAST	1940s	TRUE	TRUE	TRUE	TRUE	TRUE	TRUE	TRUE	FALSE	TRUE	FALSE	1	89.81	177.66	28.454134552084	37.1111111111111	3.35640675591849	22.5578423219086	30.8960660282258
535	805520010053542713111999221341022711111216160002999929999299992999929999299992999929999299992999960000141532212212483641199929031991199919838085061671222228190000009999990000000000000000001100142330321530166060780116006020000000000000000000000000120000200000020000200000000000000000002000020000001100000000299999999999999999999999999999999999912098000000000000000000000000000000000000000000000000000…	NH_8055200100535427131	16606	98	NA	white	female	22	1948	1971-06-16	1971	06	2	9999	9999	NORTHEAST	1940s	TRUE	TRUE	TRUE	TRUE	TRUE	TRUE	TRUE	FALSE	TRUE	FALSE	1	50.69	162.96	19.0879926562328	36.6666666666667	-4.64700965053374	7.85784232190861	-8.22393397177419
536	805520010053642713111999701281021611111212299991088829999299992999910600299992999929999299992999914880143127011201019328199929003129922999999995061971702061190000009999990000000000000000001100142330011610009250840160009820000000000000000000000000120000100000110001100000000000010000101100020000002000000000207830783040199999999999999999999999922098600000000000000000000000000000000000000000000000000…	NH_8055200100536427131	925	98.6	NA	white	male	70	1901	1971-06-19	1971	06	2	0783	0783	NORTHEAST	1900s	TRUE	TRUE	FALSE	FALSE	FALSE	FALSE	TRUE	TRUE	TRUE	FALSE	1	68.95	165.26	25.2463601705572	37	1.29814231102753	10.1578423219086	10.0360660282258
538	805520010053842713111999761881021611111214299991279629999299991193229999299992999929999299992999947280145136612206043428199911022929922999999995061771672193190000009999990000000000000000001100142330151530095230860120009010000000000000010000000000120000200000020000200000000000000000002000010000011000000001205510706999999999999999999999999999921097800000000000000000000000000000000000000000000000000…	NH_8055200100538427131	9523	97.8	NA	white	female	67	1904	1971-06-17	1971	06	2	0551	0706	NORTHEAST	1900s	FALSE	TRUE	TRUE	TRUE	TRUE	TRUE	FALSE	FALSE	TRUE	FALSE	1	77.34	147.15	35.7177123068509	36.5555555555556	13.4483351692951	-7.9521576780914	18.4260660282258
539	805520010053942713111999581222011611111213299992999929999115962999929999299992999910300299992999918960145315821608121322199929123729922999999995061571582087132000009999990000000000000000001100142330282770305350560110008010000000000000000000001001120000200000020000100000000000010047212000020000001000000001207840706104605089999999999999999999912098200000000000000000000000000000000000000000000000000…	NH_8055200100539427131	30535	98.2	NA	black	male	58	1912	1971-06-15	1971	06	2	0784	0706	NORTHEAST	1910s	FALSE	TRUE	TRUE	TRUE	FALSE	TRUE	TRUE	FALSE	TRUE	FALSE	1	64.64	163.56	24.1627935921468	36.7777777777778	0.372169836833325	8.4578423219086	5.72606602822581
541	805520010054142713111999531341043511111219999999999999999999999999999999999999999999999999999999999990145834912212213634299929022929922999999995060971492302190000009999990000000000000000001100142330759280268120800100006820000000000000000000000000120000200000020000100000000000010002812000020000002000000000299999999999999999999999999999999999912098000000000000000000000000000000000000000000000000000…	NH_8055200100541427131	26812	98	NA	white	female	49	1921	1971-06-09	1971	06	2	9999	9999	NORTHEAST	1920s	TRUE	TRUE	TRUE	TRUE	FALSE	TRUE	TRUE	TRUE	TRUE	FALSE	1	47.51	158.46	18.9210715168076	36.6666666666667	-4.39676992585724	3.35784232190861	-11.4039339717742
544	805520010054442713211999231341021411111219999999999999999999999999999999999999999999999999999999999990148432312203483634199929151991199939859376060971232458190000009999990000000000000000001100142330321530137130840106005010000000000000000000000001320000200000020000200000000000000000002000020000002000000000203879999999999999999999999999999999922098200000000000000000000000000000000000000000000000000…	NH_8055200100544427132	13713	98.2	NA	white	female	23	1948	1971-06-09	1971	06	2	0387	9999	NORTHEAST	1940s	FALSE	TRUE	TRUE	TRUE	TRUE	TRUE	TRUE	TRUE	TRUE	FALSE	3	53.18	157.76	21.3675405988093	36.7777777777778	-1.88540915388411	2.65784232190859	-5.73393397177419
545	805520010054542716211999231441033411111217140002999929999299992999929999299992999912340299992999963400150022311209474244299929993212199919657280061571232195190000009999990000000000000000001100142330521480343860920130007010000000000000000000001000120000200000010010200000000000000000002000020000002000000000204249999999999999999999999999999999912099000000000000000000000000000000000000000000000000000…	NH_8055200100545427162	34386	99	NA	white	male	23	1947	1971-06-15	1971	06	2	0424	9999	NORTHEAST	1940s	FALSE	TRUE	TRUE	FALSE	TRUE	TRUE	TRUE	TRUE	TRUE	FALSE	1	67.81	178.97	21.1706049512697	37.2222222222222	-4.04856300755656	23.8678423219086	8.89606602822581
546	805520010054642716211999231441033411111217140002999929999299992999929999299992999912340299992999963400150032312208472344199929061991199919269305061571232195190000009999990000000000000000001100142330321530166060860096005810000000000000000000001000120000200000010010200000000000000000002000020000002000000000204249999999999999999999999999999999912099200000000000000000000000000000000000000000000000000…	NH_8055200100546427162	16606	99.2	NA	white	female	23	1947	1971-06-15	1971	06	2	0424	9999	NORTHEAST	1940s	FALSE	TRUE	TRUE	FALSE	TRUE	TRUE	TRUE	TRUE	TRUE	FALSE	1	61.58	164.56	22.7400349164041	37.3333333333333	-1.14329125315414	9.4578423219086	2.66606602822581
548	805520010054842713111999701321011211111212299991200010720299992999929999299992999929999299992999927200139117011403013632199929033129922999999995061871702139132000009999990000000000000000001100142330092900074020800176010010000000000000000000000001120000200000020000200000000000000000001100020000001100000000107850387052999999999999999999999999922098000000000000000000000000000000000000000000000000000…	NH_8055200100548427131	7402	98	NA	white	male	70	1901	1971-06-18	1971	06	1	0785	0387	NORTHEAST	1900s	FALSE	TRUE	TRUE	TRUE	TRUE	FALSE	TRUE	FALSE	FALSE	FALSE	1	50.92	174.66	16.6917350827845	36.6666666666667	-8.12788547064652	19.5578423219086	-7.99393397177419
549	805520010054942713121999541341011129922912118002999929999299992999929999299992999929999299992999918000144315411602173634199929141991199919778715060871542083132000009999990000000000000000001100142330041290040800640166008820000000000000000000000000120000200000020000110000000000000000002000010100001000000001107060782999999999999999999999999999922098600000000000000000000000000000000000000000000000000…	NH_8055200100549427131	4080	98.6	NA	white	male	54	1917	1971-06-08	1971	06	1	0706	0782	NORTHEAST	1910s	TRUE	TRUE	TRUE	TRUE	FALSE	TRUE	FALSE	FALSE	FALSE	FALSE	1	51.82	168.26	18.3035630460401	37	-5.92276205622402	13.1578423219086	-7.09393397177419
550	805520010055042713211999672331011311111219999999999999999999999999999999999999999999999999999999999990145916712303043333199929881991199919328372060571672646132000009999990000000000000000001100142330151530078640800136007810000000000000010000000000320000100100020000200000000000000000002000020000002000000000207839999999999999999999999999999999922098600000000000000000000000000000000000000000000000000…	NH_8055200100550427132	7864	98.6	NA	white	female	67	1904	1971-06-05	1971	06	2	0783	9999	NORTHEAST	1900s	FALSE	TRUE	FALSE	TRUE	TRUE	TRUE	TRUE	TRUE	TRUE	FALSE	3	63.73	159.46	25.0634238730807	37	1.65288001617112	4.35784232190861	4.81606602822581
551	805520010055142713211999232341032412111213299992999912400299992999929999299992999929999299992999924000146022312608473634199929012929922999999995061671232077131320009999990000000000000000001100142330537670158970700090005420000000000000000000000000220000100000120000100000000000010000512000020000002000000000202179999999999999999999999999999999912098000000000000000000000000000000000000000000000000000…	NH_8055200100551427132	15897	98	NA	white	female	23	1947	1971-06-16	1971	06	2	0217	9999	NORTHEAST	1940s	TRUE	TRUE	FALSE	TRUE	FALSE	TRUE	TRUE	TRUE	TRUE	FALSE	2	50.69	161.46	19.4443036659981	36.6666666666667	-4.15164501940119	6.35784232190861	-8.22393397177419
554	805520010055442713211999391441021811111220999999999999999999999999999999999999999999999999999999999990146734112205303642199929011991212939927305061971412641190000009999990000000000000000001100142330261170115130820116007820000000000000000000000000110001200000020000200000000000000000002000020000001100000000299999999999999999999999999999999999921098000000000000000000000000000000000000000000000000000…	NH_8055200100554427132	11513	98	NA	white	female	41	1930	1971-06-19	1971	06	2	9999	9999	NORTHEAST	1930s	TRUE	FALSE	TRUE	TRUE	TRUE	TRUE	TRUE	FALSE	TRUE	FALSE	1	77.11	166.36	27.8620379700139	36.6666666666667	3.81184745481494	11.2578423219086	18.1960660282258
556	805520010055642713211999321411052611111218999999999999999999999999999999999999999999999999999999999990147232812207423634199929062929922999999995061571282174190000009999990000000000000000001100142330033110015581000140008020000000000000000000000000120000200000020000200000000000000000002000020000002000000000299999999999999999999999999999999999912098600000000000000000000000000000000000000000000000000…	NH_8055200100556427132	1558	98.6	NA	white	female	28	1942	1971-06-15	1971	06	2	9999	9999	NORTHEAST	1940s	TRUE	TRUE	TRUE	TRUE	TRUE	TRUE	TRUE	TRUE	TRUE	TRUE	1	79.15	168.66	27.824458888274	37	3.56105282031191	13.5578423219086	20.2360660282258
557	805520010055742713211999571321031611111218999999999999999999999999999999999999999999999999999999999990147342211407483643199929043229911119208681061571222262190000009999990000000000000000001100142330065180034210680120007620000000000000000000000000120000200000020000200000000000000000002000020000002000000000299999999999999999999999999999999999912098000000000000000000000000000000000000000000000000000…	NH_8055200100557427132	3421	98	NA	white	male	22	1948	1971-06-15	1971	06	2	9999	9999	NORTHEAST	1940s	TRUE	TRUE	TRUE	TRUE	TRUE	TRUE	TRUE	TRUE	TRUE	TRUE	1	69.51	171.76	23.5615157381027	36.6666666666667	-0.989267814018296	16.6578423219086	10.5960660282258
559	805520010055942713211999451341021511111218999999999999999999999999999999999999999999999999999999999990148757112303003627199929012929922999999995060871712311190000009999990000000000000000001100142330151530075790900120007620000000000000000000000000120000200000020000200000000000000000002000020000002000000000207859999999999999999999999999999999912098000000000000000000000000000000000000000000000000000…	NH_8055200100559427132	7579	98	NA	white	female	71	1900	1971-06-08	1971	06	2	0785	9999	NORTHEAST	1900s	TRUE	TRUE	TRUE	TRUE	TRUE	TRUE	TRUE	TRUE	TRUE	TRUE	1	67.59	156.26	27.6813206775706	36.6666666666667	4.56742454624442	1.15784232190859	8.67606602822581
560	805520010056042713211999361341052811111219999999999999999999999999999999999999999999999999999999999990148823611304354234199929011991199919448552060871362256190000009999990000000000000000001100142330421780277360760122008220000000000000000000000000120000200000020000200000000000000000002000010010001100000000299999999999999999999999999999999999912098600000000000000000000000000000000000000000000000000…	NH_8055200100560427132	27736	98.6	NA	white	male	36	1935	1971-06-08	1971	06	2	9999	9999	NORTHEAST	1930s	TRUE	TRUE	TRUE	TRUE	TRUE	TRUE	FALSE	FALSE	TRUE	FALSE	1	92.65	181.77	28.0414850178462	37	2.56275029913439	26.6678423219086	33.7360660282258
562	805520010056242713211999581441021811111219999999999999999999999999999999999999999999999999999999999990148935112202203641299929001991199939927312060971512458190000009999990000000000000000001100142330759280268120800140008620000000000000000000000000120000200000020000100000000000010000712000020000002000000000299999999999999999999999999999999999912098000000000000000000000000000000000000000000000000000…	NH_8055200100562427132	26812	98	NA	white	female	51	1920	1971-06-09	1971	06	2	9999	9999	NORTHEAST	1920s	TRUE	TRUE	TRUE	TRUE	FALSE	TRUE	TRUE	TRUE	TRUE	FALSE	1	53.52	152.56	22.9950704618455	36.6666666666667	0.22417326322521	-2.5421576780914	-5.39393397177419
563	805520010056342717211999481341031511111219999999999999999999999999999999999999999999999999999999999990150734312202289334199929002912199919628310060971432385190000009999990000000000000000001100142330261170129241040124008610000000000000000010000001120000200000020000100000000000010000812000010000101100000000299990529999999999999999999999999999922098200000000000000000000000000000000000000000000000000…	NH_8055200100563427172	12924	98.2	NA	white	female	43	1928	1971-06-09	1971	06	2	9999	0529	NORTHEAST	1920s	FALSE	TRUE	TRUE	TRUE	FALSE	TRUE	FALSE	FALSE	TRUE	FALSE	1	66.11	162.16	25.1408343066676	36.7777777777778	1.47999393129692	7.05784232190859	7.19606602822581
567	805520010056742718212295712281011511111211299991108029999299992999929999299992999929999299992999910800151417112304003628299929142929922999999995060871712056132000009999990000000000000000001100142330130370091160920150008410000000000000000000000001120000200000020000100000000000010001411010010000011001000000207809999999999999999999999999999999922098600000000000000000000000000000000000000000000000000…	NH_8055200100567427182	9116	98.6	NA	white	female	71	1900	1971-06-08	1971	06	2	0780	9999	NORTHEAST	1900s	FALSE	TRUE	TRUE	TRUE	FALSE	FALSE	FALSE	FALSE	TRUE	FALSE	1	70.76	157.06	28.6851178187298	37	5.49705975600778	1.9578423219086	11.8460660282258
568	805520010056842718212295661321021611111218999999999999999999999999999999999999999999999999999999999990152226611207043632299929001992199939857705061271662347190000009999990000000000000000001100142330146850061530840140009010000000000000000000000001120000200000020000200000000000000000002000020000001000000001204540372999999999999999999999999999921098000000000000000000000000000000000000000000000000000…	NH_8055200100568427182	6153	98	NA	white	male	66	1904	1971-06-12	1971	06	2	0454	0372	NORTHEAST	1900s	FALSE	TRUE	TRUE	TRUE	TRUE	TRUE	TRUE	FALSE	TRUE	FALSE	1	121.45	179.77	37.5805457152579	36.6666666666667	12.2872158250357	24.6678423219086	62.5360660282258
569	805520010056942718212295391421052911111220999999999999999999999999999999999999999999999999999999999990152334012210303642199929001991212939408703061271402358190000009999990000000000000000001100142330261170115130860144008410000000000000000000001000120000200000020000100000000000010000812000020000001100000000299999999999999999999999999999999999912098000000000000000000000000000000000000000000000000000…	NH_8055200100569427182	11513	98	NA	white	female	40	1930	1971-06-12	1971	06	2	9999	9999	NORTHEAST	1930s	FALSE	TRUE	TRUE	TRUE	FALSE	TRUE	TRUE	FALSE	TRUE	FALSE	1	68.49	170.16	23.6544150266272	36.6666666666667	-0.748044662702083	15.0578423219086	9.5760660282258
572	805520010057242718212295381421042411111219999999999999999999999999999999999999999999999999999999999990152723811201335042199929061991199939927321061871382302190000009999990000000000000000001100142330421780277360980140008620000000000000000000000000120000200000020000110000000000000000002000020000002000000000207859999999999999999999999999999999912098200000000000000000000000000000000000000000000000000…	NH_8055200100572427182	27736	98.2	NA	white	male	38	1933	1971-06-18	1971	06	2	0785	9999	NORTHEAST	1930s	TRUE	TRUE	TRUE	TRUE	FALSE	TRUE	TRUE	TRUE	TRUE	FALSE	1	84.14	170.86	28.8218400462827	36.7777777777778	4.35448866698197	15.7578423219086	25.2260660282258
574	805520010057442718212295712341011911111288888888888888888888888888888888888888888888888888888888888880153517112302004234199929061991199919769926062371712999180000009999990000000000000000001100142330151530078640720130008020000000000000000000000000120000200000010010200000000000000000002000020000002000000000204249999999999999999999999999999999921098400000000000000000000000000000000000000000000000000…	NH_8055200100574427182	7864	98.4	NA	white	female	71	1900	1971-06-23	1971	06	2	0424	9999	NORTHEAST	1900s	TRUE	TRUE	TRUE	FALSE	TRUE	TRUE	TRUE	TRUE	TRUE	FALSE	1	63.62	155.36	26.3581690868344	36.8888888888889	3.32770512832854	0.257842321908612	4.70606602822581
575	805520010057542718212295551421032511111219999999999999999999999999999999999999999999999999999999999990153642711609433642299929063229921119138546061171272385190000009999990000000000000000001100142330516660297420900118007810000000000000000000001000120000200000020000200000000000000000002000010000012000000000207800785999999999999999999999999999912098200000000000000000000000000000000000000000000000000…	NH_8055200100575427182	29742	98.2	NA	white	male	27	1943	1971-06-11	1971	06	2	0780	0785	NORTHEAST	1940s	FALSE	TRUE	TRUE	TRUE	TRUE	TRUE	FALSE	TRUE	TRUE	FALSE	1	90.49	177.46	28.7342346409721	36.7777777777778	3.6550473276555	22.3578423219086	31.5760660282258
576	805520010057642718212295451341052511111218999999999999999999999999999999999999999999999999999999999990153834312207273633199929992929922999999995062271432174190000009999990000000000000000001100142330261170124560760172010620000000000000000000000000120000200000020000200000000000000000002000020000001101000000204010233999999999999999999999999999912099200000000000000000000000000000000000000000000000000…	NH_8055200100576427182	12456	99.2	NA	white	female	43	1927	1971-06-22	1971	06	2	0401	0233	NORTHEAST	1920s	TRUE	TRUE	TRUE	TRUE	TRUE	TRUE	TRUE	FALSE	TRUE	FALSE	1	57.49	157.66	23.1285956839699	37.3333333333333	-0.115083827299025	2.55784232190859	-1.42393397177419
577	805520010057742718212295451341052511111218999999999999999999999999999999999999999999999999999999999990153842112402503642199929021991199919417394062271212174190000009999990000000000000000001100142330321530132160780108006420000000000000000000000000120000200000020000110000000000000000002000020000001100000000299999999999999999999999999999999999912098800000000000000000000000000000000000000000000000000…	NH_8055200100577427182	13216	98.8	NA	white	female	21	1950	1971-06-22	1971	06	2	9999	9999	NORTHEAST	1950s	TRUE	TRUE	TRUE	TRUE	FALSE	TRUE	TRUE	FALSE	TRUE	FALSE	1	48.76	156.26	19.9695398171082	37.1111111111111	-3.14435631421799	1.15784232190859	-10.1539339717742
578	805520010057842718212149631321021711111217299991263729999299991211229999299992999911788299992999965370153936812205033634199929062929922999999995061771682239190000009999990000000000000000001100142330151530095231200130008020000000000000000000000000120000100000120000200000000000000000002000020000002000000000207839999999999999999999999999999999921098200000000000000000000000000000000000000000000000000…	NH_8055200100578427182	9523	98.2	NA	white	female	68	1903	1971-06-17	1971	06	2	0783	9999	NORTHEAST	1900s	TRUE	TRUE	FALSE	TRUE	TRUE	TRUE	TRUE	TRUE	TRUE	FALSE	1	67.93	150.25	30.0907251087345	36.7777777777778	7.53397048701973	-4.8521576780914	9.01606602822581
579	805520010057942718212149601441032911111219999999999999999999999999999999999999999999999999999999999990154026011212103644299988061991199939857903062371602385190000009999990000000000000000001100142330455970286340640140007610000000000000000000000001120000200000020000200000000000000000002000020000001100000000299990454052999999999999999999999999912097200000000000000000000000000000000000000000000000000…	NH_8055200100579427182	28634	97.2	NA	white	male	60	1910	1971-06-23	1971	06	2	9999	0454	NORTHEAST	1910s	FALSE	TRUE	TRUE	TRUE	TRUE	TRUE	TRUE	FALSE	TRUE	FALSE	1	75.07	175.46	24.384292869604	36.2222222222222	-0.509489615222903	20.3578423219086	16.1560660282258
582	805520010058242718212149521341021411111219999999999999999999999999999999999999999999999999999999999990154454711609233631199929041991199939068751062571472458190000009999990000000000000000001100142330450470281530840126008020000000000000000000000000120000200000020000110000000000000000002000020000002000000000299999999999999999999999999999999999912098400000000000000000000000000000000000000000000000000…	NH_8055200100582427182	28153	98.4	NA	white	male	47	1923	1971-06-25	1971	06	2	9999	9999	NORTHEAST	1920s	TRUE	TRUE	TRUE	TRUE	FALSE	TRUE	TRUE	TRUE	TRUE	FALSE	1	54.66	170.86	18.7235770968601	36.8888888888889	-5.74377428244057	15.7578423219086	-4.25393397177419
583	805520010058342718212295331341052511111219999999999999999999999999999999999999999999999999999999999990155933312210373641199929012929922999999995061071332256190000009999990000000000000000001100142330264900129290780104006820000000000000000000000000220000200000020000200000000000000000002000010000011000000001206920780999999999999999999999999999912097800000000000000000000000000000000000000000000000000…	NH_8055200100583427182	12929	97.8	NA	white	female	33	1937	1971-06-10	1971	06	2	0692	0780	NORTHEAST	1930s	TRUE	TRUE	TRUE	TRUE	TRUE	TRUE	FALSE	FALSE	TRUE	FALSE	2	54.43	164.56	20.0997093293257	36.5555555555556	-3.78361684023256	9.4578423219086	-4.48393397177419
586	805520010058642713111999752881021511111215299991306829999299991074610300299992999929999299992999941140157057011607002531199929013129922999999995060871702169190000009999990000000000000000001100142330146850077320920120006620000000000000000000000000120000200000020000111000000000010000202000020000001100000000207850782999999999999999999999999999922098000000000000000000000000000000000000000000000000000…	NH_8055200100586427131	7732	98	NA	white	male	70	1900	1971-06-08	1971	06	2	0785	0782	NORTHEAST	1900s	TRUE	TRUE	TRUE	TRUE	FALSE	TRUE	TRUE	FALSE	TRUE	FALSE	1	62.6	174.36	20.5911504840223	36.6666666666667	-4.2006593451353	19.2578423219086	3.68606602822581
588	805520010058842713111999711321032611111218999999999999999999999999999999999999999999999999999999999990141627111205009332199910003129922999999995061571712262190000009999990000000000000000001100142330146850061530840190012810000000000000000000000001120000200000020000200000000000000000002000020000002000000000203870551999999999999999999999999999912098600000000000000000000000000000000000000000000000000…	NH_8055200100588427131	6153	98.6	NA	white	male	71	1900	1971-06-15	1971	06	2	0387	0551	NORTHEAST	1900s	FALSE	TRUE	TRUE	TRUE	TRUE	TRUE	TRUE	TRUE	TRUE	FALSE	1	77.22	165.26	28.274458772595	37	4.32624091306535	10.1578423219086	18.3060660282258
589	805520010058942713111999711321032611111218999999999999999999999999999999999999999999999999999999999990141636512201069332199910003129922999999995061571652262190000009999990000000000000000001100142330151530075790620140007410000000000000000000000001120000200000010001100000000000010000812000020000002000000000203870454078599999999999999999999999912098000000000000000000000000000000000000000000000000000…	NH_8055200100589427131	7579	98	NA	white	female	65	1906	1971-06-15	1971	06	2	0387	0454	NORTHEAST	1900s	FALSE	TRUE	TRUE	FALSE	FALSE	TRUE	TRUE	TRUE	TRUE	FALSE	1	74.28	159.56	29.1758716515542	36.6666666666667	5.75605755322008	4.4578423219086	15.3660660282258
590	805520010059042718212295322451011411111288888888888888888888888888888888888888888888888888888888888880151613212406383945199988991991199939857995062471332999190000009999990000000000000000001100142330264900115180940120008020000000000000000000000000320000200000020000200000000000000000002000020000002000000000299999999999999999999999999999999999922098000000000000000000000000000000000000000000000000000…	NH_8055200100590427182	11518	98	NA	white	female	33	1938	1971-06-24	1971	06	2	9999	9999	NORTHEAST	1930s	TRUE	TRUE	TRUE	TRUE	TRUE	TRUE	TRUE	TRUE	TRUE	TRUE	3	72.91	166.76	26.218227363317	36.6666666666667	2.1309558824201	11.6578423219086	13.9960660282258
591	805520010059142718212295561411011911111288888888888888888888888888888888888888888888888888888888888880154915611304153641199929883429922999999995062371562999180000009999990000000000000000001100142330455970255080860130008210000000000000000000000001120000100000110001110000000000010004712000020000001001000000107830782030307859999999999999999999922098600000000000000000000000000000000000000000000000000…	NH_8055200100591427182	25508	98.6	NA	white	male	56	1915	1971-06-23	1971	06	1	0783	0782	NORTHEAST	1910s	FALSE	TRUE	FALSE	FALSE	FALSE	TRUE	TRUE	FALSE	FALSE	FALSE	1	65.43	183.57	19.4166143348403	37	-6.22898472951212	28.4678423219086	6.51606602822581
592	805520010059242713111999421341052611111218999999999999999999999999999999999999999999999999999999999990140124211209283634199929021991199919069522061671422174190000001135920620920000000420721100142330421780267321000142010010000000000000000000000001120000200000020000200000000000000000002000020000002000000000202270277999999999999999999999999999921098411000021100001100000000000000001100000000001000100…	NH_8055200100592427131	26732	98.4	19.4666666666667	white	male	42	1928	1971-06-16	1971	06	2	0227	0277	NORTHEAST	1920s	FALSE	TRUE	TRUE	TRUE	TRUE	TRUE	TRUE	TRUE	TRUE	FALSE	1	86.86	167.66	30.9001723223563	36.8888888888889	6.72946866863911	12.5578423219086	27.9460660282258
593	805520010059342713111999651341022611111219999999999999999999999999999999999999999999999999999999999990141826511202063634199929061991199939927001061171652510190000000478430240310000000162851100142330146850063840620124006820000000000000000000000000120000100010020000100000000000010000712000020000002000000000207839999999999999999999999999999999912098011000022222113300000000000000001100000000001000200…	NH_8055200100593427131	6384	98	12.2833333333333	white	male	65	1906	1971-06-11	1971	06	2	0783	9999	NORTHEAST	1900s	TRUE	TRUE	FALSE	TRUE	FALSE	TRUE	TRUE	TRUE	TRUE	FALSE	1	66.9	167.26	23.9134332857176	36.6666666666667	-0.220189402301687	12.1578423219086	7.98606602822581
594	805520010059442713111999431341032511111219999999999999999999999999999999999999999999999999999999999990141924311211273634199929001991199941757473061171432385190000001135920713170000000483231100142330421780277360720122007810000000000000000010000000120000200000020000200000000000000000001100020000002000000000299999999999999999999999999999999999912098411000021100001100000000000000001100000000001000100…	NH_8055200100594427131	27736	98.4	10.4166666666667	white	male	43	1927	1971-06-11	1971	06	2	9999	9999	NORTHEAST	1920s	FALSE	TRUE	TRUE	TRUE	TRUE	FALSE	TRUE	TRUE	TRUE	FALSE	1	74.84	179.07	23.339315327089	36.8888888888889	-1.88912287316175	23.9678423219086	15.9260660282258
595	805520010059542713111999702341011711111214100722999929999299991313410540299992999929999299992999937460143517012311003634199929012929922999999995062371702194190000000900960430950000000292331100142330151530095230680140007620000000000000000000000000120000200000010011100000000000010000512000020000001001000000204249999999999999999999999999999999921097811000021100001100000000000000001100000000001000100…	NH_8055200100595427131	9523	97.8	15.55	white	female	70	1900	1971-06-23	1971	06	2	0424	9999	NORTHEAST	1900s	TRUE	TRUE	TRUE	FALSE	FALSE	TRUE	TRUE	FALSE	TRUE	FALSE	1	62.37	151.05	27.3359571381659	36.5555555555556	4.7050405850553	-4.05215767809139	3.45606602822581
596	805520010059642713111999531281052611111218999999999999999999999999999999999999999999999999999999999990143734812205223634199929012929922999999995060971492174190000000992380387340000000258301100142330759280258411000132007020000000000000000000000000320000200000020000200000000000000000002000020000001000000001207820454999999999999999999999999999922099811000021100001100000000000000001100000000001000100…	NH_8055200100596427131	25841	99.8	16.15	white	female	49	1922	1971-06-09	1971	06	2	0782	0454	NORTHEAST	1920s	TRUE	TRUE	TRUE	TRUE	TRUE	TRUE	TRUE	FALSE	TRUE	FALSE	3	62.03	164.06	23.0460429398122	37.6666666666667	-0.790932022623607	8.9578423219086	3.11606602822581
597	805520010059742713111999741251022511111213299991277529999299992999929999299992999929999299992999927750144436412210060228199911022929922999999995060471642113132000001058850389870000000259311100142330346840324431200166008420000000000000000000000000120000200000010011100000000000010000812000010100002000000000204540424999999999999999999999999999912098022000012221113201000000000000001100000000002001100…	NH_8055200100597427131	32443	98	13.0833333333333	white	female	64	1906	1971-06-04	1971	06	2	0454	0424	NORTHEAST	1900s	TRUE	TRUE	TRUE	FALSE	FALSE	TRUE	FALSE	TRUE	TRUE	FALSE	1	60.55	143.95	29.2207130215918	36.6666666666667	7.24798360961952	-11.1521576780914	1.63606602822581
598	805520010059842713211999331321062611111218999999999999999999999999999999999999999999999999999999999990149123311201383632299929001991199919017822061271332155190000000772950595930000000408971100142330516660286650900134010020000000000000000000000000120000200000020000200000000000000000002000020000002000000000204019999999999999999999999999999999912098011000021100001100000000000000001100000000001000100…	NH_8055200100598427132	28665	98	10.9	white	male	33	1938	1971-06-12	1971	06	2	0401	9999	NORTHEAST	1930s	TRUE	TRUE	TRUE	TRUE	TRUE	TRUE	TRUE	TRUE	TRUE	TRUE	1	87.09	169.56	30.2915484847589	36.6666666666667	5.94471024397654	14.4578423219086	28.1760660282258
599	805520010059942713111999642251021411111213299992999912592299992999929999299992999929999299992999925920142943512401363626299929132929922999999995061071352098131100001103930513510000000344831100142330436750149831100162011810000000000000000010000000820000200000020000200000000000000000002000020000001100000000204019999999999999999999999999999999921098411000021100001100000000000000001100000000001000100…	NH_8055200100599427131	14983	98.4	12.5333333333333	white	female	35	1936	1971-06-10	1971	06	2	0401	9999	NORTHEAST	1930s	FALSE	TRUE	TRUE	TRUE	TRUE	TRUE	TRUE	FALSE	TRUE	FALSE	8	137.1	157.86	55.0165379472297	36.8888888888889	31.7543179531118	2.75784232190861	78.1860660282258
600	805520010060042713211999561281083711111219999999999999999999999999999999999999999999999999999999999990146334012212303634299929032929922999999995060571402185190000001103930630720000000423551100142330261170129240800114007420000000000000000000000000220000200000010011100000000000010007112000020000001000000001204290454069604249999999999999999999921098611000021100001100000000000000001100000000001000100…	NH_8055200100600427132	12924	98.6	11.6	white	female	40	1930	1971-06-05	1971	06	2	0429	0454	NORTHEAST	1930s	TRUE	TRUE	TRUE	FALSE	FALSE	TRUE	TRUE	FALSE	TRUE	FALSE	2	76.32	156.76	31.0575971277518	37	7.89734978930317	1.65784232190859	17.4060660282258
601	805520010060142713211999561421011611111218999999999999999999999999999999999999999999999999999999999990146615611407141242199929011991199942628245060871562390190000001052370400110000000262311100142330455970275970840180009410000000000000000010000001120000200000010001200000000000000000002000020000002000000000207820523999999999999999999999999999921098811000021100001100000000000000001100000000001000100…	NH_8055200100601427132	27597	98.8	10.6	white	male	56	1914	1971-06-08	1971	06	2	0782	0523	NORTHEAST	1910s	FALSE	TRUE	TRUE	FALSE	TRUE	TRUE	TRUE	TRUE	TRUE	FALSE	1	130.41	172.36	43.8973116493293	37.1111111111111	19.2909066486613	17.2578423219086	71.4960660282258
602	805520010060242713211999731281022611111214299991243629999299992999912000299992999929999299992999944360149727311212973628199929063129922999999995060571732181190000000478430316230000000214301100142330146850077320720140009010000000000000000010000000120000200000020000100000000000010000711100010100011000000001204540780999999999999999999999999999922098611000022221113100000000000000001100000000001000100…	NH_8055200100602427132	7732	98.6	17.6666666666667	white	male	73	1897	1971-06-05	1971	06	2	0454	0780	NORTHEAST	1890s	FALSE	TRUE	TRUE	TRUE	FALSE	FALSE	FALSE	FALSE	TRUE	FALSE	1	78.7	183.37	23.4055128916807	37	-2.22154568982284	28.2678423219086	19.7860660282258
603	805520010060342713211999471341051611111219999999999999999999999999999999999999999999999999999999999990149824711201243634199929061991199919067415060971472256190000000860270467100000000309211100142330450470281530860152008420000000000000000000000000120000200000020000200000000000000000001100020000002000000000299999999999999999999999999999999999912099211000022222113300000000000000001100000000001000100…	NH_8055200100603427132	28153	99.2	20.7166666666667	white	male	47	1924	1971-06-09	1971	06	2	9999	9999	NORTHEAST	1920s	TRUE	TRUE	TRUE	TRUE	TRUE	FALSE	TRUE	TRUE	TRUE	FALSE	1	81.19	168.06	28.7457618323667	37.3333333333333	4.5379772129515	12.9578423219086	22.2760660282258
604	805520010060442717211999451341031611111218999999999999999999999999999999999999999999999999999999999990150134712208233633299929022912199912769980060571472262190000000124050048420000000032281100142330094910032301120120008420000000000000000000000000320000200000020000100000000000010000812000020000002000000000299999999999999999999999999999999999912098622000011100001100000000000000001100000000001000100…	NH_8055200100604427172	3230	98.6	14.4333333333333	white	female	47	1923	1971-06-05	1971	06	2	9999	9999	NORTHEAST	1920s	TRUE	TRUE	TRUE	TRUE	FALSE	TRUE	TRUE	TRUE	TRUE	FALSE	3	65.54	158.26	26.1676133614629	37	2.86831240164704	3.15784232190859	6.62606602822581
605	805520010060542718212295251341052711111218999999999999999999999999999999999999999999999999999999999990152922511205453634199910001991199919077415062471262174190000000772950595930000000408971100142330516660286650780118006810000000000000000000001000120000200000010010200000000000000000002000020000002000000000204249999999999999999999999999999999912097811000021100001100000000000000001100000000001000100…	NH_8055200100605427182	28665	97.8	9.93333333333333	white	male	26	1945	1971-06-24	1971	06	2	0424	9999	NORTHEAST	1940s	FALSE	TRUE	TRUE	FALSE	TRUE	TRUE	TRUE	TRUE	TRUE	FALSE	1	73.48	179.97	22.6865739067987	36.5555555555556	-2.62529646627241	24.8678423219086	14.5660660282258
606	805520010060642718212295341451041711111221999999999999999999999999999999999999999999999999999999999990157423411202372645199929031991199939848003061071342544190000000772950587980000000403521100142330516660264950920140009810000000000000000000000001120000200000020000200000000000000000002000010100011100000000205299999078507819999999999999999999921098811000021100001100000000000000001100000000001000100…	NH_8055200100606427182	26495	98.8	18.25	white	male	34	1937	1971-06-10	1971	06	2	0529	9999	NORTHEAST	1930s	FALSE	TRUE	TRUE	TRUE	TRUE	TRUE	FALSE	FALSE	TRUE	FALSE	1	145.49	176.16	46.8833396854152	37.1111111111111	21.9246655106169	21.0578423219086	86.5760660282258
607	805520010060742713111999711281021511111216126001124429999299991200029999299992999929999299992999958440137627111207993628199929003129922999999995060471712239190000000478430316230000000214301100142330146850077321120188010820000000000000000000000000120000100001020000200000000000000000002000010100001001000000804010440999999999999999999999999999922098011000022221113100000000000000001200010000001000210…	NH_8055200100607427131	7732	98	17.4166666666667	white	male	71	1899	1971-06-04	1971	06	8	0401	0440	NORTHEAST	1890s	TRUE	TRUE	FALSE	TRUE	TRUE	TRUE	FALSE	FALSE	FALSE	FALSE	1	74.84	173.46	24.8733966048199	36.6666666666667	0.16501894848267	18.3578423219086	15.9260660282258
608	805520010060842713111999431441021411111220999999999999999999999999999999999999999999999999999999999990141234612210243634199929012929922999999995062471462641190000000992380382180000000254861100142330759280238850720144008010000000000000010000000000120000200000020000110000000000000000002000020000002000000000299999999999999999999999999999999999912098011000021100001100000000000000001100000000001000100…	NH_8055200100608427131	23885	98	15.3666666666667	white	female	46	1924	1971-06-24	1971	06	2	9999	9999	NORTHEAST	1920s	FALSE	TRUE	TRUE	TRUE	FALSE	TRUE	TRUE	TRUE	TRUE	FALSE	1	55	159.66	21.5759754667193	36.6666666666667	-1.85310887303925	4.55784232190859	-3.91393397177419
609	805520010060942713111999712102011611111211299991070429999299992999929999299992999929999299992999907040145217122303004510999929122929922999999995061571712036132000000732990213010000000143211100142330131950088820840190011210000000000000000000000001120000200000020000200000000000000000002000010100002000000000204010387999999999999999999999999999921098422000011100002100000000000010001100000000001000100…	NH_8055200100609427131	8882	98.4	10.1333333333333	black	female	71	1900	1971-06-15	1971	06	2	0401	0387	NORTHEAST	1900s	FALSE	TRUE	TRUE	TRUE	TRUE	TRUE	FALSE	TRUE	TRUE	FALSE	1	99.11	157.96	39.721279178608	36.8888888888889	16.4497889430656	2.85784232190861	40.1960660282258
610	805520010061042713111999581421022611111218999999999999999999999999999999999999999999999999999999999990145725811608123642299929011991199919529280062571582311190000001052370400110000000262311100142330455970275970620124005820000000000000000000000000120000200000010001200000000000000000002000020000002000000000204549999999999999999999999999999999912097811000021100001100000000000000001100000000001000100…	NH_8055200100610427131	27597	97.8	11.5666666666667	white	male	58	1912	1971-06-25	1971	06	2	0454	9999	NORTHEAST	1910s	TRUE	TRUE	TRUE	FALSE	TRUE	TRUE	TRUE	TRUE	TRUE	FALSE	1	62.71	170.36	21.6073515521542	36.5555555555556	-2.81364862002412	15.2578423219086	3.79606602822581
611	805520010061142718212295541271021511111219999999999999999999999999999999999999999999999999999999999990156235212207183634199913041991199939848162061171522458190000000992380444880000000296681100142330759280268120980124008010000000000000000000000001120000200000020000100000000000010000812000020000002000000000207839999999999999999999999999999999912098611000021100001100000000000000001100000000001000100…	NH_8055200100611427182	26812	98.6	16.8833333333333	white	female	52	1918	1971-06-11	1971	06	2	0783	9999	NORTHEAST	1910s	FALSE	TRUE	TRUE	TRUE	FALSE	TRUE	TRUE	TRUE	TRUE	FALSE	1	58.51	166.36	21.1413285128455	37	-2.9088620023535	11.2578423219086	-0.403933971774194
612	805520010061242713121999482451011111122912121002999929999299992999929999299992999929999299992999921000158714812401234245199929011991199919857144062471482104120000002977131086620000000724641100142331046800932520900114007820000000000000000000000000210001200000020000200000000000000000002000020000002000000000299990240999999999999999999999999999912097211000021202011300000000000000001100000000001000100…	NH_8055200100612427131	93252	97.2	11.3333333333333	white	female	48	1923	1971-06-24	1971	06	2	9999	0240	NORTHEAST	1920s	TRUE	FALSE	TRUE	TRUE	TRUE	TRUE	TRUE	TRUE	TRUE	FALSE	2	68.72	169.36	23.958601321957	36.2222222222222	-0.369696435976479	14.2578423219086	9.80606602822581
613	805520010061342713111999282341021411111216150002999929999299992999929999299992999929999107802999957800140622812510423634199929061991199939857305062271282219190000001464680809640000000547511100142330264900156570640104006820000000000000000000000000220000200000020000200000000000000000001100020000002000000000299999999999999999999999999999999999912097822000011100001100000000000000001100000000001000100…	NH_8055200100613427131	15657	97.8	10.8	white	female	28	1942	1971-06-22	1971	06	2	9999	9999	NORTHEAST	1940s	TRUE	TRUE	TRUE	TRUE	TRUE	FALSE	TRUE	TRUE	TRUE	FALSE	2	47.51	157.66	19.1135776821258	36.5555555555556	-4.13010182914317	2.55784232190859	-11.4039339717742
614	805520010061442713111999621331021411111215102002999929999299992999913000115002999929999299992999947000144136212201093644199929011992199942657231060471622172190000000132360078770000000052381100142330094340042360840156008810000000000000000000000001120000200000020000100000000000010000812000020000002000000000205290785999999999999999999999999999921098022000012222113300000000000000001100000000001000100…	NH_8055200100614427131	4236	98	10.3333333333333	white	female	62	1909	1971-06-04	1971	06	2	0529	0785	NORTHEAST	1900s	FALSE	TRUE	TRUE	TRUE	FALSE	TRUE	TRUE	TRUE	TRUE	FALSE	1	79.83	163.96	29.6954772884169	36.6666666666667	5.86777256740552	8.85784232190861	20.9160660282258
615	805520010061542713211999601341031611111218999999999999999999999999999999999999999999999999999999999990147135112203209334199911021991199919609613061271512262190000000124050048420000000032281100142330094910032300740134008020000000000000000000000000120000200000020000200000000000000000002000020000002000000000299999999999999999999999999999999999912099022000011100001100000000000000001100000000001000100…	NH_8055200100615427132	3230	99	15.6666666666667	white	female	51	1920	1971-06-12	1971	06	2	9999	9999	NORTHEAST	1920s	TRUE	TRUE	TRUE	TRUE	TRUE	TRUE	TRUE	TRUE	TRUE	TRUE	1	63.96	153.36	27.1946989419272	37.2222222222222	4.34963981191106	-1.74215767809139	5.04606602822581
616	805520010061642713211999431321051611111218999999999999999999999999999999999999999999999999999999999990147933812209325034199929011992199919637245061071382174190000001103930549140000000368761100142330261170124561100140008420000000000000000000000000110001200000020000100000000000010000812000020000001100000000204541022999999999999999999999999999921098411000021100001100000000000000001100000000001000100…	NH_8055200100616427132	12456	98.4	11.1	white	female	38	1932	1971-06-10	1971	06	2	0454	1022	NORTHEAST	1930s	TRUE	FALSE	TRUE	TRUE	FALSE	TRUE	TRUE	FALSE	TRUE	FALSE	1	81.53	165.46	29.7804600411536	36.8888888888889	5.81370169877505	10.3578423219086	22.6160660282258
617	805520010061742713211999531451031711111219999999999999999999999999999999999999999999999999999999999990148625311201183445199929141991199939927042060971532385190000000860270467100000000309211100142330450470281530840132008410000000000000000000001000120000200000020000100000100004000000002000020000001000000001207850454078299999999999999999999999921098611000021201011100000000000000001100000000001000100…	NH_8055200100617427132	28153	98.6	14.85	white	male	53	1918	1971-06-09	1971	06	2	0785	0454	NORTHEAST	1910s	FALSE	TRUE	TRUE	TRUE	FALSE	TRUE	TRUE	FALSE	TRUE	FALSE	1	105.91	178.77	33.1396324787535	37	7.93900500277625	23.6678423219086	46.9960660282258
618	805520010061842718212295491281031811111220999999999999999999999999999999999999999999999999999999999990151935632202159734199929151991199929838075061671562539190000001213890454000000000305041100142330830470246390660142008410000000000000000000001000120000200000020000200000000000000000002000020000002000000000299999999999999999999999999999999999921098622000011100001100000000000000001100000000001000100…	NH_8055200100618427182	24639	98.6	19.3333333333333	other	female	56	1915	1971-06-16	1971	06	2	9999	9999	NORTHEAST	1910s	FALSE	TRUE	TRUE	TRUE	TRUE	TRUE	TRUE	TRUE	TRUE	FALSE	1	60.78	150.85	26.7097649832916	37	4.09738891302993	-4.25215767809141	1.86606602822581
619	805520010061942718212295281451021411111219999999999999999999999999999999999999999999999999999999999990152122811206429345199929131991199939848212061071292458190000000772950684460000000469731100142330516660297420720122006620000000000000000000000000120000200000020000100000000000010000712000020000002000000000299999999999999999999999999999999999912098411000021100001100000000000000001100000000001000100…	NH_8055200100619427182	29742	98.4	15.25	white	male	29	1942	1971-06-10	1971	06	2	9999	9999	NORTHEAST	1940s	TRUE	TRUE	TRUE	TRUE	FALSE	TRUE	TRUE	TRUE	TRUE	FALSE	1	70.87	172.86	23.7177460908422	36.8888888888889	-0.935010116948119	17.7578423219086	11.9560660282258
620	805520010062042718212149601411031911111219999999999999999999999999999999999999999999999999999999999990152826011612109141299929011991199919347962062371602385190000001052370459550000000301281100142330455970286340580100006420000000000000000000000000120000200000010001110000000000000000002000020000002000000000204540551999999999999999999999999999912098211000021100001100000000000000001100000000001000100…	NH_8055200100620427182	28634	98.2	14.85	white	male	60	1910	1971-06-23	1971	06	2	0454	0551	NORTHEAST	1910s	TRUE	TRUE	TRUE	FALSE	FALSE	TRUE	TRUE	TRUE	TRUE	FALSE	1	62.48	181.17	19.0356824873631	36.7777777777778	-6.38743078280174	26.0678423219086	3.56606602822581
621	805520010062142718212295551421032511111219999999999999999999999999999999999999999999999999999999999990153635512204163644199929062929922999999995061171552385190000001058850478870000000318501100142330754730279840840118007820000000000000000000000000120000200000020000100000100005010028712000020000002000000000207859999999999999999999999999999999912099011000021100001100000000000000002120100000001000100…	NH_8055200100621427182	27984	99	14.1166666666667	white	female	55	1916	1971-06-11	1971	06	2	0785	9999	NORTHEAST	1910s	TRUE	TRUE	TRUE	TRUE	FALSE	TRUE	TRUE	TRUE	TRUE	FALSE	1	72.23	162.96	27.1991657044722	37.2222222222222	3.46416339770564	7.85784232190861	13.3160660282258
622	805520010062242718212149731221031511111216299991285629999299991034810600299992999929999299992999938040153727311203989322199929153129922999999995061771732117132000000478430316230000000214301100142330146850077320800162008410000000000000000000000001120000100001020000100000000000010002412000020000002000000000299999999999999999999999999999999999921098811000022222113300000000000000001100000000001000210…	NH_8055200100622427182	7732	98.8	13.0333333333333	white	male	73	1898	1971-06-17	1971	06	2	9999	9999	NORTHEAST	1890s	FALSE	TRUE	FALSE	TRUE	FALSE	TRUE	TRUE	TRUE	TRUE	FALSE	1	100.24	172.76	33.5857203273914	37.1111111111111	8.9422343610255	17.6578423219086	41.3260660282258
623	805520010062342718212295511341031511111219999999999999999999999999999999999999999999999999999999999990155734212205293634199929032929922999999995061571422385190000001103930630720000000423551100142330261170129240740114008610000000000000010000000001120000200000020000100000000000010000712000020000002000000000203870529999999999999999999999999999912098022000011100001200000000000001001100000000001000100…	NH_8055200100623427182	12924	98	10.0333333333333	white	female	42	1929	1971-06-15	1971	06	2	0387	0529	NORTHEAST	1920s	FALSE	TRUE	TRUE	TRUE	FALSE	TRUE	TRUE	TRUE	TRUE	FALSE	1	74.96	161.96	28.5768293699782	36.6666666666667	4.9345294774565	6.85784232190861	16.0460660282258
624	805520010062442713211999371421072811111220999999999999999999999999999999999999999999999999999999999990156123711211333642199929021991199919177183060871372258190000001135920612650000000415121100142330421780247081000126009020000000000000000000000000120000200000020000200000000000000000002000020000002000000000299999999999999999999999999999999999912098411000022220103100000000000000001100000000001000100…	NH_8055200100624427132	24708	98.4	22.1833333333333	white	male	37	1933	1971-06-08	1971	06	2	9999	9999	NORTHEAST	1930s	TRUE	TRUE	TRUE	TRUE	TRUE	TRUE	TRUE	TRUE	TRUE	TRUE	1	71.67	187.87	20.3059135889058	36.8888888888889	-5.73830585669945	32.7678423219086	12.7560660282258
625	805520010062542718212295481881031511111288888888888888888888888888888888888888888888888888888888888880155224811201238888899988888888888888999995061771482999180000000860270614650000000406891100142330450470340940520120007020000000000000000000000000120000200000010001100000000000010000712000020000002000000000204549999999999999999999999999999999912098411000021100001100000000000000001100000000001000100…	NH_8055200100625427182	34094	98.4	10.4833333333333	white	male	48	1923	1971-06-17	1971	06	2	0454	9999	NORTHEAST	1920s	TRUE	TRUE	TRUE	FALSE	FALSE	TRUE	TRUE	TRUE	TRUE	FALSE	1	76.77	182.07	23.1587308917732	36.8888888888889	-2.347814551212	26.9678423219086	17.8560660282258
626	805520010062642715411999732321011411111213299991164429999299992999910600299992999929999299992999922440023717312303984232199929012929922999999995062471732116190000009999990000000000000000001400142330090700054790920160012020000000000000000000000000120000200000020000200000000000000000002000020000002000000000202509999999999999999999999999999999921098400000000000000000000000000000000000000000000000000…	NH_8055200100626427154	5479	98.4	NA	white	female	73	1898	1971-06-24	1971	06	2	0250	9999	NORTHEAST	1890s	TRUE	TRUE	TRUE	TRUE	TRUE	TRUE	TRUE	TRUE	TRUE	TRUE	1	80.97	153.46	34.3822070681393	36.8888888888889	11.5278776966987	-1.64215767809139	22.0560660282258
627	805520010062742715411999682341011511111213299991165629999299992999910480299992999929999299992999921360023916812312024234199929012929922999999995061671682110190000009999990000000000000000001400142330090700054790880180010020000000000000000000000000120000200000020000200000000000000000002000020000002000000000204019999999999999999999999999999999912098800000000000000000000000000000000000000000000000000…	NH_8055200100627427154	5479	98.8	NA	white	female	68	1902	1971-06-16	1971	06	2	0401	9999	NORTHEAST	1900s	TRUE	TRUE	TRUE	TRUE	TRUE	TRUE	TRUE	TRUE	TRUE	TRUE	1	77.11	164.56	28.4748959467996	37.1111111111111	4.59156977724138	9.4578423219086	18.1960660282258
628	805520010062842715411999711101011111221912299991175229999299992999910100299992999929999299992999918520024017111301004210999913043129922999999995061671712095130000009999990000000000000000001400142330062030044490760144008010000000000000000000000001120000200000020000200000000000000000002000020000002000000000203879999999999999999999999999999999912098400000000000000000000000000000000000000000000000000…	NH_8055200100628427154	4449	98.4	NA	white	male	71	1900	1971-06-16	1971	06	2	0387	9999	NORTHEAST	1900s	FALSE	TRUE	TRUE	TRUE	TRUE	TRUE	TRUE	TRUE	TRUE	FALSE	1	78.13	170.46	26.8888888613564	36.8888888888889	2.45861844775367	15.3578423219086	19.2160660282258
630	805520010063042715411999332332011511111214131202999929999299992999929999299992999929999299992999931200024213322604383733199929121991199919769984062571332155190000009999990000000000000000001400142330147320100700880110007220000000000000000000000000120000200000020000100000000000010005802000020000002000000000299999999999999999999999999999999999912099600000000000000000000000000000000000000000000000000…	NH_8055200100630427154	10070	99.6	NA	black	female	33	1938	1971-06-25	1971	06	2	9999	9999	NORTHEAST	1930s	TRUE	TRUE	TRUE	TRUE	FALSE	TRUE	TRUE	TRUE	TRUE	FALSE	1	68.49	171.46	23.2970819535762	37.5555555555556	-1.22589087427138	16.3578423219086	9.5760660282258
633	805520010063342715411999421321062911111218999999999999999999999999999999999999999999999999999999999990024933412206364234199929012929922999999995061871342155190000009999990000000000000000001400142330158790092980740122008010000000000000000001000000120000200000020000200000000000000000002000020000002000000000299999999999999999999999999999999999912098800000000000000000000000000000000000000000000000000…	NH_8055200100633427154	9298	98.8	NA	white	female	34	1936	1971-06-18	1971	06	2	9999	9999	NORTHEAST	1930s	FALSE	TRUE	TRUE	TRUE	TRUE	TRUE	TRUE	TRUE	TRUE	FALSE	1	61.58	159.56	24.1875360299234	37.1111111111111	0.767721931589243	4.4578423219086	2.66606602822581
635	805520010063542718412295531341042511111221999999999999999999999999999999999999999999999999999999999990036042411403474234199929063629921119168045061871242544190000009999990000000000000000001400142330504870175890760110008010000000000000000000000001120000200000020000200000000000000000001000120000002000000000207830387073899999999999999999999999912098000000000000000000000000000000000000000000000000000…	NH_8055200100635427184	17589	98	NA	white	male	24	1947	1971-06-18	1971	06	2	0783	0387	NORTHEAST	1940s	FALSE	TRUE	TRUE	TRUE	TRUE	FALSE	TRUE	TRUE	TRUE	FALSE	1	48.19	168.66	16.940753933366	36.6666666666667	-7.32265213459601	13.5578423219086	-10.7239339717742
636	805520010063642718412295271341041611111218999999999999999999999999999999999999999999999999999999999990036222711208433934199929151991199919407485062471272205190000009999990000000000000000001400142330500210213891200174011010000000000000000001000000120000200000020000200000000000000000002000020000002000000000204010277999999999999999999999999999921099000000000000000000000000000000000000000000000000000…	NH_8055200100636427184	21389	99	NA	white	male	27	1943	1971-06-24	1971	06	2	0401	0277	NORTHEAST	1940s	FALSE	TRUE	TRUE	TRUE	TRUE	TRUE	TRUE	TRUE	TRUE	FALSE	1	82.55	162.76	31.1617411159103	37.2222222222222	7.44527929199273	7.65784232190859	23.6360660282258
637	805520010063742718412295241421032611111218999999999999999999999999999999999999999999999999999999999990036332312212474244299929062929922999999995062571232262190000009999990000000000000000001400142330192730098620800105008520000000000000000000000000120000200000020000200000000000000000002000020000002000000000299999999999999999999999999999999999912098800000000000000000000000000000000000000000000000000…	NH_8055200100637427184	9862	98.8	NA	white	female	23	1947	1971-06-25	1971	06	2	9999	9999	NORTHEAST	1940s	TRUE	TRUE	TRUE	TRUE	TRUE	TRUE	TRUE	TRUE	TRUE	TRUE	1	57.95	163.46	21.6885466613793	37.1111111111111	-2.09280685250967	8.35784232190861	-0.963933971774189
639	805520010063942718412295351431042611111218999999999999999999999999999999999999999999999999999999999990036433212204394234199929062929922999999995062371322205190000009999990000000000000000001400142330158790092981120116007820000000000000000000000000120000200000020000200000000000000000002000020000002000000000299999999999999999999999999999999999912099000000000000000000000000000000000000000000000000000…	NH_8055200100639427184	9298	99	NA	white	female	32	1939	1971-06-23	1971	06	2	9999	9999	NORTHEAST	1930s	TRUE	TRUE	TRUE	TRUE	TRUE	TRUE	TRUE	TRUE	TRUE	TRUE	1	59.87	162.86	22.5725382296304	37.2222222222222	-1.15319383571162	7.75784232190861	0.956066028225813
641	805520010064142716411999242322042411111212299992999911404299992999929999299992999929999299992999914040041622422201474232199929122929922999999995061971242034131320009999990000000000000000001400142330015050011070760132007610000000000000000010000000120000200000020000200000000000000000002000020000001100000000299999999999999999999999999999999999912099200000000000000000000000000000000000000000000000000…	NH_8055200100641427164	1107	99.2	NA	black	female	24	1947	1971-06-19	1971	06	2	9999	9999	NORTHEAST	1940s	FALSE	TRUE	TRUE	TRUE	TRUE	TRUE	TRUE	FALSE	TRUE	FALSE	1	81.53	172.36	27.443814268613	37.3333333333333	2.83740926794502	17.2578423219086	22.6160660282258
646	805520010064642716411999432342042511111215148002999911100299992999929999299992999929999299992999959000041924322604284234199929121991199919838922062971432143131100009999990000000000000000001400142330016760012540960126008820000000000000000000000000120000200000020000200000000000000000002000020000001000000001206969999999999999999999999999999999912098400000000000000000000000000000000000000000000000000…	NH_8055200100646427164	1254	98.4	NA	black	female	43	1928	1971-06-29	1971	06	2	0696	9999	NORTHEAST	1920s	TRUE	TRUE	TRUE	TRUE	TRUE	TRUE	TRUE	FALSE	TRUE	FALSE	1	63.96	161.76	24.4436568664571	36.8888888888889	0.819897456784372	6.65784232190859	5.04606602822581
648	805520010064842716411999362342031411111114138372999929999299992999929999299992999929999108051060052420042123622605354234199929123229922999999995061971362168190000009999990000000000000000001400142330016760012540880120007820000000000000000000000000120000200000020000200000000000000000002000020000002000000000299999999999999999999999999999999999922098600000000000000000000000000000000000000000000000000…	NH_8055200100648427164	1254	98.6	NA	black	female	36	1935	1971-06-19	1971	06	2	9999	9999	NORTHEAST	1930s	TRUE	TRUE	TRUE	TRUE	TRUE	TRUE	TRUE	TRUE	TRUE	TRUE	1	97.98	160.06	38.2447485604119	37	14.7785832549554	4.9578423219086	39.0660660282258
649	805520010064942715411999251411042611111218999999999999999999999999999999999999999999999999999999999990025732512203464234199929152912199919657310062971252205190000009999990000000000000000001400142330158790092980780100006620000000000000000000000000120000200000010010200000000000000000002000020000002000000000204249999999999999999999999999999999912099200000000000000000000000000000000000000000000000000…	NH_8055200100649427154	9298	99.2	NA	white	female	25	1946	1971-06-29	1971	06	2	0424	9999	NORTHEAST	1940s	TRUE	TRUE	TRUE	FALSE	TRUE	TRUE	TRUE	TRUE	TRUE	FALSE	1	44.45	156.36	18.1811119834773	37.3333333333333	-4.94205438927339	1.25784232190861	-14.4639339717742
651	805520010065142715411999751881021511111218999999999999999999999999999999999999999999999999999999999990025836912206015534199929012929922999999995062171702347190000009999990000000000000000001400142330119050056550840190009020000000000000000000000000120000200000010010200000000000000000002000020000002000000000204240401999999999999999999999999999912098600000000000000000000000000000000000000000000000000…	NH_8055200100651427154	5655	98.6	NA	white	female	70	1901	1971-06-21	1971	06	2	0424	0401	NORTHEAST	1900s	TRUE	TRUE	TRUE	FALSE	TRUE	TRUE	TRUE	TRUE	TRUE	FALSE	1	62.37	145.45	29.4814128720141	37	7.3696298386745	-9.65215767809138	3.45606602822581
653	805520010065342715411999531311021411111219999999999999999999999999999999999999999999999999999999999990026025311309174231299917151991199919168452062571532458190000009999990000000000000000001400142330471740176820780170010210000000000000000000000001120000200000020000200000000000000000002000020000002000000000204010387999999999999999999999999999921098200000000000000000000000000000000000000000000000000…	NH_8055200100653427154	17682	98.2	NA	white	male	53	1917	1971-06-25	1971	06	2	0401	0387	NORTHEAST	1910s	FALSE	TRUE	TRUE	TRUE	TRUE	TRUE	TRUE	TRUE	TRUE	FALSE	1	85.16	178.27	26.7965648503033	36.7777777777778	1.64228858144847	23.1678423219086	26.2460660282258
655	805520010065542716411999322272022411111213299992999912366299992999929999299992999929999299992999923660026723222402392827199929122929922999999995061971322090131100009999990000000000000000001400142330125110091880820130008420000000000000000000000000120000200000020000100000000000010005802000020000002000000000299999999999999999999999999999999999912098400000000000000000000000000000000000000000000000000…	NH_8055200100655427164	9188	98.4	NA	black	female	32	1939	1971-06-19	1971	06	2	9999	9999	NORTHEAST	1930s	TRUE	TRUE	TRUE	TRUE	FALSE	TRUE	TRUE	TRUE	TRUE	FALSE	1	66.79	165.56	24.366918347978	36.8888888888889	0.390889764174868	10.4578423219086	7.87606602822581
657	805520010065742716411999431881021311111188888888888888888888888888888888888888888888888888888888888880026933912201325427299929142929922999999995062571392999131320009999990000000000000000001400142330156550098700800120007610000000000000001000000000120000200000020000100000000000010095801000120000001001001000203451087999999999999999999999999999912099200000000000000000000000000000000000000000000000000…	NH_8055200100657427164	9870	99.2	NA	white	female	39	1932	1971-06-25	1971	06	2	0345	1087	NORTHEAST	1930s	FALSE	TRUE	TRUE	TRUE	FALSE	FALSE	TRUE	FALSE	TRUE	FALSE	1	55.57	153.76	23.5046428289124	37.3333333333333	0.622502733198302	-1.34215767809141	-3.34393397177419
658	805520010065842716411999472342083811111120999999999999999999999999999999999999999999999999999999999990027657421603974223199929123129922999999995063071742266190000009999990000000000000000001400142330088670034720960154009020000000000000000000000000120000200000020000100000000000010000711000120000002000000000207139999999999999999999999999999999912097200000000000000000000000000000000000000000000000000…	NH_8055200100658427164	3472	97.2	NA	black	male	74	1897	1971-06-30	1971	06	2	0713	9999	NORTHEAST	1890s	TRUE	TRUE	TRUE	TRUE	FALSE	FALSE	TRUE	TRUE	TRUE	FALSE	1	54.66	156.46	22.3286761853222	36.2222222222222	-0.803760428852912	1.35784232190861	-4.25393397177419
662	805520010066242717411999512321031411111218999999999999999999999999999999999999999999999999999999999990027942312406474234199929021991199919208394062871242272190000009999990000000000000000001400142330192730098620680140009020000000000000000000000000120000200000020000200000000000000000002000020000002000000000202149999999999999999999999999999999981099000000000000000000000000000000000000000000000000000…	NH_8055200100662427174	9862	99	NA	white	female	24	1947	1971-06-28	1971	06	2	0214	9999	NORTHEAST	1940s	TRUE	TRUE	TRUE	TRUE	TRUE	TRUE	TRUE	TRUE	TRUE	TRUE	1	73.71	158.46	29.3553395391262	37.2222222222222	6.03749809646139	3.35784232190861	14.7960660282258
664	805520010066442717411999341411062611111219999999999999999999999999999999999999999999999999999999999990028133412206364241299929012929922999999995062671352228190000009999990000000000000000001400142330158790081201040136007420000000000000000000000000120000200000010010200000000000000000002000020000002000000000204249999999999999999999999999999999912099200000000000000000000000000000000000000000000000000…	NH_8055200100664427174	8120	99.2	NA	white	female	35	1936	1971-06-26	1971	06	2	0424	9999	NORTHEAST	1930s	TRUE	TRUE	TRUE	FALSE	TRUE	TRUE	TRUE	TRUE	TRUE	FALSE	1	50.92	155.06	21.1781897785072	37.3333333333333	-1.82446345572513	-0.0421576780913995	-7.99393397177419
666	805520010066642717411999381341052711111218999999999999999999999999999999999999999999999999999999999990028333912201324234199929002929922999999995062971392174190000009999990000000000000000001400142330156550092950800132008010000000000000000001000000120000200000020000200000000000000000002000020000002000000000299999999999999999999999999999999999912099200000000000000000000000000000000000000000000000000…	NH_8055200100666427174	9295	99.2	NA	white	female	39	1932	1971-06-29	1971	06	2	9999	9999	NORTHEAST	1930s	FALSE	TRUE	TRUE	TRUE	TRUE	TRUE	TRUE	TRUE	TRUE	FALSE	1	60.44	157.66	24.3153996023507	37.3333333333333	1.07172009108175	2.55784232190859	1.52606602822581
668	805520010066842717421999421341011111122911299992999911392299992999929999299992999929999299992999913920028914211504294234199929013529922999999995061871422064139000009999990000000000000000001400142330292770193261240138008020000000000000000000000000120000200000010010200000000000000000002000020000002000000000204249999999999999999999999999999999912099400000000000000000000000000000000000000000000000000…	NH_8055200100668427174	19326	99.4	NA	white	male	42	1929	1971-06-18	1971	06	2	0424	9999	NORTHEAST	1920s	TRUE	TRUE	TRUE	FALSE	TRUE	TRUE	TRUE	TRUE	TRUE	FALSE	1	54.43	176.06	17.5596938291397	37.4444444444444	-7.38971010423412	20.9578423219086	-4.48393397177419
673	805520010067342718412295441321042611111219999999999999999999999999999999999999999999999999999999999990032824411208264232299929001991199919139424061771442302190000009999990000000000000000001400142330408350174200840156009610000000000000000010100000120000200000020000200000000000000000002000020000002000000000299999999999999999999999999999999999912098400000000000000000000000000000000000000000000000000…	NH_8055200100673427184	17420	98.4	NA	white	male	44	1926	1971-06-17	1971	06	2	9999	9999	NORTHEAST	1920s	FALSE	TRUE	TRUE	TRUE	TRUE	TRUE	TRUE	TRUE	TRUE	FALSE	1	57.15	166.66	20.5756460187605	36.8888888888889	-3.50235522071193	11.5578423219086	-1.76393397177419
674	805520010067442718412295441321042611111219999999999999999999999999999999999999999999999999999999999990032834312210274234199929002929922999999995061771432302190000009999990000000000000000001400142330156550081170960130008420000000000000000000000000120000200000020000100000000000010004702000020000002000000000299999999999999999999999999999999999912099400000000000000000000000000000000000000000000000000…	NH_8055200100674427184	8117	99.4	NA	white	female	43	1927	1971-06-17	1971	06	2	9999	9999	NORTHEAST	1920s	TRUE	TRUE	TRUE	TRUE	FALSE	TRUE	TRUE	TRUE	TRUE	FALSE	1	58.97	160.36	22.9318468467151	37.4444444444444	-0.562129183014854	5.25784232190861	0.056066028225807
677	805520010067742718412295281341042511111218999999999999999999999999999999999999999999999999999999999990034732312208474234199929002929922999999995062971232205190000009999990000000000000000001400142330578180295851080116007220000000000000000000000000220000200000020000100000000000010005802000020000002000000000299999999999999999999999999999999999912099400000000000000000000000000000000000000000000000000…	NH_8055200100677427184	29585	99.4	NA	white	female	23	1947	1971-06-29	1971	06	2	9999	9999	NORTHEAST	1940s	TRUE	TRUE	TRUE	TRUE	FALSE	TRUE	TRUE	TRUE	TRUE	FALSE	2	55.11	158.26	22.003313584837	37.4444444444444	-1.29598737497881	3.15784232190859	-3.80393397177419
680	805520010068042718412295391321051511111288888888888888888888888888888888888888888888888888888888888880035034212201294228199929062929922999999995070371422999190000009999990000000000000000001400142330156550092951080132008820000000000000000000000000120000200000010010100000000000010005802000020000002000000000204249999999999999999999999999999999921098800000000000000000000000000000000000000000000000000…	NH_8055200100680427184	9295	98.8	NA	white	female	42	1929	1971-07-03	1971	07	2	0424	9999	NORTHEAST	1920s	TRUE	TRUE	TRUE	FALSE	FALSE	TRUE	TRUE	TRUE	TRUE	FALSE	1	64.75	150.15	28.7203084405882	37.1111111111111	6.1728240602979	-4.9521576780914	5.83606602822581
683	805520010068342718412129641311032611111214299991120029999299992999910600299991300029999299999999948000035226411206064231299929011991199942017601062171651175190000009999990000000000000000001400142330477500218660920170010010000000000000000010000000120000100100020000200000000000000000002000020000001000000001204920692999999999999999999999999999912098600000000000000000000000000000000000000000000000000…	NH_8055200100683427184	21866	98.6	NA	white	male	65	1906	1971-06-21	1971	06	2	0492	0692	NORTHEAST	1900s	FALSE	TRUE	FALSE	TRUE	TRUE	TRUE	TRUE	FALSE	TRUE	FALSE	1	69.4	169.66	24.1101851302302	37	-0.24592335197666	14.5578423219086	10.4860660282258
684	805520010068442718412129591341051912111219999999999999999999999999999999999999999999999999999999999990035342211411484234199929001991199942017601062971221301132000009999990000000000000000001400142330504870178331260124010010000000000000000000000001120000200000020000200000000000000000002000020000002000000000204010387999999999999999999999999999912099600000000000000000000000000000000000000000000000000…	NH_8055200100684427184	17833	99.6	NA	white	male	22	1948	1971-06-29	1971	06	2	0401	0387	NORTHEAST	1940s	FALSE	TRUE	TRUE	TRUE	TRUE	TRUE	TRUE	TRUE	TRUE	FALSE	1	70.42	174.66	23.0838960041179	37.5555555555556	-1.73572454931309	19.5578423219086	11.5060660282258
685	805520010068542718412295431281041411111218999999999999999999999999999999999999999999999999999999999990036534612211244234199929061992199919777903062471462205132000009999990000000000000000001400142330339120192820760110006620000000000000000000000000120000200000020000200000000000000000002000020000002000000000299999999999999999999999999999999999912098600000000000000000000000000000000000000000000000000…	NH_8055200100685427184	19282	98.6	NA	white	female	46	1924	1971-06-24	1971	06	2	9999	9999	NORTHEAST	1920s	TRUE	TRUE	TRUE	TRUE	TRUE	TRUE	TRUE	TRUE	TRUE	TRUE	1	54.32	158.96	21.4973067262318	37	-1.86688592355538	3.85784232190861	-4.59393397177419
686	805520010068642718412295541281021411111218999999999999999999999999999999999999999999999999999999999990036634812209224234199929061991199919669310062271482311132000009999990000000000000000001400142330339120192820900132008420000000000000000000000000120000200000020000200000000000000000002000020000002000000000299999999999999999999999999999999999921098400000000000000000000000000000000000000000000000000…	NH_8055200100686427184	19282	98.4	NA	white	female	48	1922	1971-06-22	1971	06	2	9999	9999	NORTHEAST	1920s	TRUE	TRUE	TRUE	TRUE	TRUE	TRUE	TRUE	TRUE	TRUE	TRUE	1	76.66	151.65	33.3337355470743	36.8888888888889	10.6471975454168	-3.4521576780914	17.7460660282258
687	805520010068742718412295451341082511111219999999999999999999999999999999999999999999999999999999999990036734312208274234199929061992199919609395070371432185132000009999990000000000000000001400142330156550081170800134008210000000000000000010000000120000200000020000100000000000010075802000020000002000000000299999999999999999999999999999999999912098600000000000000000000000000000000000000000000000000…	NH_8055200100687427184	8117	98.6	NA	white	female	43	1927	1971-07-03	1971	07	2	9999	9999	NORTHEAST	1920s	FALSE	TRUE	TRUE	TRUE	FALSE	TRUE	TRUE	TRUE	TRUE	FALSE	1	63.96	166.56	23.0551010860207	37	-1.01362991202721	11.4578423219086	5.04606602822581
689	805520010068942718412295712281022611111216146001097229999299992999929999299992999929999299992999955720036827112307994228199929002929922999999995062971712229131100009999990000000000000000001400142330119050060050840156008610000000000000000010000000120000200000010100100000000000010014701000120000002000000000204010713999999999999999999999999999921098600000000000000000000000000000000000000000000000000…	NH_8055200100689427184	6005	98.6	NA	white	female	71	1899	1971-06-29	1971	06	2	0401	0713	NORTHEAST	1890s	FALSE	TRUE	TRUE	FALSE	FALSE	FALSE	TRUE	TRUE	TRUE	FALSE	1	76.88	156.46	31.4055730905154	37	8.27313647634028	1.35784232190861	17.9660660282258
692	805520010069242718412295281451021511111220999999999999999999999999999999999999999999999999999999999990040832012206504242299929013229922999999995062171212641190000009999990000000000000000001400142330192730084950720110007010000000000000000000000001120000200000020000200000000000000000002000020000002000000000205299999999999999999999999999999999912098200000000000000000000000000000000000000000000000000…	NH_8055200100692427184	8495	98.2	NA	white	female	21	1950	1971-06-21	1971	06	2	0529	9999	NORTHEAST	1950s	FALSE	TRUE	TRUE	TRUE	TRUE	TRUE	TRUE	TRUE	TRUE	FALSE	1	54.2	170.66	18.6095471041904	36.7777777777778	-5.83926379226137	15.5578423219086	-4.71393397177419
693	805520010069342718412295221341021411111218999999999999999999999999999999999999999999999999999999999990041232312209474234199929001991199919147341061771232311190000009999990000000000000000001400142330192730098621160108007220000000000000000000000000120000200000020000200000000000000000002000020000002000000000299999999999999999999999999999999999912099400000000000000000000000000000000000000000000000000…	NH_8055200100693427184	9862	99.4	NA	white	female	23	1947	1971-06-17	1971	06	2	9999	9999	NORTHEAST	1940s	TRUE	TRUE	TRUE	TRUE	TRUE	TRUE	TRUE	TRUE	TRUE	TRUE	1	52.16	168.56	18.3581340837568	37.4444444444444	-5.89600174278078	13.4578423219086	-6.75393397177419
694	805520010069442718412295241441021411111219999999999999999999999999999999999999999999999999999999999990041322411206464244299929151991199919208690061671252458190000009999990000000000000000001400142330504870178331080140007820000000000000000000000000120000200000020000100000000000010007902000020000002000000000299999999999999999999999999999999999912099400000000000000000000000000000000000000000000000000…	NH_8055200100694427184	17833	99.4	NA	white	male	25	1946	1971-06-16	1971	06	2	9999	9999	NORTHEAST	1940s	TRUE	TRUE	TRUE	TRUE	FALSE	TRUE	TRUE	TRUE	TRUE	FALSE	1	70.87	169.06	24.7959472331047	37.4444444444444	0.495460199444682	13.9578423219086	11.9560660282258
696	805520010069642715411999411431053811111221999999999999999999999999999999999999999999999999999999999990023334112203304234199929152929922999999995062971412461190000009999990000000000000000001400142330156550080060900102007410000000000000000000000001120000200000020000200000000000000000002000020000002000000000203879999999999999999999999999999999912099000000000000000000000000000000000000000000000000000…	NH_8055200100696427154	8006	99	NA	white	female	41	1930	1971-06-29	1971	06	2	0387	9999	NORTHEAST	1930s	FALSE	TRUE	TRUE	TRUE	TRUE	TRUE	TRUE	TRUE	TRUE	FALSE	1	50.8	152.05	21.9730762771769	37.2222222222222	-0.750542690178489	-3.05215767809139	-8.11393397177419
699	805520010069942715411999431441062811111218999999999999999999999999999999999999999999999999999999999990025534112212294241199929012929922999999995061871412155190000009999990000000000000000001400142330156550092950800112007410000000000000000010000000120000200000020000200000000000000000002000020000002000000000299999999999999999999999999999999999912098600000000000000000000000000000000000000000000000000…	NH_8055200100699427154	9295	98.6	NA	white	female	41	1929	1971-06-18	1971	06	2	9999	9999	NORTHEAST	1920s	FALSE	TRUE	TRUE	TRUE	TRUE	TRUE	TRUE	TRUE	TRUE	FALSE	1	46.04	158.56	18.3125169919793	37	-5.01459469211	3.4578423219086	-12.8739339717742
701	805520010070142716411999431341062611111219999999999999999999999999999999999999999999999999999999999990027034112206294234199929002929922999999995062371422228190000009999990000000000000000001400142330156550081170760110008020000000000000000000000000320000200000020000100000000000010004702000020000002000000000202449999999999999999999999999999999912098200000000000000000000000000000000000000000000000000…	NH_8055200100701427164	8117	98.2	NA	white	female	42	1929	1971-06-23	1971	06	2	0244	9999	NORTHEAST	1920s	TRUE	TRUE	TRUE	TRUE	FALSE	TRUE	TRUE	TRUE	TRUE	FALSE	3	70.87	164.56	26.1706117980766	36.7777777777778	2.28728562851839	9.4578423219086	11.9560660282258
703	805520010070342716411999491451071611111220999999999999999999999999999999999999999999999999999999999990027124911202229345299929021991199919208012062471492258190000009999990000000000000000001400142330471740174400720130008620000000000000000000000000120000200000020000200000000000000000001000120000002000000000207201080999999999999999999999999999921098600000000000000000000000000000000000000000000000000…	NH_8055200100703427164	17440	98.6	NA	white	male	49	1922	1971-06-24	1971	06	2	0720	1080	NORTHEAST	1920s	TRUE	TRUE	TRUE	TRUE	TRUE	FALSE	TRUE	TRUE	TRUE	FALSE	1	88	173.86	29.1127560729904	37	4.36729745095521	18.7578423219086	29.0860660282258
704	805520010070442716411999521341062611111219999999999999999999999999999999999999999999999999999999999990027242312405474245199929021991199939857142070171242228190000009999990000000000000000001400142330192730086120680120006820000000000000000000000000120000200000020000200000000000000000002000020000002000000000299999999999999999999999999999999999912098600000000000000000000000000000000000000000000000000…	NH_8055200100704427164	8612	98.6	NA	white	female	24	1947	1971-07-01	1971	07	2	9999	9999	NORTHEAST	1940s	TRUE	TRUE	TRUE	TRUE	TRUE	TRUE	TRUE	TRUE	TRUE	TRUE	1	47.63	162.66	18.0019290448392	37	-5.70526253765389	7.55784232190859	-11.2839339717742
706	805520010070642716411999371341041611111218999999999999999999999999999999999999999999999999999999999990027323711201344234199929021991199929907315062371372205190000009999990000000000000000001400142330408350199470720144009010000010000000000001000000120000200000020000100000000000010000702000020000002000000000299999999999999999999999999999999999921098200000000000000000000000000000000000000000000000000…	NH_8055200100706427164	19947	98.2	NA	white	male	37	1934	1971-06-23	1971	06	2	9999	9999	NORTHEAST	1930s	FALSE	TRUE	TRUE	TRUE	FALSE	TRUE	TRUE	TRUE	TRUE	FALSE	1	99.68	172.76	33.398090604892	36.7777777777778	8.7546046385261	17.6578423219086	40.7660660282258
707	805520010070742716411999521341021611111219999999999999999999999999999999999999999999999999999999999990027425211207184234199929151991199919139785062271522458190000009999990000000000000000001400142330471740176820760130009020000000000000000000000000120000200000020000100000000000010007902000020000002000000000299999999999999999999999999999999999912098000000000000000000000000000000000000000000000000000…	NH_8055200100707427164	17682	98	NA	white	male	52	1918	1971-06-22	1971	06	2	9999	9999	NORTHEAST	1910s	TRUE	TRUE	TRUE	TRUE	FALSE	TRUE	TRUE	TRUE	TRUE	FALSE	1	83.8	175.46	27.2199779202453	36.6666666666667	2.3261954354184	20.3578423219086	24.8860660282258
708	805520010070842716411999421341073511111218999999999999999999999999999999999999999999999999999999999990027533912201324234199929152929922999999995062471392126190000009999990000000000000000001400142330156550092950840110007410000000000000000010000000120000200000020000200000000000000000002000020000002000000000299999999999999999999999999999999999912098800000000000000000000000000000000000000000000000000…	NH_8055200100708427164	9295	98.8	NA	white	female	39	1932	1971-06-24	1971	06	2	9999	9999	NORTHEAST	1930s	FALSE	TRUE	TRUE	TRUE	TRUE	TRUE	TRUE	TRUE	TRUE	FALSE	1	48.99	162.76	18.4932004514651	37.1111111111111	-5.22326137245244	7.65784232190859	-9.92393397177419
712	805520010071242717411999731261022411111214299991282029999299991182410250299992999929999299992999948940028527311212979326199917013129922999999995062571732200190000009999990000000000000000001400142330108830048751000172008010000000000000000000100000120000200000020000100000000000010004702000020000002000000000299999999999999999999999999999999999912098800000000000000000000000000000000000000000000000000…	NH_8055200100712427174	4875	98.8	NA	white	male	73	1897	1971-06-25	1971	06	2	9999	9999	NORTHEAST	1890s	FALSE	TRUE	TRUE	TRUE	FALSE	TRUE	TRUE	TRUE	TRUE	FALSE	1	71.78	170.56	24.6745408129143	37.1111111111111	0.235000157887027	15.4578423219086	12.8660660282258
713	805520010071342717411999731261022411111214299991282029999299991182410250299992999929999299992999948940028536312207074228199917152929922999999995062571632200190000009999990000000000000000001400142330337080213700800142008410000000000000000010000001120000200000020000100000000000010002402000020000002000000000203879999999999999999999999999999999922098200000000000000000000000000000000000000000000000000…	NH_8055200100713427174	21370	98.2	NA	white	female	63	1907	1971-06-25	1971	06	2	0387	9999	NORTHEAST	1900s	FALSE	TRUE	TRUE	TRUE	FALSE	TRUE	TRUE	TRUE	TRUE	FALSE	1	63.39	158.36	25.2772466148826	36.7777777777778	1.9686754136423	3.25784232190861	4.47606602822581
716	805520010071642717411999461441061611111220999999999999999999999999999999999999999999999999999999999990028734112204303634199929002929922999999995061971412319190000009999990000000000000000001400142330156550080060880130009020000000000000000000000000110010200000020000200000000000000000002000020000002000000000299999999999999999999999999999999999912098600000000000000000000000000000000000000000000000000…	NH_8055200100716427174	8006	98.6	NA	white	female	41	1930	1971-06-19	1971	06	2	9999	9999	NORTHEAST	1930s	TRUE	FALSE	TRUE	TRUE	TRUE	TRUE	TRUE	TRUE	TRUE	FALSE	1	75.86	175.36	24.6690124840162	37	-0.215499759386231	20.2578423219086	16.9460660282258
718	805520010071842717411999592311011611111214139992999929999299992999929999299992999929999299992999939990029415912311114231299929001991199919639305061671592198190000009999990000000000000000001400142330337080213700840144008610000000000000000010000000120000200000020000100000000000015878902000020000002000000000299999999999999999999999999999999999912099600000000000000000000000000000000000000000000000000…	NH_8055200100718427174	21370	99.6	NA	white	female	59	1911	1971-06-16	1971	06	2	9999	9999	NORTHEAST	1910s	FALSE	TRUE	TRUE	TRUE	FALSE	TRUE	TRUE	TRUE	TRUE	FALSE	1	62.37	158.26	24.9019536978096	37.5555555555556	1.60265273799374	3.15784232190859	3.45606602822581
720	805520010072042717411999701341022611111218999999999999999999999999999999999999999999999999999999999990029636912203024228199929152929922999999995061871692347190000009999990000000000000000001400142330119050056550960180008010000000000000000010000000120000200000020000200000000000000000002000020000001000001000102500401999999999999999999999999999912098600000000000000000000000000000000000000000000000000…	NH_8055200100720427174	5655	98.6	NA	white	female	69	1902	1971-06-18	1971	06	1	0250	0401	NORTHEAST	1900s	FALSE	TRUE	TRUE	TRUE	TRUE	TRUE	TRUE	FALSE	FALSE	FALSE	1	85.62	163.56	32.0052349529642	37	8.21461119765076	8.4578423219086	26.7060660282258
721	805520010072142717411999701281022711111215299991180029999299992999929999299992999929999299992999918000029727011206004228299929153129922999999995062471712073130000009999990000000000000000001400142330108830048750680170009610000000000000000011000000120000200000020000200000000000000000001000120000002000000000207130389999999999999999999999999999912097800000000000000000000000000000000000000000000000000…	NH_8055200100721427174	4875	97.8	NA	white	male	71	1900	1971-06-24	1971	06	2	0713	0389	NORTHEAST	1900s	FALSE	TRUE	TRUE	TRUE	TRUE	FALSE	TRUE	TRUE	TRUE	FALSE	1	71.67	167.86	25.4356574116269	36.5555555555556	1.2464132750607	12.7578423219086	12.7560660282258
722	805520010072242717411999421441053611111220999999999999999999999999999999999999999999999999999999999990029824211211284244199929151991199919527280062171422358190000009999990000000000000000001400142330408350171820880140009020000000000000000000000000120000200000020000200000000000000000002000020000002000000000299999999999999999999999999999999999912097600000000000000000000000000000000000000000000000000…	NH_8055200100722427174	17182	97.6	NA	white	male	42	1928	1971-06-21	1971	06	2	9999	9999	NORTHEAST	1920s	TRUE	TRUE	TRUE	TRUE	TRUE	TRUE	TRUE	TRUE	TRUE	TRUE	1	86.07	177.36	27.3615340434324	36.4444444444444	2.2916169715403	22.2578423219086	27.1560660282258
723	805520010072342717411999421441053611111220999999999999999999999999999999999999999999999999999999999990029834212209283645199929001992199919857174062171422358190000009999990000000000000000001400142330156550080060880110008220000000000000000000000000120000200000020000200000000000000000002000020000002000000000299999999999999999999999999999999999912098600000000000000000000000000000000000000000000000000…	NH_8055200100723427174	8006	98.6	NA	white	female	42	1928	1971-06-21	1971	06	2	9999	9999	NORTHEAST	1920s	TRUE	TRUE	TRUE	TRUE	TRUE	TRUE	TRUE	TRUE	TRUE	TRUE	1	57.49	165.26	21.0502283713609	37	-2.89798948816877	10.1578423219086	-1.42393397177419
725	805520010072542717411999481341031611111220999999999999999999999999999999999999999999999999999999999990030042211403494242199929001991199919628762062371222539190000009999990000000000000000001400142330504870175890700134008020000000000000000000000000120000200000020000200000000000000000002000020000002000000000299999999999999999999999999999999999912099000000000000000000000000000000000000000000000000000…	NH_8055200100725427174	17589	99	NA	white	male	22	1949	1971-06-23	1971	06	2	9999	9999	NORTHEAST	1940s	TRUE	TRUE	TRUE	TRUE	TRUE	TRUE	TRUE	TRUE	TRUE	TRUE	1	66.9	178.57	20.9801756814682	37.2222222222222	-4.20191131166015	23.4678423219086	7.98606602822581
726	805520010072642717411999531321042511111219999999999999999999999999999999999999999999999999999999999990030525311210174232199929061991199919397695062271532302132000009999990000000000000000001400142330471740176820780126008420000000000000000000000000120000200000020000100000000000010007902000020000002000000000204129999999999999999999999999999999912099400000000000000000000000000000000000000000000000000…	NH_8055200100726427174	17682	99.4	NA	white	male	53	1917	1971-06-22	1971	06	2	0412	9999	NORTHEAST	1910s	TRUE	TRUE	TRUE	TRUE	FALSE	TRUE	TRUE	TRUE	TRUE	FALSE	1	66.45	167.26	23.7525805954549	37.4444444444444	-0.381042092564363	12.1578423219086	7.53606602822581
730	805520010073042717411999771881021511111213299991110411188299992999929999299992999929999299992999922920030837412208964228199929142929922999999995061771742094132000009999990000000000000000001400142330090700054791120200010220000000000000000000000000120000200000020000100000000000010145802000011100002000000000204019999999999999999999999999999999912098400000000000000000000000000000000000000000000000000…	NH_8055200100730427174	5479	98.4	NA	white	female	74	1896	1971-06-17	1971	06	2	0401	9999	NORTHEAST	1890s	TRUE	TRUE	TRUE	TRUE	FALSE	TRUE	FALSE	TRUE	TRUE	FALSE	1	75.18	159.86	29.4186476096648	36.8888888888889	5.97102278705727	4.75784232190861	16.2660660282258
731	805520010073142717411999211311042611111217169002999929999299992999929999299992999929999299992999969000030932312211474234299929002929922999999995062871232167190000009999990000000000000000001400142330192730104720600100007010000000000000000000000001120000200000020000200000000000000000002000020000002000000000203879999999999999999999999999999999912098000000000000000000000000000000000000000000000000000…	NH_8055200100731427174	10472	98	NA	white	female	23	1947	1971-06-28	1971	06	2	0387	9999	NORTHEAST	1940s	FALSE	TRUE	TRUE	TRUE	TRUE	TRUE	TRUE	TRUE	TRUE	FALSE	1	53.52	158.26	21.3684874443926	36.6666666666667	-1.9308135154232	3.15784232190859	-5.39393397177419
733	805520010073342718412295251431022511111219999999999999999999999999999999999999999999999999999999999990031532512209453934199929001991199919838075062571252458132000009999990000000000000000001400142330021780011140640106007420000000000000000000000000120000200000020000200000000000000000002000020000002000000000299999999999999999999999999999999999912098200000000000000000000000000000000000000000000000000…	NH_8055200100733427184	1114	98.2	NA	white	female	25	1945	1971-06-25	1971	06	2	9999	9999	NORTHEAST	1940s	TRUE	TRUE	TRUE	TRUE	TRUE	TRUE	TRUE	TRUE	TRUE	TRUE	1	51.82	161.26	19.9270998852534	36.7777777777778	-3.65030831729688	6.15784232190859	-7.09393397177419
736	805520010073642718412295652331022611111215140001085229999299992999910175299992999929999299992999950270031826512303064233199929142929922999999995063071652206131800009999990000000000000000001400142330119050060050840146009020000000000000000000000000120000200000010010100000000000018581401000120000001000000001204540713042499999999999999999999999921098800000000000000000000000000000000000000000000000000…	NH_8055200100736427184	6005	98.8	NA	white	female	65	1906	1971-06-30	1971	06	2	0454	0713	NORTHEAST	1900s	TRUE	TRUE	TRUE	FALSE	FALSE	FALSE	TRUE	FALSE	TRUE	FALSE	1	75.41	151.35	32.9203231919224	37.1111111111111	10.2615959145383	-3.75215767809141	16.4960660282258
737	805520010073742718412295652331022611111215140001085229999299992999910175299992999929999299992999950270031844311407274227199929031991199919109785063071432206131800009999990000000000000000001400142330408350211810920130009610000000000000000000000001120000200000020000100000000000010000702000010000012000000000203150745999999999999999999999999999912098200000000000000000000000000000000000000000000000000…	NH_8055200100737427184	21181	98.2	NA	white	male	43	1927	1971-06-30	1971	06	2	0315	0745	NORTHEAST	1920s	FALSE	TRUE	TRUE	TRUE	FALSE	TRUE	FALSE	TRUE	TRUE	FALSE	1	72.57	174.56	23.8159361108847	36.7777777777778	-0.994414201121813	19.4578423219086	13.6560660282258
739	805520010073942717411999401451052611111220999999999999999999999999999999999999999999999999999999999990032034112212294234199929151991199919667305061671412358190000009999990000000000000000001400142330156550080060680130008820000000000000000000000000120000200000020000200000000000000000002000020000002000000000299999999999999999999999999999999999912098800000000000000000000000000000000000000000000000000…	NH_8055200100739427174	8006	98.8	NA	white	female	41	1929	1971-06-16	1971	06	2	9999	9999	NORTHEAST	1920s	TRUE	TRUE	TRUE	TRUE	TRUE	TRUE	TRUE	TRUE	TRUE	TRUE	1	68.83	173.16	22.9552810980392	37.1111111111111	-1.72528583402456	18.0578423219086	9.91606602822581
741	805520010074142717411999692441011611111219999999999999999999999999999999999999999999999999999999999990032216912301024244199929062929922999999995062171692646190000009999990000000000000000001400142330119050049390760138008210000000000000000000000001120000200000020000100000000000010000802000020000002000000000203879999999999999999999999999999999922097200000000000000000000000000000000000000000000000000…	NH_8055200100741427174	4939	97.2	NA	white	female	69	1902	1971-06-21	1971	06	2	0387	9999	NORTHEAST	1900s	FALSE	TRUE	TRUE	TRUE	FALSE	TRUE	TRUE	TRUE	TRUE	FALSE	1	78.47	162.96	29.5489205708145	36.2222222222222	5.81391826404797	7.85784232190861	19.5560660282258
742	805520010074242718412149451281062711111218999999999999999999999999999999999999999999999999999999999990033533212210384226199929012929922999999995061871322155190000009999990000000000000000001400142330158790092981000120007610000000000000000010000000120000200000020000100000000000010000802000020000002000000000299999999999999999999999999999999999912099400000000000000000000000000000000000000000000000000…	NH_8055200100742427184	9298	99.4	NA	white	female	32	1938	1971-06-18	1971	06	2	9999	9999	NORTHEAST	1930s	FALSE	TRUE	TRUE	TRUE	FALSE	TRUE	TRUE	TRUE	TRUE	FALSE	1	50.24	155.36	20.8147503131493	37.4444444444444	-2.21571364535653	0.257842321908612	-8.67393397177419
745	805520010074542718412295331321042511111219999999999999999999999999999999999999999999999999999999999990033933112212394234199929151991199919628402062371312302190000009999990000000000000000001400142330158790081200600100007820000000000000000000000000120000200000020000200000000000000000002000020000002000000000299999999999999999999999999999999999912098600000000000000000000000000000000000000000000000000…	NH_8055200100745427184	8120	98.6	NA	white	female	31	1939	1971-06-23	1971	06	2	9999	9999	NORTHEAST	1930s	TRUE	TRUE	TRUE	TRUE	TRUE	TRUE	TRUE	TRUE	TRUE	TRUE	1	58.85	169.26	20.5417667768013	37	-3.7772607397077	14.1578423219086	-0.0639339717741905
748	805520010074842718412149671321022611111211888888888888888888888888888888888888888888888888888888888880034226711204044232199929013129922999999995062571672020131100009999990000000000000000001400142330062030044490780196009610000000000000000010000000110001100000110010200000000000000000002000020000002000000000204240401071301611020999999999999999921098400000000000000000000000000000000000000000000000000…	NH_8055200100748427184	4449	98.4	NA	white	male	67	1904	1971-06-25	1971	06	2	0424	0401	NORTHEAST	1900s	FALSE	FALSE	FALSE	FALSE	TRUE	TRUE	TRUE	TRUE	TRUE	FALSE	1	82.33	161.06	31.738231669554	36.8888888888889	8.17936394985268	5.9578423219086	23.4160660282258
749	805520010074942718412149671321022611111211888888888888888888888888888888888888888888888888888888888880034236612210044228199929012929922999999995062571662020131100009999990000000000000000001400142330090700054790660140008410000000000000000010000000110001200000020000100000000000010005802000020000002000000000204011022071399999999999999999999999922099000000000000000000000000000000000000000000000000000…	NH_8055200100749427184	5479	99	NA	white	female	66	1904	1971-06-25	1971	06	2	0401	1022	NORTHEAST	1900s	FALSE	FALSE	TRUE	TRUE	FALSE	TRUE	TRUE	TRUE	TRUE	FALSE	1	77.34	155.36	32.0424520147087	37.2222222222222	9.01198805620291	0.257842321908612	18.4260660282258
750	805520010075042718412149411311063911111219999999999999999999999999999999999999999999999999999999999990034324111205304231199929011991199919139430062971412228190000009999990000000000000000001400142330408350174200920150010520000000000000000000000000120000200000020000200000000000000000002000020000002000000000204019999999999999999999999999999999921098800000000000000000000000000000000000000000000000000…	NH_8055200100750427184	17420	98.8	NA	white	male	41	1930	1971-06-29	1971	06	2	0401	9999	NORTHEAST	1930s	TRUE	TRUE	TRUE	TRUE	TRUE	TRUE	TRUE	TRUE	TRUE	TRUE	1	85.62	173.06	28.5878717253047	37.1111111111111	3.91657503466539	17.9578423219086	26.7060660282258
751	805520010075142718412149411311063911111219999999999999999999999999999999999999999999999999999999999990034333612201354234299929001991199919408703062971362228190000009999990000000000000000001400142330156550081170840114008020000000000000000000000000120000200000020000200000000000000000002000020000002000000000299999999999999999999999999999999999912099400000000000000000000000000000000000000000000000000…	NH_8055200100751427184	8117	99.4	NA	white	female	36	1935	1971-06-29	1971	06	2	9999	9999	NORTHEAST	1930s	TRUE	TRUE	TRUE	TRUE	TRUE	TRUE	TRUE	TRUE	TRUE	TRUE	1	56.25	164.36	20.8223749030214	37.4444444444444	-3.04241078368789	9.25784232190861	-2.66393397177419
753	805520010075342718412129601281044611111214139992999929999299992999929999299993100029999299992999929990038526011201114228899929151991199942017601062871601085132000009999990000000000000000001400142330477500218660720106006820000000000000000000000000120000100000120000200000000000000000001000120000002000000000207380735073899999999999999999999999911098200000000000000000000000000000000000000000000000000…	NH_8055200100753427184	21866	98.2	NA	white	male	60	1911	1971-06-28	1971	06	2	0738	0735	NORTHEAST	1910s	TRUE	TRUE	FALSE	TRUE	TRUE	FALSE	TRUE	TRUE	TRUE	FALSE	1	80.06	167.56	28.5150989122747	36.7777777777778	4.35366549998196	12.4578423219086	21.1460660282258
756	805520010075642718412295261341041411111218999999999999999999999999999999999999999999999999999999999990038632612212444234199929142929922999999995062971262205190000009999990000000000000000001400142330158790092980960120007620000000000000000000000000120000200000020000200000000000000000002000020000002000000000299999999999999999999999999999999999912099000000000000000000000000000000000000000000000000000…	NH_8055200100756427184	9298	99	NA	white	female	26	1944	1971-06-29	1971	06	2	9999	9999	NORTHEAST	1940s	TRUE	TRUE	TRUE	TRUE	TRUE	TRUE	TRUE	TRUE	TRUE	TRUE	1	53.98	160.26	21.0175748820995	37.2222222222222	-2.46713090620598	5.15784232190859	-4.93393397177419
758	805520010075842718412295281421042611111217165002999929999100282999929999299992999929999299992999965280038832812209424243199929062929922999999995062171282158190000009999990000000000000000001400142330158790098730680120008220000000000000000000000000120000200000020000200000000000000000002000020000002000000000299999999999999999999999999999999999922098400000000000000000000000000000000000000000000000000…	NH_8055200100758427184	9873	98.4	NA	white	female	28	1942	1971-06-21	1971	06	2	9999	9999	NORTHEAST	1940s	TRUE	TRUE	TRUE	TRUE	TRUE	TRUE	TRUE	TRUE	TRUE	TRUE	1	79.15	167.06	28.3599829268245	36.8888888888889	4.24490072165415	11.9578423219086	20.2360660282258
766	805520010076642715411999291431022311111216155002999910450299992999929999299992999929999299992999959500024422911206414243299929061991199919749245061771302218190000009999990000000000000000001400142330500210227130600112006820000000000000000000000000120000200000020000100000000000010000711000120000002000000000207559999999999999999999999999999999912098600000000000000000000000000000000000000000000000000…	NH_8055200100766427154	22713	98.6	NA	white	male	30	1941	1971-06-17	1971	06	2	0755	9999	NORTHEAST	1940s	TRUE	TRUE	TRUE	TRUE	FALSE	FALSE	TRUE	TRUE	TRUE	FALSE	1	63.16	163.36	23.6674065966323	37	-0.104676675832136	8.25784232190861	4.24606602822581
767	805520010076742715411999291431022311111216155002999910450299992999929999299992999929999299992999959500024432312204484234199929001992199919669915061771232218190000009999990000000000000000001400142330192730104720760152010020000000000000000000000000120000200000020000200000000000000000002000020000002000000000299999999999999999999999999999999999922097400000000000000000000000000000000000000000000000000…	NH_8055200100767427154	10472	97.4	NA	white	female	23	1948	1971-06-17	1971	06	2	9999	9999	NORTHEAST	1940s	TRUE	TRUE	TRUE	TRUE	TRUE	TRUE	TRUE	TRUE	TRUE	TRUE	1	130.75	169.46	45.5310109608866	36.3333333333333	21.1934429615287	14.3578423219086	71.8360660282258
768	805520010076842718412295611311021511111218999999999999999999999999999999999999999999999999999999999990032935512205164234199929061992199919609280062171552311190000009999990000000000000000001400142330337080201250960155010010000000000000000001000000120000200000020000100000000000010005802000020000002000000000204010277999999999999999999999999999921098600000000000000000000000000000000000000000000000000…	NH_8055200100768427184	20125	98.6	NA	white	female	55	1916	1971-06-21	1971	06	2	0401	0277	NORTHEAST	1910s	FALSE	TRUE	TRUE	TRUE	FALSE	TRUE	TRUE	TRUE	TRUE	FALSE	1	73.82	165.16	27.0622743478498	37	3.12332672974463	10.0578423219086	14.9060660282258
773	805520010077342718412149571341021711111216299992999929999299992999910147137292999929999299992999938760035635612212145434199929002912199959757305062171562142190000009999990000000000000000001400142330337080213700780120006820000000000000000000000000120000200000020000100000000000010475802000020000002000000000299999999999999999999999999999999999922097200000000000000000000000000000000000000000000000000…	NH_8055200100773427184	21370	97.2	NA	white	female	56	1914	1971-06-21	1971	06	2	9999	9999	NORTHEAST	1910s	TRUE	TRUE	TRUE	TRUE	FALSE	TRUE	TRUE	TRUE	TRUE	FALSE	1	67.13	167.46	23.9383643851683	36.2222222222222	-0.213798785699965	12.3578423219086	8.2160660282258
774	805520010077442718412295471341052611111218999999999999999999999999999999999999999999999999999999999990035734312206274233299929061992199919617280062471442174190000009999990000000000000000001400142330156550092950800122008420000000000000000000000000120000200000020000200000000000000000002000020000002000000000299999999999999999999999999999999999921098400000000000000000000000000000000000000000000000000…	NH_8055200100774427184	9295	98.4	NA	white	female	44	1927	1971-06-24	1971	06	2	9999	9999	NORTHEAST	1920s	TRUE	TRUE	TRUE	TRUE	TRUE	TRUE	TRUE	TRUE	TRUE	TRUE	1	74.84	162.16	28.4607478371049	36.8888888888889	4.79990746173419	7.05784232190859	15.9260660282258
777	805520010077742718412149611281021729911915145002999929999299992999929999299992999929999299991002045200037242211404494244199929043229921119359151062171222166190000009999990000000000000000001400142330504870216830720100007020000000000000000000000000120000200000020000200000000000000000002000020000002000000000299999999999999999999999999999999999912098000000000000000000000000000000000000000000000000000…	NH_8055200100777427184	21683	98	NA	white	male	22	1949	1971-06-21	1971	06	2	9999	9999	NORTHEAST	1940s	TRUE	TRUE	TRUE	TRUE	TRUE	TRUE	TRUE	TRUE	TRUE	TRUE	1	64.86	176.66	20.7826293464902	36.6666666666667	-4.22239603543051	21.5578423219086	5.94606602822581
778	805520010077842718412295311271031411111215130002999912208102222999929999299992999929999299992999954300037323111506392627199929011991199939857903061771322167190000009999990000000000000000001400142330500210227130980122007620000000000000000000000000120000200000020000200000000000000000002000020000002000000000299999999999999999999999999999999999912097800000000000000000000000000000000000000000000000000…	NH_8055200100778427184	22713	97.8	NA	white	male	32	1939	1971-06-17	1971	06	2	9999	9999	NORTHEAST	1930s	TRUE	TRUE	TRUE	TRUE	TRUE	TRUE	TRUE	TRUE	TRUE	TRUE	1	92.53	168.26	32.6829156435757	36.5555555555556	8.45659054131155	13.1578423219086	33.6160660282258
779	805520010077942718412129471321041611111219999999999999999999999999999999999999999999999999999999999990037434212207284245199929061991199939857142061871421354190000009999990000000000000000001400142330156550081171160126008210000000000000000010000000120000200000020000100000000000010000802000020000002000000000299999999999999999999999999999999999912098400000000000000000000000000000000000000000000000000…	NH_8055200100779427184	8117	98.4	NA	white	female	42	1928	1971-06-18	1971	06	2	9999	9999	NORTHEAST	1920s	FALSE	TRUE	TRUE	TRUE	FALSE	TRUE	TRUE	TRUE	TRUE	FALSE	1	74.73	169.96	25.8703043164781	36.8888888888889	1.48638510999776	14.8578423219086	15.8160660282258
781	805520010078142718412129521441051911111218999999999999999999999999999999999999999999999999999999999990037735212208184234199929002929922999999995062271521204190000009999990000000000000000001400142330339120192820760122008020000000000000000000000000120000200000020000100000000000010005802000020000002000000000299999999999999999999999999999999999912097200000000000000000000000000000000000000000000000000…	NH_8055200100781427184	19282	97.2	NA	white	female	52	1918	1971-06-22	1971	06	2	9999	9999	NORTHEAST	1910s	TRUE	TRUE	TRUE	TRUE	FALSE	TRUE	TRUE	TRUE	TRUE	FALSE	1	50.35	150.45	22.2441129033416	36.2222222222222	-0.331182201222114	-4.65215767809138	-8.56393397177419
783	805520010078342718412129651331011611111212299991172829999299991094810400299992999929999299992999930760037916511412054233299929003111199942017601061771651185190000009999990000000000000000001400142330062030044490680142007810000000000000000010000000120000100000120000200000000000000000002000020000002000000000204929999999999999999999999999999999912097800000000000000000000000000000000000000000000000000…	NH_8055200100783427184	4449	97.8	NA	white	male	65	1905	1971-06-17	1971	06	2	0492	9999	NORTHEAST	1900s	FALSE	TRUE	FALSE	TRUE	TRUE	TRUE	TRUE	TRUE	TRUE	FALSE	1	58.06	174.66	19.0322493893651	36.5555555555556	-5.78737116406597	19.5578423219086	-0.85393397177419
784	805520010078442718412295261311042511111218999999999999999999999999999999999999999999999999999999999990038032212209484234199929142929922999999995061871222205190000009999990000000000000000001400142330192730098620720118007020000000000000000000000000120000200000020000200000000000000000002000020000002000000000299999999999999999999999999999999999912098800000000000000000000000000000000000000000000000000…	NH_8055200100784427184	9862	98.8	NA	white	female	22	1948	1971-06-18	1971	06	2	9999	9999	NORTHEAST	1940s	TRUE	TRUE	TRUE	TRUE	TRUE	TRUE	TRUE	TRUE	TRUE	TRUE	1	51.37	157.36	20.7453550435257	37.1111111111111	-2.47051374346973	2.25784232190861	-7.54393397177419
787	805520010078742718412295722231011311111212299991109029999299992999929999299992999929999299992999910900038217212304995423199929142929922999999995061971722056132000009999990000000000000000001400142330090700054790720150009210000000000000000010000000120000200000020000100000000000010005802000020000002000000000299999999999999999999999999999999999912098600000000000000000000000000000000000000000000000000…	NH_8055200100787427184	5479	98.6	NA	white	female	72	1899	1971-06-19	1971	06	2	9999	9999	NORTHEAST	1890s	FALSE	TRUE	TRUE	TRUE	FALSE	TRUE	TRUE	TRUE	TRUE	FALSE	1	79.15	165.56	28.876202833395	37	4.90017424959196	10.4578423219086	20.2360660282258
788	805520010078842718412295651281052611111218999999999999999999999999999999999999999999999999999999999990038326511203065428299929013329922999999995070171652174190000009999990000000000000000001400142330108830045911040112007010000000000000000010000000120000100000110010100000000000017258102000020000002000000000204120738042499999999999999999999999912098200000000000000000000000000000000000000000000000000…	NH_8055200100788427184	4591	98.2	NA	white	male	65	1906	1971-07-01	1971	07	2	0412	0738	NORTHEAST	1900s	FALSE	TRUE	FALSE	FALSE	FALSE	TRUE	TRUE	TRUE	TRUE	FALSE	1	85.62	182.47	25.7153405092068	36.7777777777778	0.171714100523652	27.3678423219086	26.7060660282258
790	805520010079042718412295431321053511111218999999999999999999999999999999999999999999999999999999999990038424311201284232299929001991199919139612062271432174190000009999990000000000000000001400142330408350199470800110007420000000000000000000000000120000200000020000100000000000010004702000020000002000000000299999999999999999999999999999999999912099200000000000000000000000000000000000000000000000000…	NH_8055200100790427184	19947	99.2	NA	white	male	43	1928	1971-06-22	1971	06	2	9999	9999	NORTHEAST	1920s	TRUE	TRUE	TRUE	TRUE	FALSE	TRUE	TRUE	TRUE	TRUE	FALSE	1	68.49	170.26	23.6266369595887	37.3333333333333	-0.78509297116507	15.1578423219086	9.5760660282258
791	805520010079142718412295431321053511111218999999999999999999999999999999999999999999999999999999999990038434312205274231299929012929922999999995062271442174190000009999990000000000000000001400142330156550092950800134008620000000000000000000000000120000200000020000100000000000010000802000020000002000000000299999999999999999999999999999999999912098200000000000000000000000000000000000000000000000000…	NH_8055200100791427184	9295	98.2	NA	white	female	44	1927	1971-06-22	1971	06	2	9999	9999	NORTHEAST	1920s	TRUE	TRUE	TRUE	TRUE	FALSE	TRUE	TRUE	TRUE	TRUE	FALSE	1	55.57	159.96	21.7178888370505	36.7777777777778	-1.73900622698157	4.85784232190861	-3.34393397177419
793	805520010079342718412295451271041511111218999999999999999999999999999999999999999999999999999999999990039324511203264227199929111991199919557612062171452205190000009999990000000000000000001400142330064720027780720130008510000000000000000000000001120000200000020000200000000000000000002000020000002000000000203749999999999999999999999999999999912099000000000000000000000000000000000000000000000000000…	NH_8055200100793427184	2778	99	NA	white	male	45	1926	1971-06-21	1971	06	2	0374	9999	NORTHEAST	1920s	FALSE	TRUE	TRUE	TRUE	TRUE	TRUE	TRUE	TRUE	TRUE	FALSE	1	55.91	170.26	19.286980178283	37.2222222222222	-5.12474975247075	15.1578423219086	-3.00393397177419
794	805520010079442718412295542341021511111216152002999929999299992999929999299992999929999299992999952000039442312203484234199929062929922999999995061771232197190000009999990000000000000000001400142330026440014370960106007820000000000000000000000000320000200000020000100000188888000000002000020000002000000000199999999999999999999999999999999999912098800000000000000000000000000000000000000000000000000…	NH_8055200100794427184	1437	98.8	NA	white	female	23	1948	1971-06-17	1971	06	1	9999	9999	NORTHEAST	1940s	TRUE	TRUE	TRUE	TRUE	FALSE	TRUE	TRUE	TRUE	FALSE	FALSE	3	62.6	162.06	23.8354120477941	37.1111111111111	0.183841913847887	6.9578423219086	3.68606602822581
795	805520010079542718412295481341032511111218999999999999999999999999999999999999999999999999999999999990039534112209294234199929141992199942738001061871412262190000009999990000000000000000001400142330021480012750960100006220000000000000000000000000120000200000020000100000000000010005802000020000002000000000299999999999999999999999999999999999912099400000000000000000000000000000000000000000000000000…	NH_8055200100795427184	1275	99.4	NA	white	female	41	1929	1971-06-18	1971	06	2	9999	9999	NORTHEAST	1920s	TRUE	TRUE	TRUE	TRUE	FALSE	TRUE	TRUE	TRUE	TRUE	FALSE	1	82.1	168.06	29.0679522901503	37.4444444444444	4.86016767073515	12.9578423219086	23.1860660282258
797	805520010079742718412149511281031411111217164002999929999299992999929999299992999929999299992999964000039735012201214234199917152912199919769984061871502197190000009999990000000000000000001400142330046530028090720100008020000000000000000000000000120000200000020000100000000000010005802000020000002000000000299999999999999999999999999999999999912098200000000000000000000000000000000000000000000000000…	NH_8055200100797427184	2809	98.2	NA	white	female	50	1921	1971-06-18	1971	06	2	9999	9999	NORTHEAST	1920s	TRUE	TRUE	TRUE	TRUE	FALSE	TRUE	TRUE	TRUE	TRUE	FALSE	1	60.89	154.46	25.5219534990259	36.7777777777778	2.57492171334039	-0.642157678091394	1.97606602822581
801	805520010080142718412295591271071311111218999999999999999999999999999999999999999999999999999999999990040134312208274225199929011991199919839912061771432126190000009999990000000000000000001400142330156550092950820180011010000000000000010000000000120000200000020000200000000000000000002000020000002000000000204019999999999999999999999999999999922099400000000000000000000000000000000000000000000000000…	NH_8055200100801427184	9295	99.4	NA	white	female	43	1927	1971-06-17	1971	06	2	0401	9999	NORTHEAST	1920s	FALSE	TRUE	TRUE	TRUE	TRUE	TRUE	TRUE	TRUE	TRUE	FALSE	1	85.84	152.15	37.0805182676305	37.4444444444444	14.3476290588506	-2.9521576780914	26.9260660282258
802	805520010080242716411999421341042511111219999999999999999999999999999999999999999999999999999999999990041134112211294242199929021991199919707372062271412302190000009999990000000000000000001400142330156550081170560105006520000000000000000000000000120000200000020000100000000000010000802000020000002000000000299999999999999999999999999999999999912098800000000000000000000000000000000000000000000000000…	NH_8055200100802427164	8117	98.8	NA	white	female	41	1929	1971-06-22	1971	06	2	9999	9999	NORTHEAST	1920s	TRUE	TRUE	TRUE	TRUE	FALSE	TRUE	TRUE	TRUE	TRUE	FALSE	1	54.09	158.86	21.4332418747963	37.1111111111111	-1.92168053356643	3.75784232190861	-4.82393397177419
804	805520010080442715411999272321021411111114299992999911223299992999929999299992999929999299992999912230023622712606444232299929062929922999999995061671272046131100000686280476760000000322391400142330158790098730960128009020000000000000000000000000120000200000020000200000000000000000002000020000002000000000299999999999999999999999999999999999921099211000021100001100000000000000001100000000001000100…	NH_8055200100804427154	9873	99.2	20	white	female	27	1944	1971-06-16	1971	06	2	9999	9999	NORTHEAST	1940s	TRUE	TRUE	TRUE	TRUE	TRUE	TRUE	TRUE	TRUE	TRUE	TRUE	1	131.54	175.56	42.6782588526662	37.3333333333333	17.7752061264148	20.4578423219086	72.6260660282258
805	805520010080542715411999692311011511111212299991073229999299992999918888299992999929999299992999988880023816912212014231299929062929922999999995062471692078190000000422150190160000000128991400142330090700054790840150008020000000000000000000000000120000200000020000100000000000010075802000020000002000000000207139999999999999999999999999999999912099411000021100001100000000000000001100000000001000100…	NH_8055200100805427154	5479	99.4	14.3333333333333	white	female	69	1901	1971-06-24	1971	06	2	0713	9999	NORTHEAST	1900s	TRUE	TRUE	TRUE	TRUE	FALSE	TRUE	TRUE	TRUE	TRUE	FALSE	1	46.83	149.95	20.8272158297514	37.4444444444444	-1.70172806768989	-5.15215767809138	-12.0839339717742
806	805520010080642715411999471451041611111222999999999999999999999999999999999999999999999999999999999990024724711204244245199929001991199942828065062071472604190000000967390310090000000205281400142330471740174400800140008220000000000000000000000000120000200000020000200000000000000000002000020000002000000000299999999999999999999999999999999999912098411000021100001100000000000000001100000000001000100…	NH_8055200100806427154	17440	98.4	9.83333333333333	white	male	47	1924	1971-06-20	1971	06	2	9999	9999	NORTHEAST	1920s	TRUE	TRUE	TRUE	TRUE	TRUE	TRUE	TRUE	TRUE	TRUE	TRUE	1	94.35	179.87	29.1624787394789	36.8888888888889	3.85987860783231	24.7678423219086	35.4360660282258
807	805520010080742718412295461341021511111219999999999999999999999999999999999999999999999999999999999990041434312201284233299929001992199939857916061971432458190000000675590512630000000344231400142330156550081170920122009210000000000000000000000001120000200000020000100000000000010000802000020000002000000000203879999999999999999999999999999999912099211000021100001201020000000001001100000000001000100…	NH_8055200100807427184	8117	99.2	14	white	female	43	1928	1971-06-19	1971	06	2	0387	9999	NORTHEAST	1920s	FALSE	TRUE	TRUE	TRUE	FALSE	TRUE	TRUE	TRUE	TRUE	FALSE	1	54.2	159.86	21.2089744671965	37.3333333333333	-2.23865035541104	4.75784232190861	-4.71393397177419
808	805520010080842715411999442321052511111216119762999913160299992999929999299992999929999299992999951360026124412508264232299929152929922999999995062271442106131100000675590488740000000328201400142330156550098700840135008020000000000000000000000000120000200000020000100000000000010145802000020000002000000000202509999999999999999999999999999999921099011000021100001100000000000000001100000000001000100…	NH_8055200100808427154	9870	99	19.3166666666667	white	female	44	1926	1971-06-22	1971	06	2	0250	9999	NORTHEAST	1920s	TRUE	TRUE	TRUE	TRUE	FALSE	TRUE	TRUE	TRUE	TRUE	FALSE	1	88.56	161.26	34.0552675769596	37.2222222222222	10.4778593744092	6.15784232190859	29.6460660282258
809	805520010080942716411999381332053611111220999999999999999999999999999999999999999999999999999999999990027733922206314532299929121991199939838925062971402358190000000633970398540000000273811400142330122140074120760110008020000000000000000000000000120000200000020000200000000000000000002000020000002000000000299999999999999999999999999999999999912098622000011100001100000000000000001100000000001000100…	NH_8055200100809427164	7412	98.6	9.5	black	female	40	1931	1971-06-29	1971	06	2	9999	9999	NORTHEAST	1930s	TRUE	TRUE	TRUE	TRUE	TRUE	TRUE	TRUE	TRUE	TRUE	TRUE	1	66.11	161.76	25.2653245065897	37	1.641565096917	6.65784232190859	7.19606602822581
810	805520010081042717411999471341041711111219999999999999999999999999999999999999999999999999999999999990028224711210234234199929061991199919758492062671472302190000000967390379640000000251311400142330471740176820760144009420000000000000000000000000120000200000020000200000000000000000002000020000002000000000207139999999999999999999999999999999921098611000021100002211000000000000001100000000001000100…	NH_8055200100810427174	17682	98.6	14.3	white	male	47	1923	1971-06-26	1971	06	2	0713	9999	NORTHEAST	1920s	TRUE	TRUE	TRUE	TRUE	TRUE	TRUE	TRUE	TRUE	TRUE	TRUE	1	73.6	167.76	26.1517634588914	37	1.97178956374965	12.6578423219086	14.6860660282258
811	805520010081142718412295771881021611111215299991540029999299991038410028299992999929999299992999958120031037112201004228199929002929922999999995061871712237190000000422150253770000000172141400142330119050060050840114008020000000000000000000000000120000200000020000100000000000015814702000020000002000000000299999999999999999999999999999999999912098411000021100001100000000000000001100000000001000100…	NH_8055200100811427184	6005	98.4	10.5	white	female	71	1900	1971-06-18	1971	06	2	9999	9999	NORTHEAST	1900s	TRUE	TRUE	TRUE	TRUE	FALSE	TRUE	TRUE	TRUE	TRUE	FALSE	1	81.65	155.36	33.8281123222261	36.8888888888889	10.7976483637203	0.257842321908612	22.7360660282258
812	805520010081242718412295501341021311111218999999999999999999999999999999999999999999999999999999999990032557212312984225199929002929922999999995062571722311190000000422150232030000000157401400142330119050056550720160010620000000000000000000000000120000200000020000100000000000010002502000020000001000000001204549999999999999999999999999999999921098211000021100001100000000000000001100000000001000100…	NH_8055200100812427184	5655	98.2	9.5	white	female	72	1898	1971-06-25	1971	06	2	0454	9999	NORTHEAST	1890s	TRUE	TRUE	TRUE	TRUE	FALSE	TRUE	TRUE	FALSE	TRUE	FALSE	1	84.59	163.66	31.5815856484314	36.7777777777778	7.78169165169353	8.55784232190859	25.6760660282258
813	805520010081342718412295531281031611111218999999999999999999999999999999999999999999999999999999999990032725311203184228199929151991199919229680062171532262190000000967390330940000000219081400142330471740202460640130008510000000000000010000000001120000100000120000100000000000010000801000120000002000000000807130738100999999999999999999999999912098411000021100001200000000000001002100000000101000100…	NH_8055200100813427184	20246	98.4	18.75	white	male	53	1918	1971-06-21	1971	06	8	0713	0738	NORTHEAST	1910s	FALSE	TRUE	FALSE	TRUE	FALSE	FALSE	TRUE	TRUE	FALSE	FALSE	1	64.41	172.96	21.5308882035255	36.8888888888889	-3.1311382456893	17.8578423219086	5.4960660282258
814	805520010081442718412149421451052611111219999999999999999999999999999999999999999999999999999999999990034634112212294244199929011992199919609280062271412256190000002026781537900000001032721400142330469650243511000140009020000000000000000000000000120000200000020000200000000000000000001000120000002000000000207139999999999999999999999999999999912099211000021100001100000000000000001100000000001000100…	NH_8055200100814427184	24351	99.2	14.6666666666667	white	female	41	1929	1971-06-22	1971	06	2	0713	9999	NORTHEAST	1920s	TRUE	TRUE	TRUE	TRUE	TRUE	FALSE	TRUE	TRUE	TRUE	FALSE	1	57.15	165.76	20.7996850356286	37.3333333333333	-3.19488403102348	10.6578423219086	-1.76393397177419
815	805520010081542718412129391341043611111218999999999999999999999999999999999999999999999999999999999990035123911208314234199929141991199919608480070371391241132000000798360505280000000342361400142330408350199470920134008020000000000000000000000000120000200000020000200000000000000000002000020000001000000001209489999999999999999999999999999999912098011000021100001100000000000000001100000000002001100…	NH_8055200100815427184	19947	98	9.66666666666667	white	male	39	1931	1971-07-03	1971	07	2	0948	9999	NORTHEAST	1930s	TRUE	TRUE	TRUE	TRUE	TRUE	TRUE	TRUE	FALSE	TRUE	FALSE	1	84.82	180.67	25.9852068931481	36.6666666666667	0.608444830105625	25.5678423219086	25.9060660282258
816	805520010081642718412295712281022611111216146001097229999299992999929999299992999929999299992999955720036843311507374231199929001991199919607662062971332229131100002173020530370000000363981400142330500210227130880144009020000000000000000000000000120000200000020000200000000000000000002000020000002000000000299999999999999999999999999999999999912099211000021100001100000000000000001100000000001000100…	NH_8055200100816427184	22713	99.2	18.5	white	male	33	1937	1971-06-29	1971	06	2	9999	9999	NORTHEAST	1930s	TRUE	TRUE	TRUE	TRUE	TRUE	TRUE	TRUE	TRUE	TRUE	TRUE	1	64.41	180.17	19.8421323476142	37.3333333333333	-5.48827850830583	25.0678423219086	5.4960660282258
817	805520010081742718412295481321042511111218999999999999999999999999999999999999999999999999999999999990037134412204274234199929002929922999999995070271442205190000000675590446870000000300071400142330156550092950900126008010000000000000000010000000120000200000020000100000000000010000702000020000002000000000299999999999999999999999999999999999912098611000021100001100000000000000001100000000001000100…	NH_8055200100817427184	9295	98.6	9.41666666666667	white	female	44	1927	1971-07-02	1971	07	2	9999	9999	NORTHEAST	1920s	FALSE	TRUE	TRUE	TRUE	FALSE	TRUE	TRUE	TRUE	TRUE	FALSE	1	61.46	159.06	24.2924098480054	37	0.91894695679371	3.9578423219086	2.54606602822581
818	805520010081842715411999411431053811111221999999999999999999999999999999999999999999999999999999999990023324111211294243299929051991199919667245063071412461190000000798360473450000000320791400142330408350171820800120008010000000000000000010000000120000200000020000100000000000015814702000020000002000000000205639999999999999999999999999999999912098011000021100001100000000000000001100000000001000100…	NH_8055200100818427154	17182	98	14.8333333333333	white	male	41	1929	1971-06-30	1971	06	2	0563	9999	NORTHEAST	1920s	FALSE	TRUE	TRUE	TRUE	FALSE	TRUE	TRUE	TRUE	TRUE	FALSE	1	74.05	182.37	22.2647727436149	36.6666666666667	-3.26958342364374	27.2678423219086	15.1360660282258
819	805520010081942716411999541281021511111218999999999999999999999999999999999999999999999999999999999990026235212211184228199913042929922999999995062371522311190000000496640315210000000210201400142330339120192820760120007410000000000000000000000001120000200000020000100000000000010045602000020000002000000000203879999999999999999999999999999999921098011000021100002211000000000000001100000000001000100…	NH_8055200100819427164	19282	98	8.88333333333333	white	female	52	1918	1971-06-23	1971	06	2	0387	9999	NORTHEAST	1910s	FALSE	TRUE	TRUE	TRUE	FALSE	TRUE	TRUE	TRUE	TRUE	FALSE	1	81.31	158.16	32.5050357820039	36.6666666666667	9.21500506361258	3.05784232190859	22.3960660282258
820	805520010082042716411999571331032511111218999999999999999999999999999999999999999999999999999999999990026425711205144233199929021991199919208381070371572262190000000964620325590000000213451400142330477500205920920116008020000000000000000000000000120000200000020000100000000000010007902000020000002000000000299999999999999999999999999999999999912098411000021100001100000000000000001100000000001000100…	NH_8055200100820427164	20592	98.4	13.8333333333333	white	male	57	1914	1971-07-03	1971	07	2	9999	9999	NORTHEAST	1910s	TRUE	TRUE	TRUE	TRUE	FALSE	TRUE	TRUE	TRUE	TRUE	FALSE	1	72.69	167.66	25.8592393059185	36.8888888888889	1.68853565220129	12.5578423219086	13.7760660282258
821	805520010082142716411999711242052911111220999999999999999999999999999999999999999999999999999999999990026527121212990124199929121991199942069415062171712358190000000226230126530000000086061400142330088670034720720110008010000000000000000000000001120000200000010010200000000000000000002000020000002000000000200110424999999999999999999999999999922098411000022222113300000000000000001100000000001000100…	NH_8055200100821427164	3472	98.4	9.75	black	male	71	1899	1971-06-21	1971	06	2	0011	0424	NORTHEAST	1890s	FALSE	TRUE	TRUE	FALSE	TRUE	TRUE	TRUE	TRUE	TRUE	FALSE	1	85.84	172.06	28.995451240629	36.8888888888889	4.41685696423454	16.9578423219086	26.9260660282258
822	805520010082242717411999471421052611111221999999999999999999999999999999999999999999999999999999999990028424711201244242199929021991199941607245062871472461190000000967390310090000000205281400142330471740174400760102007420000000000000000000000000120000200000020000200000000000000000002000020000002000000000299999999999999999999999999999999999921098811000021100001100000000000000001100000000001000100…	NH_8055200100822427174	17440	98.8	19.2666666666667	white	male	47	1924	1971-06-28	1971	06	2	9999	9999	NORTHEAST	1920s	TRUE	TRUE	TRUE	TRUE	TRUE	TRUE	TRUE	TRUE	TRUE	TRUE	1	83.23	179.37	25.8690379750484	37.1111111111111	0.612789050524227	24.2678423219086	24.3160660282258
823	805520010082342717411999701341022611111218999999999999999999999999999999999999999999999999999999999990029627011203014234199929003129912939937222061871702347190000000331930170260000000115381400142330108830045910640112007220000000000000000000000000120000100100120000100000000000010025402000020000002000000000207389999999999999999999999999999999922098211000021100001100000000000000001100000000001000200…	NH_8055200100823427174	4591	98.2	14	white	male	70	1901	1971-06-18	1971	06	2	0738	9999	NORTHEAST	1900s	TRUE	TRUE	FALSE	TRUE	FALSE	TRUE	TRUE	TRUE	TRUE	FALSE	1	47.17	169.26	16.4648281879646	36.7777777777778	-7.85419932854438	14.1578423219086	-11.7439339717742
824	805520010082442717411999701281022711111215299991180029999299992999929999299992999929999299992999918000029736112212094231299929062929922999999995062471612073190000000843750371060000000246791400142330337080213700840156008810000000000000000001000000120000200000020000100000000000010085801000120000002000000000202500738999999999999999999999999999921098411000021100001100000000000000002200001100001000100…	NH_8055200100824427174	21370	98.4	10.7166666666667	white	female	61	1909	1971-06-24	1971	06	2	0250	0738	NORTHEAST	1900s	FALSE	TRUE	TRUE	TRUE	FALSE	FALSE	TRUE	TRUE	TRUE	FALSE	1	76.66	151.45	33.421832596336	36.8888888888889	10.7538350775274	-3.65215767809138	17.7460660282258
825	805520010082542717411999521341021711111220999999999999999999999999999999999999999999999999999999999990029925211211184234199929001991199919247245061771522641132000000967390310090000000205281400142330471740174400760128008020000000000000000000000000120000200000020000100000000000010000702000020000002000000000299999999999999999999999999999999999912098411000021100001100000000000000001100000000001000100…	NH_8055200100825427174	17440	98.4	15	white	male	52	1918	1971-06-17	1971	06	2	9999	9999	NORTHEAST	1910s	TRUE	TRUE	TRUE	TRUE	FALSE	TRUE	TRUE	TRUE	TRUE	FALSE	1	96.39	184.87	28.2032461506205	36.8888888888889	2.4371339477497	29.7678423219086	37.4760660282258
826	805520010082642717411999321441062711111220999999999999999999999999999999999999999999999999999999999990030632912210414234199929012929922999999995062371292319132000000686280408460000000276211400142330158790080091160100007620000000000000000000000000220000200000020000200000000000000000002000020000002000000000299999999999999999999999999999999999912098611000021100001100000000000000001100000000001000100…	NH_8055200100826427174	8009	98.6	14.5833333333333	white	female	29	1941	1971-06-23	1971	06	2	9999	9999	NORTHEAST	1940s	TRUE	TRUE	TRUE	TRUE	TRUE	TRUE	TRUE	TRUE	TRUE	TRUE	2	52.73	169.36	18.3838336395051	37	-5.94446411842834	14.2578423219086	-6.18393397177419
827	805520010082742718412295602281011411111212114701046429999299992999929999299992999929999299992999919340031716012301114228199929141992199919769984062871602096131380000843750278060000000184931400142330253390194991000170010420000000000000000000000000120000200000020000100000000000010000512000020000001001001000210479999999999999999999999999999999912098211000021100001100000000000000001100000000001000100…	NH_8055200100827427184	19499	98.2	18.9833333333333	white	female	60	1911	1971-06-28	1971	06	2	1047	9999	NORTHEAST	1910s	TRUE	TRUE	TRUE	TRUE	FALSE	TRUE	TRUE	FALSE	TRUE	FALSE	1	54.32	149.25	24.385467258122	36.7777777777778	1.92141505065208	-5.8521576780914	-4.59393397177419
828	805520010082842717411999571341021911111288888888888888888888888888888888888888888888888888888888888880032425711203141834199915061991212919139245061771572999190000000964620373510000000244871400142330477500179840800148011010000000000000000000000001120000200000020000200000000000000000002000020000002000000000204010387038199999999999999999999999922099022100021100002200000011000000021100000000001000100…	NH_8055200100828427174	17984	99	20	white	male	57	1914	1971-06-17	1971	06	2	0401	0387	NORTHEAST	1910s	FALSE	TRUE	TRUE	TRUE	TRUE	TRUE	TRUE	TRUE	TRUE	FALSE	1	81.87	164.86	30.1227210029386	37.2222222222222	6.21158410910692	9.75784232190861	22.9560660282258
829	805520010082942718412149551341021911111218999999999999999999999999999999999999999999999999999999999990033635412211164245199929002911199939408703062171542311190000000496640315210000000210201400142330339120192820640110009020000000000000000000000000120000200000020000200000000000000000002000011000002000000000299999999999999999999999999999999999922098411000021100001100000000000000001100000000001000100…	NH_8055200100829427184	19282	98.4	9	white	female	54	1916	1971-06-21	1971	06	2	9999	9999	NORTHEAST	1910s	TRUE	TRUE	TRUE	TRUE	TRUE	TRUE	FALSE	TRUE	TRUE	FALSE	1	91.85	156.46	37.5208362170115	36.8888888888889	14.3883996028363	1.35784232190861	32.9360660282258
830	805520010083042718412295541281031711111217169992999929999299992999929999299992999929999299992999969990034125411208164228199929141991199919139424061871542216190000000967390361940000000239591400142330471740214990680132007620000000000000000000000000120000200000020000200000000000000000002000020000002000000000299999999999999999999999999999999999912098411000021100002211000011000000002100100000001000100…	NH_8055200100830427184	21499	98.4	15	white	male	54	1916	1971-06-18	1971	06	2	9999	9999	NORTHEAST	1910s	TRUE	TRUE	TRUE	TRUE	TRUE	TRUE	TRUE	TRUE	TRUE	TRUE	1	65.43	169.86	22.6774741623403	36.8888888888889	-1.69717480271559	14.7578423219086	6.51606602822581
831	805520010083142718412295351341062711111221999999999999999999999999999999999999999999999999999999999990038723511201364234199929001991199942069420062271352410190000000798360473450000000320791400142330408350171821000120008020000000000000000000000000120000200000020000200000000000000000001000120000002000000000207139999999999999999999999999999999912098811000021100001100000000000000001100000000001000100…	NH_8055200100831427184	17182	98.8	18.75	white	male	35	1936	1971-06-22	1971	06	2	0713	9999	NORTHEAST	1930s	TRUE	TRUE	TRUE	TRUE	TRUE	FALSE	TRUE	TRUE	TRUE	FALSE	1	70.76	173.16	23.5989494478753	37.1111111111111	-1.0816174841885	18.0578423219086	11.8460660282258
832	805520010083242718412295451341062811111220999999999999999999999999999999999999999999999999999999999990038934612203254234199929002929922999999995061971462319190000000496640295350000000196961400142330339120166090760144009020000000000000000000000000120000200000020000100000000000010000802000020000002000000000299999999999999999999999999999999999912098811000021100002100200000000000001100000000001000100…	NH_8055200100832427184	16609	98.8	10	white	female	46	1925	1971-06-19	1971	06	2	9999	9999	NORTHEAST	1920s	TRUE	TRUE	TRUE	TRUE	FALSE	TRUE	TRUE	TRUE	TRUE	FALSE	1	77.9	169.06	27.2555988353161	37.1111111111111	2.95511180165614	13.9578423219086	18.9860660282258
833	805520010083342718412295361341053611111218999999999999999999999999999999999999999999999999999999999990039033412210364234199929152929922999999995062471342174190000000686280435930000000294781400142330158790092981000108007620000000000000000000000000120000200000020000100000000000010012502000020000002000000000299999999999999999999999999999999999921098411000021100001100000000000000001100000000001000100…	NH_8055200100833427184	9298	98.4	9	white	female	34	1936	1971-06-24	1971	06	2	9999	9999	NORTHEAST	1930s	TRUE	TRUE	TRUE	TRUE	FALSE	TRUE	TRUE	TRUE	TRUE	FALSE	1	86.41	171.36	29.4269396211644	36.8888888888889	4.91323703474126	16.2578423219086	27.4960660282258
834	805520010083442718412295511341061611111219999999999999999999999999999999999999999999999999999999999990039134612208244534199929012929922999999995061771462228190000000496640361590000000241131400142330339120168400920110008010000000000000000000000001120000200000020000200000000000000000002000010000012000000000206920387038107809999999999999999999912099211000021100002200000001000010001100000000001000100…	NH_8055200100834427184	16840	99.2	19	white	female	46	1924	1971-06-17	1971	06	2	0692	0387	NORTHEAST	1920s	FALSE	TRUE	TRUE	TRUE	TRUE	TRUE	FALSE	TRUE	TRUE	FALSE	1	56.93	159.86	22.2772493803966	37.3333333333333	-1.17037544221093	4.75784232190861	-1.98393397177419
835	805520010083542718412149391281011629922912299992999911032299992999929999299992999929999299992999910320040413911408314228199929013729922999999995070371392047131350000798360414110000000280581400142330292770193260600126009010000000000000000010000000120000200000020000200000000000000000002000020000002000000000299999999999999999999999999999999999921099011000021100001100000000000000001100000000001000100…	NH_8055200100835427184	19326	99	14.4833333333333	white	male	39	1931	1971-07-03	1971	07	2	9999	9999	NORTHEAST	1930s	FALSE	TRUE	TRUE	TRUE	TRUE	TRUE	TRUE	TRUE	TRUE	FALSE	1	121.45	170.26	41.8959710723033	37.2222222222222	17.4842411415495	15.1578423219086	62.5360660282258
836	805520010083642715411999482341041611111218999999999999999999999999999999999999999999999999999999999990024524812606224234199929001991199919168651061671492207190000000496640315210000000210201400142330339120192820760144009020000000000000000000000000120000200000020000200000000000000000002000020000002000000000299999999999999999999999999999999999912097411000021100001100000000000000001100000000001000100…	NH_8055200100836427154	19282	97.4	19	white	female	49	1922	1971-06-16	1971	06	2	9999	9999	NORTHEAST	1920s	TRUE	TRUE	TRUE	TRUE	TRUE	TRUE	TRUE	TRUE	TRUE	TRUE	1	42.3	150.45	18.6877055771867	36.3333333333333	-3.88758952737702	-4.65215767809138	-16.6139339717742
837	805520010083742718412295292451042711111221999999999999999999999999999999999999999999999999999999999990033033212204395544199929152929922999999995062271322547190000000686280408460000000276211400142330158790080090640105007020000000000000000000000000120000200000020000100000000000010000702000020000002000000000299999999999999999999999999999999999912098211000021100001100000000000000001100000000001000100…	NH_8055200100837427184	8009	98.2	15.3333333333333	white	female	32	1939	1971-06-22	1971	06	2	9999	9999	NORTHEAST	1930s	TRUE	TRUE	TRUE	TRUE	FALSE	TRUE	TRUE	TRUE	TRUE	FALSE	1	67.25	173.46	22.350827387415	36.7777777777778	-2.35755026892224	18.3578423219086	8.33606602822581
838	805520010083842718412295642281011811111212299991200029999299991079229999299992999929999299992999927920035916412309064228199929012929922999999995070371642138190000000843750278060000000184931400142330253390194990800132008020000000000000000000000000120000200000010100200000000000000000001000120000002000000000207139999999999999999999999999999999921097411000021100001100000000000000001100000000001000100…	NH_8055200100838427184	19499	97.4	9.25	white	female	64	1906	1971-07-03	1971	07	2	0713	9999	NORTHEAST	1900s	TRUE	TRUE	TRUE	FALSE	TRUE	FALSE	TRUE	TRUE	TRUE	FALSE	1	74.05	157.96	29.6777391098368	36.3333333333333	6.40624887429441	2.85784232190861	15.1360660282258
839	805520010083942718412295721881021411111212101801180029999299992999929999299992999929999299992999919800037527211205994288899929143112199919718903061971722081130000000331930139540000000094561400142330062030044490640146008410000000000000000010000000120000200000020000200000000000000000002000020000002000000000299999999999999999999999999999999999912098211000021100002211000011000000001100000000001000100…	NH_8055200100839427184	4449	98.2	9	white	male	72	1899	1971-06-19	1971	06	2	9999	9999	NORTHEAST	1890s	FALSE	TRUE	TRUE	TRUE	TRUE	TRUE	TRUE	TRUE	TRUE	FALSE	1	88.68	168.46	31.2487098631147	36.7777777777778	7.00384427800163	13.3578423219086	29.7660660282258
840	805520010084042718412295521311032611111214110201330029999299992999929999299992999910888299992999952080037635112208194234199929012912199919668902062571512160190000000496640344730000000229891400142330339120204750780118007420000000000000000000000000120000200000020000100000000000011475802000020000002000000000207139999999999999999999999999999999912098211000021100001100000000000000001100000000001000100…	NH_8055200100840427184	20475	98.2	11	white	female	51	1919	1971-06-25	1971	06	2	0713	9999	NORTHEAST	1910s	TRUE	TRUE	TRUE	TRUE	FALSE	TRUE	TRUE	TRUE	TRUE	FALSE	1	60.78	154.56	25.4428921852295	36.7777777777778	2.48659015811952	-0.542157678091399	1.86606602822581
841	805520010084142718412149631321021811111215299991277229999299991210010126299992999929999299992999949980039226311207079332199929063129922999999995061771632183190000000132340048850000000032021400142330065510030000960140007410000000000000000000000001120000200000020000100000000000010000402000020000002000000000203879999999999999999999999999999999912098611000021100002200000000000011002100100000001000100…	NH_8055200100841427184	3000	98.6	14.25	white	male	63	1907	1971-06-17	1971	06	2	0387	9999	NORTHEAST	1900s	FALSE	TRUE	TRUE	TRUE	FALSE	TRUE	TRUE	TRUE	TRUE	FALSE	1	68.95	174.26	22.7059068117444	37	-2.07663277598872	19.1578423219086	10.0360660282258
842	805520010084242718412129711231021411111216135001183629999299992999929999299991070029999299992999960360039627111305009323199911021992199942017601062371711290132000000045540025550000000017311400142330014930006690800165009010000000000000000010000000120000200000020000100000000000010002401000120000002000000000207389999999999999999999999999999999921098811000021100001100000000000000001100000000001000100…	NH_8055200100842427184	669	98.8	15.5833333333333	white	male	71	1900	1971-06-23	1971	06	2	0738	9999	NORTHEAST	1900s	FALSE	TRUE	TRUE	TRUE	FALSE	FALSE	TRUE	TRUE	TRUE	FALSE	1	92.42	163.16	34.7167107388335	37.1111111111111	10.963167949218	8.05784232190859	33.5060660282258
843	805520010084342718412295611321021611111218999999999999999999999999999999999999999999999999999999999990040026111206094232199929061991199919208681062171612311190000000964620325590000000213451400142330477500205920640140010520000000000000000000000000120000200000020000100000000000010000901000120000002000000000207139999999999999999999999999999999922098411000021100001100000000000000001100000000001000100…	NH_8055200100843427184	20592	98.4	19.5	white	male	61	1909	1971-06-21	1971	06	2	0713	9999	NORTHEAST	1900s	TRUE	TRUE	TRUE	TRUE	FALSE	FALSE	TRUE	TRUE	TRUE	FALSE	1	81.31	171.66	27.5934335514894	36.8888888888889	3.0519202407929	16.5578423219086	22.3960660282258
844	805520010084442716411999511331021511111218999999999999999999999999999999999999999999999999999999999990040934612209244234199929002929922999999995062871462311190000000496640315210000000210201400142330339120192820680120008810000000000000000001000001120000200000020000100000000000010000802000020000002000000000203870502999999999999999999999999999921098611000021100002211000000000000002222001100001000100…	NH_8055200100844427164	19282	98.6	10.5	white	female	46	1924	1971-06-28	1971	06	2	0387	0502	NORTHEAST	1920s	FALSE	TRUE	TRUE	TRUE	FALSE	TRUE	TRUE	TRUE	TRUE	FALSE	1	73.14	159.36	28.8002537257464	37	5.39898011026121	4.25784232190861	14.2260660282258
845	805520010084542718412295722281011511111288888888888888888888888888888888888888888888888888888888888880041517212310984228199929002929922999999995061871722999190000000422150232030000000157401400142330119050056550800134009620000000000000000000000000120000200000010110100000000000015847102000020000002000000000204249999999999999999999999999999999912098011000021100001100000000000000001100000000001000100…	NH_8055200100845427184	5655	98	9.5	white	female	72	1898	1971-06-18	1971	06	2	0424	9999	NORTHEAST	1890s	TRUE	TRUE	TRUE	FALSE	FALSE	TRUE	TRUE	TRUE	TRUE	FALSE	1	45.93	165.36	16.7971468153575	36.6666666666667	-7.16034128559661	10.2578423219086	-12.9839339717742
846	805520010084642712111999561281042511111219999999999999999999999999999999999999999999999999999999999990196942211411482542299929051991199919697280080671222302190000009999990000000000000000000900742330038190035130600124007610000000000000000000000001120000200000020000100000000000010000812000020000002000000000205500387078299999999999999999999999912097800000000000000000000000000000000000000000000000000…	NH_8055200100846427121	3513	97.8	NA	white	male	22	1948	1971-08-06	1971	08	2	0550	0387	NORTHEAST	1940s	FALSE	TRUE	TRUE	TRUE	FALSE	TRUE	TRUE	TRUE	TRUE	FALSE	1	72.57	175.16	23.6530554571813	36.5555555555556	-1.21291630337212	20.0578423219086	13.6560660282258
848	805520010084842712211999281341021411111220999999999999999999999999999999999999999999999999999999999990227632312209472534199929021991199919838926071571232641190000009999990000000000000000000907842330140510114690900130005410000000000000000000000001320000200000010010100100000000000000002000020000002000000000299990424052999999999999999999999999912098800000000000000000000000000000000000000000000000000…	NH_8055200100848427122	11469	98.8	NA	white	female	23	1947	1971-07-15	1971	07	2	9999	0424	NORTHEAST	1940s	FALSE	TRUE	TRUE	FALSE	FALSE	TRUE	TRUE	TRUE	TRUE	FALSE	3	54.32	162.96	20.4549173621339	37.1111111111111	-3.28008494463267	7.85784232190861	-4.59393397177419
850	805520010085042712211999601281102911111221999999999999999999999999999999999999999999999999999999999990227742512210459334199911022912199919717391072171252332190000009999990000000000000000000907842330115770108141240102006620000000000000000000000000120000200000020000200000000000000000001100020000002000000000299999999999999999999999999999999999912098200000000000000000000000000000000000000000000000000…	NH_8055200100850427122	10814	98.2	NA	white	female	25	1945	1971-07-21	1971	07	2	9999	9999	NORTHEAST	1940s	TRUE	TRUE	TRUE	TRUE	TRUE	FALSE	TRUE	TRUE	TRUE	FALSE	1	38.67	146.45	18.0299872678077	36.7777777777778	-4.17449817977672	-8.65215767809138	-20.2439339717742
851	805520010085142712211999722281022411111214299991144011881299992999929999299992999929999299991085241730227827212308989328199929022929922999999995071571722171131100009999990000000000000000000907842330090440081000940146007810000000000000000000000001120000200000020000200000000000000000002000020000002000000000205299999999999999999999999999999999912098300000000000000000000000000000000000000000000000000…	NH_8055200100851427122	8100	98.3	NA	white	female	72	1898	1971-07-15	1971	07	2	0529	9999	NORTHEAST	1890s	FALSE	TRUE	TRUE	TRUE	TRUE	TRUE	TRUE	TRUE	TRUE	FALSE	1	62.82	156.86	25.5313342138785	36.8333333333333	2.36181663400544	1.75784232190861	3.90606602822581
852	805520010085242712211999722281022411111214299991144011881299992999929999299992999929999299991085241730227856812412022531299929022929922999999995071571682171131100009999990000000000000000000907842330090440081001040160010010000000000000010000000000120000200000020000200000000000000000001100020000002000000000299999999999999999999999999999999999912099200000000000000000000000000000000000000000000000000…	NH_8055200100852427122	8100	99.2	NA	white	female	68	1902	1971-07-15	1971	07	2	9999	9999	NORTHEAST	1900s	FALSE	TRUE	TRUE	TRUE	TRUE	FALSE	TRUE	TRUE	TRUE	FALSE	1	56.25	149.75	25.0835421305961	37.3333333333333	2.57313871600374	-5.3521576780914	-2.66393397177419
856	805520010085642712211999301451052611111220999999999999999999999999999999999999999999999999999999999990228732812210423641199929022929922999999995081171282358190000009999990000000000000000000908042330115770108140800106006810000000000000000001000000120000200000020000100000000000010000802000020000002000000000299999999999999999999999999999999999912098000000000000000000000000000000000000000000000000000…	NH_8055200100856427122	10814	98	NA	white	female	28	1942	1971-08-11	1971	08	2	9999	9999	NORTHEAST	1940s	FALSE	TRUE	TRUE	TRUE	FALSE	TRUE	TRUE	TRUE	TRUE	FALSE	1	54.09	152.66	23.2095363809933	36.6666666666667	0.429368940948554	-2.44215767809141	-4.82393397177419
858	805520010085842712211999711271022311111215299991290829999299991026429999299992999910828299992999940000237027111209992527299929013129922999999995071671712163190000009999990000000000000000000909942330007400008220720154008010000000000000000000000001120000200000020000200000000000000000001100020000001100000000203720529999999999999999999999999999912098600000000000000000000000000000000000000000000000000…	NH_8055200100858427122	822	98.6	NA	white	male	71	1899	1971-07-16	1971	07	2	0372	0529	NORTHEAST	1890s	FALSE	TRUE	TRUE	TRUE	TRUE	FALSE	TRUE	FALSE	TRUE	FALSE	1	62.82	164.66	23.1697693183539	37	-0.722827092628796	9.55784232190859	3.90606602822581
859	805520010085942712211999711271022311111215299991290829999299991026429999299992999910828299992999940000237037012206002528299929012929922999999995071671712163190000009999990000000000000000000909942330011310010130740156008810000000000000010000000001120000200000010010200000000000000000001100020000001001000000204240529999999999999999999999999999912097600000000000000000000000000000000000000000000000000…	NH_8055200100859427122	1013	97.6	NA	white	female	71	1900	1971-07-16	1971	07	2	0424	0529	NORTHEAST	1900s	FALSE	TRUE	TRUE	FALSE	TRUE	FALSE	TRUE	FALSE	TRUE	FALSE	1	51.26	148.95	23.1045538530258	36.4444444444444	0.668312369829314	-6.15215767809138	-7.65393397177419
861	805520010086142712111999271271042411111215140002999929999299992999929999299992999929999299992999940000214632512205467226199915152929922999999995072471252097139000009999990000000000000000000904142330014470016650720092005620000000000000000000000000120000200000020000200000000000000000002000020000002000000000299999999999999999999999999999999999912098800000000000000000000000000000000000000000000000000…	NH_8055200100861427121	1665	98.8	NA	white	female	25	1946	1971-07-24	1971	07	2	9999	9999	NORTHEAST	1940s	TRUE	TRUE	TRUE	TRUE	TRUE	TRUE	TRUE	TRUE	TRUE	TRUE	1	39.01	151.25	17.0523871320265	37.1111111111111	-5.59706990393307	-3.8521576780914	-19.9039339717742
863	805520010086342712111999702271031611111217188882999929999299992999929999299992999929999299992999988880215327012308009327199929152929922999999995070771702208140002009999990000000000000000000904442330011310010130820162008820000000000000000000000000120000200000010011100000000000010000212000020000002000000000204580395042404270401999999999999999921098200000000000000000000000000000000000000000000000000…	NH_8055200100863427121	1013	98.2	NA	white	female	70	1900	1971-07-07	1971	07	2	0458	0395	NORTHEAST	1900s	TRUE	TRUE	TRUE	FALSE	FALSE	TRUE	TRUE	TRUE	TRUE	FALSE	1	77.68	154.86	32.391473676782	36.7777777777778	9.40736092539861	-0.242157678091388	18.7660660282258
864	805520010086442712111999411241022511111218999999999999999999999999999999999999999999999999999999999990215424111207292524199911021991199919389664073171422311140002009999990000000000000000000904442330030890032870780136007610000000000000010000000001120000200000020000200000000000000000002000020000002000000000205290782999999999999999999999999999912097600000000000000000000000000000000000000000000000000…	NH_8055200100864427121	3287	97.6	NA	white	male	42	1929	1971-07-31	1971	07	2	0529	0782	NORTHEAST	1920s	FALSE	TRUE	TRUE	TRUE	TRUE	TRUE	TRUE	TRUE	TRUE	FALSE	1	60.44	168.56	21.2723470863163	36.4444444444444	-2.98178874022124	13.4578423219086	1.52606602822581
866	805520010086642712111999642332021511111218999999999999999999999999999999999999999999999999999999999990216956221509081388899929121992199919379995070871622323190000009999990000000000000000000904842330032130031220560170010010000000000000000000000001120000200000010010100000000000010007902000010100002000000000204010424999999999999999999999999999912099200000000000000000000000000000000000000000000000000…	NH_8055200100866427121	3122	99.2	NA	black	male	62	1908	1971-07-08	1971	07	2	0401	0424	NORTHEAST	1900s	FALSE	TRUE	TRUE	FALSE	FALSE	TRUE	FALSE	TRUE	TRUE	FALSE	1	118.16	187.37	33.6566098754765	37.3333333333333	7.65874163699372	32.2678423219086	59.2460660282258
875	805520010087542712111999281342085611111218999999999999999999999999999999999999999999999999999999999990217622821202433934199929123729912919467545072871282126190000009999990000000000000000000904942330025260032620700130008610000000000000100001000000120000200000020000200000000000000000001100120000002000000000207139999999999999999999999999999999912098000000000000000000000000000000000000000000000000000…	NH_8055200100875427121	3262	98	NA	black	male	28	1943	1971-07-28	1971	07	2	0713	9999	NORTHEAST	1940s	FALSE	TRUE	TRUE	TRUE	TRUE	FALSE	TRUE	TRUE	TRUE	FALSE	1	68.83	167.56	24.51529175783	36.6666666666667	0.353858345537232	12.4578423219086	9.91606602822581
876	805520010087642712111999281342085611111218999999999999999999999999999999999999999999999999999999999990217633022204412833299929122929922999999995072871302126190000009999990000000000000000000904942330013430015630800106007610000000000000100001000001120000200000020000100000000000010000712000020000001001000000203879999999999999999999999999999999921098200000000000000000000000000000000000000000000000000…	NH_8055200100876427121	1563	98.2	NA	black	female	30	1941	1971-07-28	1971	07	2	0387	9999	NORTHEAST	1940s	FALSE	TRUE	TRUE	TRUE	FALSE	TRUE	TRUE	FALSE	TRUE	FALSE	1	62.94	155.56	26.0094320928523	36.7777777777778	2.96042765149751	0.457842321908601	4.02606602822581
879	805520010087942712111999391341061611111219999999999999999999999999999999999999999999999999999999999990219733912203322532299929012929922999999995071771392228140002009999990000000000000000000905742330114140127930840104006410000000000000010000000001120000200000020000200000000000000000002000020000002000000000205299999999999999999999999999999999912098400000000000000000000000000000000000000000000000000…	NH_8055200100879427121	12793	98.4	NA	white	female	39	1932	1971-07-17	1971	07	2	0529	9999	NORTHEAST	1930s	FALSE	TRUE	TRUE	TRUE	TRUE	TRUE	TRUE	TRUE	TRUE	FALSE	1	41.96	159.86	16.4193462849366	36.8888888888889	-7.02827853767092	4.75784232190861	-16.9539339717742
883	805520010088342712211999401341064611111220999999999999999999999999999999999999999999999999999999999990222224011203312534199929031991199919247461071471402319140002009999990000000000000000000906542330030890029000900126008210000000000000010000001001120000200000020000200000000000000000002000011100001000000001202500529038199999999999999999999999912098800000000000000000000000000000000000000000000000000…	NH_8055200100883427122	2900	98.8	NA	white	male	40	1931	1971-07-14	1971	07	2	0250	0529	NORTHEAST	1930s	FALSE	TRUE	TRUE	TRUE	TRUE	TRUE	FALSE	FALSE	TRUE	FALSE	1	80.51	179.77	24.9123897532763	37.1111111111111	-0.380940136945783	24.6678423219086	21.5960660282258
884	805520010088442712211999401341064611111220999999999999999999999999999999999999999999999999999999999990222234012203312534199929011992199919858915071471402319140002009999990000000000000000000906542330014270013510720132006620000000000000000000000000120000200000020000200000000000000000002000010010002000000000299999999999999999999999999999999999912098800000000000000000000000000000000000000000000000000…	NH_8055200100884427122	1351	98.8	NA	white	female	40	1931	1971-07-14	1971	07	2	9999	9999	NORTHEAST	1930s	TRUE	TRUE	TRUE	TRUE	TRUE	TRUE	FALSE	TRUE	TRUE	FALSE	1	54.09	158.96	21.406283520285	37.1111111111111	-1.95790912950224	3.85784232190861	-4.82393397177419
886	805520010088642712211999621341021511111219999999999999999999999999999999999999999999999999999999999990222326211210082534199929011991199939937961081071622458140002009999990000000000000000000906542330038000035430800152007410000000000000000000000001120000200000020000100000000000010000711100120000002000000000205290738999999999999999999999999999912097600000000000000000000000000000000000000000000000000…	NH_8055200100886427122	3543	97.6	NA	white	male	62	1908	1971-08-10	1971	08	2	0529	0738	NORTHEAST	1900s	FALSE	TRUE	TRUE	TRUE	FALSE	FALSE	TRUE	TRUE	TRUE	FALSE	1	67.81	176.86	21.6787632737747	36.4444444444444	-3.34480259099495	21.7578423219086	8.89606602822581
888	805520010088842712211999481341031511111218999999999999999999999999999999999999999999999999999999999990222533512202368833299929062929922999999995080671352262190000009999990000000000000000000906642330114140122540740124007620000000000000000000000000120000200000020000100000000000010000712000020000002000000000299999999999999999999999999999999999912098400000000000000000000000000000000000000000000000000…	NH_8055200100888427122	12254	98.4	NA	white	female	35	1936	1971-08-06	1971	08	2	9999	9999	NORTHEAST	1930s	TRUE	TRUE	TRUE	TRUE	FALSE	TRUE	TRUE	TRUE	TRUE	FALSE	1	61.92	165.06	22.727269724198	36.8888888888889	-1.2024076524827	9.9578423219086	3.00606602822581
889	805520010088942712211999301431042511111118999999999999999999999999999999999999999999999999999999999990222632512208458834199929032929922999999995081171252205190000009999990000000000000000000906642330115770122590860098005610000000000000000001000000120000200000020000200000000000000000002000020000002000000000299999999999999999999999999999999999912098400000000000000000000000000000000000000000000000000…	NH_8055200100889427122	12259	98.4	NA	white	female	25	1945	1971-08-11	1971	08	2	9999	9999	NORTHEAST	1940s	FALSE	TRUE	TRUE	TRUE	TRUE	TRUE	TRUE	TRUE	TRUE	FALSE	1	50.69	157.46	20.44474965519	36.8888888888889	-2.78038937323001	2.35784232190861	-8.22393397177419
891	805520010089142712211999421341041611111218999999999999999999999999999999999999999999999999999999999990226042312410472542199929011991221119829921072071232205140002009999990000000000000000000907442330140510130020760114008810000000000000000001000001120000200000020000100000000000010000711000120000002000000000205290738999999999999999999999999999912098600000000000000000000000000000000000000000000000000…	NH_8055200100891427122	13002	98.6	NA	white	female	23	1947	1971-07-20	1971	07	2	0529	0738	NORTHEAST	1940s	FALSE	TRUE	TRUE	TRUE	FALSE	FALSE	TRUE	TRUE	TRUE	FALSE	1	53.98	161.36	20.7319956866388	37	-2.85468275733602	6.25784232190861	-4.93393397177419
892	805520010089242712211999711341022511111288888888888888888888888888888888888888888888888888888888888880226127111201002534199929013129922999999995072771712999140002009999990000000000000000000907442330059180063190740126007210000000000000010000000001120000200000020000200000000000000000002000020000002000000000205299999999999999999999999999999999912097800000000000000000000000000000000000000000000000000…	NH_8055200100892427122	6319	97.8	NA	white	male	71	1900	1971-07-27	1971	07	2	0529	9999	NORTHEAST	1900s	FALSE	TRUE	TRUE	TRUE	TRUE	TRUE	TRUE	TRUE	TRUE	FALSE	1	61.23	168.46	21.5759867491939	36.5555555555556	-2.6688788359192	13.3578423219086	2.31606602822581
894	805520010089442712211999321421053611111220999999999999999999999999999999999999999999999999999999999990226333012208402534199929042929922999999995072771302358140002009999990000000000000000000907442330115770108141000126008220000000000000000000000000120000200000020000200000000000000000002000020000002000000000299999999999999999999999999999999999912098800000000000000000000000000000000000000000000000000…	NH_8055200100894427122	10814	98.8	NA	white	female	30	1940	1971-07-27	1971	07	2	9999	9999	NORTHEAST	1940s	TRUE	TRUE	TRUE	TRUE	TRUE	TRUE	TRUE	TRUE	TRUE	TRUE	1	53.18	159.86	20.8098387853415	37.1111111111111	-2.63778603726604	4.75784232190861	-5.73393397177419
897	805520010089742712211999601441032811111217299991156029999299991540029999299992999929999299992999969600226642112402502544199929013211199939838394072771212214140002009999990000000000000000000907542330140510141250680118007620000000000000000000000000120000200000020000200000000000000000002000010010002000000000299999999999999999999999999999999999911098200000000000000000000000000000000000000000000000000…	NH_8055200100897427122	14125	98.2	NA	white	female	21	1950	1971-07-27	1971	07	2	9999	9999	NORTHEAST	1950s	TRUE	TRUE	TRUE	TRUE	TRUE	TRUE	FALSE	TRUE	TRUE	FALSE	1	58.97	160.46	22.9032731196949	36.7777777777778	-0.599973151459585	5.35784232190861	0.056066028225807
898	805520010089842712211999581341022511111215145002999929999299992999929999299992999929999299992999945000229225811207129534199917151991199919239695071471592165190000009999990000000000000000000908242330303980294940920194008810000000000010110000000001120000200000020000200000000000000000002000020000002000000000203740378999999999999999999999999999912098600000000000000000000000000000000000000000000000000…	NH_8055200100898427122	29494	98.6	NA	white	male	59	1912	1971-07-14	1971	07	2	0374	0378	NORTHEAST	1910s	FALSE	TRUE	TRUE	TRUE	TRUE	TRUE	TRUE	TRUE	TRUE	FALSE	1	66.9	158.06	26.778248197904	37	3.49748772093709	2.9578423219086	7.98606602822581
899	805520010089942712211999581341022511111215145002999929999299992999929999299992999929999299992999945000229234412204279522199917152929922999999995071471442165190000009999990000000000000000000908242330114140133130880152009210000000000000000010000001220000200000020000100000000000010000812000020000001000000001202140387999999999999999999999999999911099200000000000000000000000000000000000000000000000000…	NH_8055200100899427122	13313	99.2	NA	white	female	44	1927	1971-07-14	1971	07	2	0214	0387	NORTHEAST	1920s	FALSE	TRUE	TRUE	TRUE	FALSE	TRUE	TRUE	FALSE	TRUE	FALSE	2	81.87	158.66	32.5229469312742	37.3333333333333	9.18656500576048	3.55784232190859	22.9560660282258
900	805520010090042712211999222341032311111213299992999914840299992999929999299992999929999299992999948400229322212610482534199929152929922999999995071671222155120000009999990000000000000000000908242330142450193730880110007620000000000000000000000000220000200000020000200000000000000000001100020000001000000001204549999999999999999999999999999999912098000000000000000000000000000000000000000000000000000…	NH_8055200100900427122	19373	98	NA	white	female	22	1948	1971-07-16	1971	07	2	0454	9999	NORTHEAST	1940s	TRUE	TRUE	TRUE	TRUE	TRUE	FALSE	TRUE	FALSE	TRUE	FALSE	2	62.26	164.46	23.0191108607034	36.6666666666667	-0.854945067430364	9.35784232190861	3.34606602822581
902	805520010090242712211999691281032511111218999999999999999999999999999999999999999999999999999999999990229526911206025028199929063129922999999995071771692262140002009999990000000000000000000908242330059180060540860158009810000000000000000000000001120000200000020000100000000000010000802000020000001000000001204540529999999999999999999999999999912097800000000000000000000000000000000000000000000000000…	NH_8055200100902427122	6054	97.8	NA	white	male	69	1902	1971-07-17	1971	07	2	0454	0529	NORTHEAST	1900s	FALSE	TRUE	TRUE	TRUE	FALSE	TRUE	TRUE	FALSE	TRUE	FALSE	1	73.94	171.06	25.2686773972357	36.5555555555556	0.782785535086077	15.9578423219086	15.0260660282258
908	805520010090842712211999291341041511111288188882999929999188882999929999299992999929999299992999988880231232412208469334199929062929922999999995070971242999190000009999990000000000000000000908642330140510135730840130006820000000000000000000000000120000200000020000200000000000000000002000020000002000000000299999999999999999999999999999999999912098800000000000000000000000000000000000000000000000000…	NH_8055200100908427122	13573	98.8	NA	white	female	24	1946	1971-07-09	1971	07	2	9999	9999	NORTHEAST	1940s	TRUE	TRUE	TRUE	TRUE	TRUE	TRUE	TRUE	TRUE	TRUE	TRUE	1	60.67	158.36	24.1926258420086	37.1111111111111	0.884054640768333	3.25784232190861	1.75606602822581
909	805520010090942712211999461341042611111221999999999999999999999999999999999999999999999999999999999990231324611212242534199929031991199919867141071771462544190000009999990000000000000000000908642330300310235480760120008610000010000000000000000001120000200000020000200000000000000000002000020000002000000000205299999999999999999999999999999999911098200000000000000000000000000000000000000000000000000…	NH_8055200100909427122	23548	98.2	NA	white	male	46	1924	1971-07-17	1971	07	2	0529	9999	NORTHEAST	1920s	FALSE	TRUE	TRUE	TRUE	TRUE	TRUE	TRUE	TRUE	TRUE	FALSE	1	93.1	178.67	29.163954108291	36.7777777777778	3.97259687373817	23.5678423219086	34.1860660282258
910	805520010091042712211999461341042611111221999999999999999999999999999999999999999999999999999999999990231334412204272541199929151991199919829371071771442544190000009999990000000000000000000908642330114140108100800158010010000000000000000000000001120000200000010001200000000000000000002000020000001100000000204540529999999999999999999999999999921098400000000000000000000000000000000000000000000000000…	NH_8055200100910427122	10810	98.4	NA	white	female	44	1927	1971-07-17	1971	07	2	0454	0529	NORTHEAST	1920s	FALSE	TRUE	TRUE	FALSE	TRUE	TRUE	TRUE	FALSE	TRUE	FALSE	1	108.41	173.16	36.1554848734336	36.8888888888889	11.4749179413698	18.0578423219086	49.4960660282258
913	805520010091342712211999431451051711111220999999999999999999999999999999999999999999999999999999999990231534012209302534199912032929921319709372072071402358190000009999990000000000000000000908642330114140108100900124008020000000000000000000000000120000200000020000200000000000000000002000020000002000000000299999999999999999999999999999999999912098200000000000000000000000000000000000000000000000000…	NH_8055200100913427122	10810	98.2	NA	white	female	40	1930	1971-07-20	1971	07	2	9999	9999	NORTHEAST	1930s	TRUE	TRUE	TRUE	TRUE	TRUE	TRUE	TRUE	TRUE	TRUE	TRUE	1	54.77	161.46	21.0093610532002	36.7777777777778	-2.58658763219913	6.35784232190861	-4.14393397177419
918	805520010091842718212295451421041611111220999999999999999999999999999999999999999999999999999999999990234834012204312542199929062929922999999995072271402423190000009999990000000000000000000909342330114140108100900120006610000000000000010001000001120000200000020000100000000000010007812000020000002000000000205299999999999999999999999999999999912098200000000000000000000000000000000000000000000000000…	NH_8055200100918427182	10810	98.2	NA	white	female	40	1931	1971-07-22	1971	07	2	0529	9999	NORTHEAST	1930s	FALSE	TRUE	TRUE	TRUE	FALSE	TRUE	TRUE	TRUE	TRUE	FALSE	1	55.45	161.66	21.2176070276939	36.7777777777778	-2.39688214055437	6.55784232190859	-3.46393397177419
919	805520010091942718212295522341021611111216134001064029999299992999910500299992999929999299992999945400234925212305192534199929021991199929857075071071522172190000009999990000000000000000000909342330257680276180880120007610000000000000000010000000320000200000020000100000000000010000802000020000002000000000299999999999999999999999999999999999912098000000000000000000000000000000000000000000000000000…	NH_8055200100919427182	27618	98	NA	white	female	52	1919	1971-07-10	1971	07	2	9999	9999	NORTHEAST	1910s	FALSE	TRUE	TRUE	TRUE	FALSE	TRUE	TRUE	TRUE	TRUE	FALSE	3	63.05	156.66	25.690280520587	36.6666666666667	2.53930342356293	1.55784232190859	4.13606602822581
920	805520010092042712211999721341022511111220999999999999999999999999999999999999999999999999999999999990235357012410002534199929061992199919809372073071702714140002009999990000000000000000000909442330090440065770640160008010000000000000100001000001120000200000010100100000000000010004802000010100001000000001204270703052999999999999999999999999982097800000000000000000000000000000000000000000000000000…	NH_8055200100920427122	6577	97.8	NA	white	female	70	1900	1971-07-30	1971	07	2	0427	0703	NORTHEAST	1900s	FALSE	TRUE	TRUE	FALSE	FALSE	TRUE	FALSE	FALSE	TRUE	FALSE	1	83.57	173.26	27.8390096819792	36.5555555555556	3.1491725084909	18.1578423219086	24.6560660282258
921	805520010092142712211999291411031611111219999999999999999999999999999999999999999999999999999999999990236122911202424241299929061991199929228153072771292385190000009999990000000000000000000909742330302670294400880126008020000000000000000000000000120000200000020000200000000000000000002000020000001000000001206969999999999999999999999999999999912097400000000000000000000000000000000000000000000000000…	NH_8055200100921427122	29440	97.4	NA	white	male	29	1942	1971-07-27	1971	07	2	0696	9999	NORTHEAST	1940s	TRUE	TRUE	TRUE	TRUE	TRUE	TRUE	TRUE	FALSE	TRUE	FALSE	1	83.91	184.07	24.765533981968	36.3333333333333	-0.926416289506906	28.9678423219086	24.9960660282258
923	805520010092342712111999241451011311111219999999999999999999999999999999999999999999999999999999999990207012411412469345299917153229922999999995071071242573190000009999990000000000000000000901542330038190035130680115006020000000000000000000000000120000200000020000200000000000000000002000020000002000000000299999999999999999999999999999999999912098200000000000000000000000000000000000000000000000000…	NH_8055200100923427121	3513	98.2	NA	white	male	24	1946	1971-07-10	1971	07	2	9999	9999	NORTHEAST	1940s	TRUE	TRUE	TRUE	TRUE	TRUE	TRUE	TRUE	TRUE	TRUE	TRUE	1	59.87	172.56	20.1061535052397	36.7777777777778	-4.51879197827719	17.4578423219086	0.956066028225813
924	805520010092442712111999282441011211111217161002999929999299992999929999103502999929999299992999964500207612812403432444199929061991199919697372071471282320190000009999990000000000000000000901842330014470016650640112005610000000000000000001000000120000200000010010200000000000000000002000020000002000000000204249999999999999999999999999999999912098400000000000000000000000000000000000000000000000000…	NH_8055200100924427121	1665	98.4	NA	white	female	28	1943	1971-07-14	1971	07	2	0424	9999	NORTHEAST	1940s	FALSE	TRUE	TRUE	FALSE	TRUE	TRUE	TRUE	TRUE	TRUE	FALSE	1	65.77	174.26	21.6587018275334	36.8888888888889	-3.1238377601997	19.1578423219086	6.8560660282258
926	805520010092642712111999601341021511111217165002999929999299992999929999299992999929999299992999965000209126011207102534199929011991199919628245071471602238190000009999990000000000000000000902442330038000036870780148009210000000000000110000000000120000200000020000200000000000000000002000020000001100000000299999999999999999999999999999999999912098600000000000000000000000000000000000000000000000000…	NH_8055200100926427121	3687	98.6	NA	white	male	60	1910	1971-07-14	1971	07	2	9999	9999	NORTHEAST	1910s	FALSE	TRUE	TRUE	TRUE	TRUE	TRUE	TRUE	FALSE	TRUE	FALSE	1	48.65	166.26	17.5997821548526	37	-6.44113811892182	11.1578423219086	-10.2639339717742
933	805520010093342712111999262101052411111212299992999913432299992999929999299992999929999299992999934320211822612507447210999915072929922999999995080471272071180000009999990000000000000000000903242330014670022830620124007210000000000000010000001000120000200000020000100000000000010000802000010010002000000000299999999999999999999999999999999999921098200000000000000000000000000000000000000000000000000…	NH_8055200100933427121	2283	98.2	NA	white	female	27	1944	1971-08-04	1971	08	2	9999	9999	NORTHEAST	1940s	FALSE	TRUE	TRUE	TRUE	FALSE	TRUE	FALSE	TRUE	TRUE	FALSE	1	91.97	158.96	36.3974097866631	36.7777777777778	13.0332171368759	3.85784232190861	33.0560660282258
936	805520010093642712111999681281022311111214109801086429999299992999929999299992999911596299992999934400213426811205032528199929013129922999999995072271682140140002009999990000000000000000000903842330007400008220640140007010000000000000000010000000120000200000020000100000000000010000102000020000002000000000210469999999999999999999999999999999912098000000000000000000000000000000000000000000000000000…	NH_8055200100936427121	822	98	NA	white	male	68	1903	1971-07-22	1971	07	2	1046	9999	NORTHEAST	1900s	FALSE	TRUE	TRUE	TRUE	FALSE	TRUE	TRUE	TRUE	TRUE	FALSE	1	47.97	162.86	18.0859304973337	36.6666666666667	-5.6398015680083	7.75784232190861	-10.9439339717742
938	805520010093842712111999232421011511111218999999999999999999999999999999999999999999999999999999999990213612312410472542199929061991199919858371070771232421140002009999990000000000000000000903942330017560016250880112006020000000000000000000000000120000101000020000200000000000000000002000020000001100000000299999999999999999999999999999999999912098000000000000000000000000000000000000000000000000000…	NH_8055200100938427121	1625	98	NA	white	female	23	1947	1971-07-07	1971	07	2	9999	9999	NORTHEAST	1940s	TRUE	TRUE	FALSE	TRUE	TRUE	TRUE	TRUE	FALSE	TRUE	FALSE	1	62.26	168.36	21.9650037726464	36.6666666666667	-2.27059157104223	13.2578423219086	3.34606602822581
939	805520010093942712111999361421062611111219999999999999999999999999999999999999999999999999999999999990213723611205352542199912011991199939937964072771362228140002009999990000000000000000000903942330030890034320840140011010000000000000000000000001120000200000020000200000000000000000002000020000002000000000204010529999999999999999999999999999912098200000000000000000000000000000000000000000000000000…	NH_8055200100939427121	3432	98.2	NA	white	male	36	1935	1971-07-27	1971	07	2	0401	0529	NORTHEAST	1930s	FALSE	TRUE	TRUE	TRUE	TRUE	TRUE	TRUE	TRUE	TRUE	FALSE	1	76.43	174.36	25.140281653256	36.7777777777778	0.348471824098378	19.2578423219086	17.5160660282258
941	805520010094142712111999692271011311111213299991100811080299992999929999299992999929999299992999920880213816912305022527199929012929922999999995070871692108140002009999990000000000000000000903942330015240013891080150008010000000000000000000000001120000100100020000100000000000010000802000020000002000000000203819999999999999999999999999999999912098000000000000000000000000000000000000000000000000000…	NH_8055200100941427121	1389	98	NA	white	female	69	1902	1971-07-08	1971	07	2	0381	9999	NORTHEAST	1900s	FALSE	TRUE	FALSE	TRUE	FALSE	TRUE	TRUE	TRUE	TRUE	FALSE	1	62.6	163.76	23.3431077065607	36.6666666666667	-0.46605653160169	8.65784232190859	3.68606602822581
942	805520010094242712111999262331011411111212299992999929999299992999929999299992999929999119202999919200216712612202452533299929062929922999999995080471262095140002009999990000000000000000000904742330014670022830840104006410000000000010100000000001120000200000020000100000100678110000802000020000002000000000299990529999999999999999999999999999922098200000000000000000000000000000000000000000000000000…	NH_8055200100942427121	2283	98.2	NA	white	female	26	1945	1971-08-04	1971	08	2	9999	0529	NORTHEAST	1940s	FALSE	TRUE	TRUE	TRUE	FALSE	TRUE	TRUE	TRUE	TRUE	FALSE	1	55.11	155.36	22.8324221687432	36.7777777777778	-0.198041789762633	0.257842321908612	-3.80393397177419
946	805520010094642712111999492422031811111119999999999999999999999999999999999999999999999999999999999990218324922311212542299929123212199939838926071671492400140002009999990000000000000000000905142330035350041980580108006410000000000000000000000001220000200000020000100000000000010000801100020000002000000000205299999999999999999999999999999999912098300000000000000000000000000000000000000000000000000…	NH_8055200100946427121	4198	98.3	NA	black	female	49	1921	1971-07-16	1971	07	2	0529	9999	NORTHEAST	1920s	FALSE	TRUE	TRUE	TRUE	FALSE	FALSE	TRUE	TRUE	TRUE	FALSE	2	61.01	158.56	24.2668692806398	36.8333333333333	0.939757596550504	3.4578423219086	2.09606602822581
948	805520010094842712211999781881021311111214299991267610384299992999929999299992999929999299992999930600223437212208989127199912032929922999999995070971722125132000009999990000000000000000000906842330090440081000920182010410000000000000000000000001120000200000010001100000100002010000212000020000001000000001204010454104607030529999999999999999912098600000000000000000000000000000000000000000000000000…	NH_8055200100948427122	8100	98.6	NA	white	female	72	1898	1971-07-09	1971	07	2	0401	0454	NORTHEAST	1890s	FALSE	TRUE	TRUE	FALSE	FALSE	TRUE	TRUE	FALSE	TRUE	FALSE	1	66.9	157.96	26.812164030359	37	3.54067379481659	2.85784232190861	7.98606602822581
949	805520010094942712211999652281021511111218999999999999999999999999999999999999999999999999999999999990223626512304062528299929021991199919288643071571652349190000009999990000000000000000000906842330090440074560720210008810000000000000000000001000120000200000010010200000000000000000001010020000001000000001204249999999999999999999999999999999921098000000000000000000000000000000000000000000000000000…	NH_8055200100949427122	7456	98	NA	white	female	65	1906	1971-07-15	1971	07	2	0424	9999	NORTHEAST	1900s	FALSE	TRUE	TRUE	FALSE	TRUE	FALSE	TRUE	FALSE	TRUE	FALSE	1	98.43	151.95	42.6310545988689	36.6666666666667	19.9167058729379	-3.15215767809138	39.5160660282258
950	805520010095042712211999361341032411111288888888888888888888888888888888888888888888888888888888888880223723611201352534199929061991199919248610081171362999190000009999990000000000000000000906842330247090274540920130005820000000000000000000000000120000200000020000100000000000010000812000020000002000000000299999999999999999999999999999999999912098400000000000000000000000000000000000000000000000000…	NH_8055200100950427122	27454	98.4	NA	white	male	36	1935	1971-08-11	1971	08	2	9999	9999	NORTHEAST	1930s	TRUE	TRUE	TRUE	TRUE	FALSE	TRUE	TRUE	TRUE	TRUE	FALSE	1	77	176.86	24.6167935714593	36.8888888888889	-0.4067722933104	21.7578423219086	18.0860660282258
952	805520010095242712211999271341064611111218999999999999999999999999999999999999999999999999999999999990223932712206442533299929012929922999999995072371272155140002009999990000000000000000000906942330115770122590880120008410000000000000000000000001120000200000010001200000000000000000002000020000002000000000204540380038799999999999999999999999982098200000000000000000000000000000000000000000000000000…	NH_8055200100952427122	12259	98.2	NA	white	female	27	1944	1971-07-23	1971	07	2	0454	0380	NORTHEAST	1940s	FALSE	TRUE	TRUE	FALSE	TRUE	TRUE	TRUE	TRUE	TRUE	FALSE	1	53.86	158.46	21.4499876214535	36.7777777777778	-1.86785382121131	3.35784232190861	-5.05393397177419
957	805520010095742712211999281311032611111219999999999999999999999999999999999999999999999999999999999990224122811209422531199929011991199919069011072471282385140002009999990000000000000000000906942330302670294400480116006810000000000000000000000001120000200000020000100000000000010000812000020000002000000000205299999999999999999999999999999999912098200000000000000000000000000000000000000000000000000…	NH_8055200100957427122	29440	98.2	NA	white	male	28	1942	1971-07-24	1971	07	2	0529	9999	NORTHEAST	1940s	FALSE	TRUE	TRUE	TRUE	FALSE	TRUE	TRUE	TRUE	TRUE	FALSE	1	73.26	176.56	23.5007798435139	36.7777777777778	-1.49497529698228	21.4578423219086	14.3460660282258
958	805520010095842712211999281311032611111219999999999999999999999999999999999999999999999999999999999990224132712211432534199929012929922999999995072471272385140002009999990000000000000000000906942330115770127971000116005620000000000000000000000000120000200000020000200000000000000000002000020000002000000000299999999999999999999999999999999999912098200000000000000000000000000000000000000000000000000…	NH_8055200100958427122	12797	98.2	NA	white	female	27	1943	1971-07-24	1971	07	2	9999	9999	NORTHEAST	1940s	TRUE	TRUE	TRUE	TRUE	TRUE	TRUE	TRUE	TRUE	TRUE	TRUE	1	83.8	173.26	27.9156277533787	36.7777777777778	3.22579057989039	18.1578423219086	24.8860660282258
959	805520010095942712211999361341051711111218999999999999999999999999999999999999999999999999999999999990225133412204372534199929032912199919448391080671342174190000009999990000000000000000000907142330014470015320740106007220000000000000000000000000120000200000020000100000000000010000812000020000002000000000299999999999999999999999999999999999912098000000000000000000000000000000000000000000000000000…	NH_8055200100959427122	1532	98	NA	white	female	34	1937	1971-08-06	1971	08	2	9999	9999	NORTHEAST	1930s	TRUE	TRUE	TRUE	TRUE	FALSE	TRUE	TRUE	TRUE	TRUE	FALSE	1	60.78	162.16	23.1138996998829	36.6666666666667	-0.546940675487803	7.05784232190859	1.86606602822581
961	805520010096142712211999551241092611111288888888888888888888888888888888888888888888888888888888888880225342112412499332199917151991199919319663072071212999140002009999990000000000000000000907242330140510141250720128007210000000000000000000001000220000200000020000200000000000000000002000010010002000000000299999999999999999999999999999999999912098300000000000000000000000000000000000000000000000000…	NH_8055200100961427122	14125	98.3	NA	white	female	21	1949	1971-07-20	1971	07	2	9999	9999	NORTHEAST	1940s	FALSE	TRUE	TRUE	TRUE	TRUE	TRUE	FALSE	TRUE	TRUE	FALSE	2	51.37	158.56	20.4325368783227	36.8333333333333	-2.89457480576661	3.4578423219086	-7.54393397177419
963	805520010096342712211999261881021411111288888888888888888888888888888888888888888888888888888888888880227032512208452588899917151991199919259995072471252999190000009999990000000000000000000907642330115770133170880112006610000000000000000001000000120000200000020000200000000000000000002000020000001100000000299999999999999999999999999999999999912099200000000000000000000000000000000000000000000000000…	NH_8055200100963427122	13317	99.2	NA	white	female	25	1945	1971-07-24	1971	07	2	9999	9999	NORTHEAST	1940s	FALSE	TRUE	TRUE	TRUE	TRUE	TRUE	TRUE	FALSE	TRUE	FALSE	1	57.38	155.46	23.7423234464473	37.3333333333333	0.702589246516946	0.357842321908606	-1.53393397177419
964	805520010096442712211999461431011811111219999999999999999999999999999999999999999999999999999999999990227114611401258843299988031991199919838001080471462573190000009999990000000000000000000907642330300310278670800126008610000000000000000000000001120000200000020000100000000000010000512000020000002000000000205299999999999999999999999999999999912098400000000000000000000000000000000000000000000000000…	NH_8055200100964427122	27867	98.4	NA	white	male	46	1925	1971-08-04	1971	08	2	0529	9999	NORTHEAST	1920s	FALSE	TRUE	TRUE	TRUE	FALSE	TRUE	TRUE	TRUE	TRUE	FALSE	1	66.68	170.56	22.9214040318351	36.8888888888889	-1.51813662319214	15.4578423219086	7.76606602822581
965	805520010096542712211999211421022611111218999999999999999999999999999999999999999999999999999999999990228122111209492542299929001991199919448552072271212311140001319999990000000000000000000907942330038190033650700118005410000000000000100000000000120000200000020000200000000000000000002000010010002000000000299999999999999999999999999999999999912098600000000000000000000000000000000000000000000000000…	NH_8055200100965427122	3365	98.6	NA	white	male	21	1949	1971-07-22	1971	07	2	9999	9999	NORTHEAST	1940s	FALSE	TRUE	TRUE	TRUE	TRUE	TRUE	FALSE	TRUE	TRUE	FALSE	1	66.56	166.56	23.9923003171598	37	-0.0764306808881599	11.4578423219086	7.64606602822581
967	805520010096742712211999351321094611111218999999999999999999999999999999999999999999999999999999999990228233712204342534199929032929922999999995072171372126140002009999990000000000000000000907942330014270015321020164010010000000000000010001000000120000200000020000100000000000010000712000020000002000000000299999999999999999999999999999999999912098000000000000000000000000000000000000000000000000000…	NH_8055200100967427122	1532	98	NA	white	female	37	1934	1971-07-21	1971	07	2	9999	9999	NORTHEAST	1930s	FALSE	TRUE	TRUE	TRUE	FALSE	TRUE	TRUE	TRUE	TRUE	FALSE	1	57.04	153.06	24.3475966710996	36.6666666666667	1.53034826535689	-2.0421576780914	-1.87393397177419
970	805520010097042712211999441341062811111219999999999999999999999999999999999999999999999999999999999990230133712207332534199929002929922999999995071571382228140002009999990000000000000000000908442330114140127930620104006610000000000000000000000001220000200000010001100000000000010000802000020000002000000000205290387024004299999999999999999999912098400000000000000000000000000000000000000000000000000…	NH_8055200100970427122	12793	98.4	NA	white	female	38	1933	1971-07-15	1971	07	2	0529	0387	NORTHEAST	1930s	FALSE	TRUE	TRUE	FALSE	FALSE	TRUE	TRUE	TRUE	TRUE	FALSE	2	69.74	170.56	23.9732861004826	36.8888888888889	-0.466254554544643	15.4578423219086	10.8260660282258
972	805520010097242712211999391341041711111288888888888888888888888888888888888888888888888888888888888880230234212210289334199929041992199919787944081071422999140002009999990000000000000000000908442330114140127930680122006810000000000000000001000001120000200000020000200000000000000000002000020000001001000001202720782052999999999999999999999999912098800000000000000000000000000000000000000000000000000…	NH_8055200100972427122	12793	98.8	NA	white	female	42	1928	1971-08-10	1971	08	2	0272	0782	NORTHEAST	1920s	FALSE	TRUE	TRUE	TRUE	TRUE	TRUE	TRUE	FALSE	TRUE	FALSE	1	60.33	157.26	24.3947730796025	37.1111111111111	1.18817453403146	2.15784232190859	1.41606602822581
976	805520010097642718212295611441032811111218999999999999999999999999999999999999999999999999999999999990233626111204101744199929061991199942587233071271612262140001319999990000000000000000000909242330303980271500660130008620000000000000000000000000120000200000020000100000000000010000702000020000002000000000299999999999999999999999999999999999912098000000000000000000000000000000000000000000000000000…	NH_8055200100976427182	27150	98	NA	white	male	61	1910	1971-07-12	1971	07	2	9999	9999	NORTHEAST	1910s	TRUE	TRUE	TRUE	TRUE	FALSE	TRUE	TRUE	TRUE	TRUE	FALSE	1	77.34	178.37	24.3086333469145	36.6666666666667	-0.854913163364852	23.2678423219086	18.4260660282258
977	805520010097742718212295251281032411111218999999999999999999999999999999999999999999999999999999999990233732212203499328199929012929922999999995073071222262140002009999990000000000000000000909242330140510130020960144006620000000000000000000000000120000200000020000100000100058100000002000020000002000000000299999999999999999999999999999999999912099200000000000000000000000000000000000000000000000000…	NH_8055200100977427182	13002	99.2	NA	white	female	22	1949	1971-07-30	1971	07	2	9999	9999	NORTHEAST	1940s	TRUE	TRUE	TRUE	TRUE	FALSE	TRUE	TRUE	TRUE	TRUE	FALSE	1	82.33	155.86	33.8913424378441	37.3333333333333	10.8145272722158	0.757842321908612	23.4160660282258
979	805520010097942718212295441421062711111219999999999999999999999999999999999999999999999999999999999990234034112209292544199929021991199919857142072271412228140002009999990000000000000000000909242330114140127930900124008420000000000000000000000000120000200000010011100000000000010007812000020000001100000000204240454999999999999999999999999999982098200000000000000000000000000000000000000000000000000…	NH_8055200100979427182	12793	98.2	NA	white	female	41	1929	1971-07-22	1971	07	2	0424	0454	NORTHEAST	1920s	TRUE	TRUE	TRUE	FALSE	FALSE	TRUE	TRUE	FALSE	TRUE	FALSE	1	58.63	153.46	24.8959960529209	36.7777777777778	2.04166668148028	-1.64215767809139	-0.283933971774189
981	805520010098142712111999231411021411111219999999999999999999999999999999999999999999999999999999999990192722311212472541199929021991199919427694080771232458190000009999990000000000000000000900142330038190035130720122008410000000000000000100000000120000200000020000200000000000000000002000020000002000000000299999999999999999999999999999999999912098000000000000000000000000000000000000000000000000000…	NH_8055200100981427121	3513	98	NA	white	male	23	1947	1971-08-07	1971	08	2	9999	9999	NORTHEAST	1940s	FALSE	TRUE	TRUE	TRUE	TRUE	TRUE	TRUE	TRUE	TRUE	FALSE	1	94.69	176.56	30.375223087392	36.6666666666667	5.37946794689574	21.4578423219086	35.7760660282258
983	805520010098342712111999341261022511111219999999999999999999999999999999999999999999999999999999999990192923411211362526299911011991199929478715080771342458190000009999990000000000000000000900142330037830036800840126008410000000000001001000000000120000200000020000100000000000010000812000020000002000000000299999999999999999999999999999999999921098200000000000000000000000000000000000000000000000000…	NH_8055200100983427121	3680	98.2	NA	white	male	34	1936	1971-08-07	1971	08	2	9999	9999	NORTHEAST	1930s	FALSE	TRUE	TRUE	TRUE	FALSE	TRUE	TRUE	TRUE	TRUE	FALSE	1	99.11	185.87	28.6879079200303	36.7777777777778	2.82909330291473	30.7678423219086	40.1960660282258
984	805520010098442712111999661881022511111288188882999929999299992999929999299992999929999299992999988880193026611202059188899929991991199919157461080671662999190000009999990000000000000000000900142330004880011280720190011610000000000001000000000000120000200000020000200000000000000000001100020000002000000000204019999999999999999999999999999999912098000000000000000000000000000000000000000000000000000…	NH_8055200100984427121	1128	98	NA	white	male	66	1905	1971-08-06	1971	08	2	0401	9999	NORTHEAST	1900s	FALSE	TRUE	TRUE	TRUE	TRUE	FALSE	TRUE	TRUE	TRUE	FALSE	1	71.21	167.36	25.4236353823543	36.6666666666667	1.28074245291056	12.2578423219086	12.2960660282258
985	805520010098542712111999661881022511111288188882999929999299992999929999299992999929999299992999988880193036712201042527299929022929922999999995080671672999190000009999990000000000000000000900142330015240013890620174009010000000000000000000000001120000200000020000100000000000010000812000010100002000000000205299999999999999999999999999999999912098400000000000000000000000000000000000000000000000000…	NH_8055200100985427121	1389	98.4	NA	white	female	67	1904	1971-08-06	1971	08	2	0529	9999	NORTHEAST	1900s	FALSE	TRUE	TRUE	TRUE	FALSE	TRUE	FALSE	TRUE	TRUE	FALSE	1	57.49	145.95	26.9888332470127	36.8888888888889	4.83069900655074	-9.15215767809138	-1.42393397177419
986	805520010098642712111999712311011211111213299992999912136299992999929999299992999929999299992999921360200717112309992331199929062929922999999995072271712110140002009999990000000000000000000901042330015240013890840124006410000000000000010000000000120000200000010010100000000000010008212000020000002000000000204241046999999999999999999999999999922098400000000000000000000000000000000000000000000000000…	NH_8055200100986427121	1389	98.4	NA	white	female	71	1899	1971-07-22	1971	07	2	0424	1046	NORTHEAST	1890s	FALSE	TRUE	TRUE	FALSE	FALSE	TRUE	TRUE	TRUE	TRUE	FALSE	1	39.69	153.86	16.7660069829384	36.8888888888889	-6.12540335420017	-1.24215767809139	-19.2239339717742
987	805520010098742712111999231441021411111218999999999999999999999999999999999999999999999999999999999990204632212204492542199929151991199919427390072071222311190000009999990000000000000000000901242330017560016250800098004620000000000000000000000000220000200000020000200000000000000000002000020000002000000000299999999999999999999999999999999999912097600000000000000000000000000000000000000000000000000…	NH_8055200100987427121	1625	97.6	NA	white	female	22	1949	1971-07-20	1971	07	2	9999	9999	NORTHEAST	1940s	TRUE	TRUE	TRUE	TRUE	TRUE	TRUE	TRUE	TRUE	TRUE	TRUE	2	58.85	168.26	20.786659306435	36.4444444444444	-3.43966579582915	13.1578423219086	-0.0639339717741905
988	805520010098842712111999272441021511111219999999999999999999999999999999999999999999999999999999999990204752012407505542199929061992199919669915072871212474190000009999990000000000000000000901242330017560016970840128007610000000000000000001000000120000200000020000200000000000000000002000020000001100000000299999999999999999999999999999999999921098400000000000000000000000000000000000000000000000000…	NH_8055200100988427121	1697	98.4	NA	white	female	21	1950	1971-07-28	1971	07	2	9999	9999	NORTHEAST	1950s	FALSE	TRUE	TRUE	TRUE	TRUE	TRUE	TRUE	FALSE	TRUE	FALSE	1	70.76	166.06	25.660065289708	36.8888888888889	1.63768549878251	10.9578423219086	11.8460660282258
989	805520010098942712111999682431011111221911299991112310800299992999929999299992999929999299992999919230206516812412022543199929012929922999999995070871682099139000009999990000000000000000000901442330015240013890920146008610000000000000000000000001120000200000010001100000000000010058702000020000002000000000204540529999999999999999999999999999912098600000000000000000000000000000000000000000000000000…	NH_8055200100989427121	1389	98.6	NA	white	female	68	1902	1971-07-08	1971	07	2	0454	0529	NORTHEAST	1900s	FALSE	TRUE	TRUE	FALSE	FALSE	TRUE	TRUE	TRUE	TRUE	FALSE	1	63.28	149.85	28.1807778193052	37	5.66110416328843	-5.25215767809141	4.36606602822581
990	805520010099042712111999511451021311111219999999999999999999999999999999999999999999999999999999999990206833312203381145199929143212222969999995072471332458190000009999990000000000000000000901442330014470016000800138008610000000000000100001000000120000200000020000200000000000000000002000010010002000000000299999999999999999999999999999999999912098800000000000000000000000000000000000000000000000000…	NH_8055200100990427121	1600	98.8	NA	white	female	33	1938	1971-07-24	1971	07	2	9999	9999	NORTHEAST	1930s	FALSE	TRUE	TRUE	TRUE	TRUE	TRUE	FALSE	TRUE	TRUE	FALSE	1	58.4	172.66	19.5897716649759	37.1111111111111	-5.04444405996549	17.5578423219086	-0.513933971774193
991	805520010099142712111999241421011311111218999999999999999999999999999999999999999999999999999999999990207412411403472542199929031991199919648473070971242390190000009999990000000000000000000901742330038190033650920130007820000000000000000000000000320000200000010010200000000000000000002000010010002000000000204249999999999999999999999999999999912098800000000000000000000000000000000000000000000000000…	NH_8055200100991427121	3365	98.8	NA	white	male	24	1947	1971-07-09	1971	07	2	0424	9999	NORTHEAST	1940s	TRUE	TRUE	TRUE	FALSE	TRUE	TRUE	FALSE	TRUE	TRUE	FALSE	3	62.71	172.26	21.1333290439854	37.1111111111111	-3.46380571525809	17.1578423219086	3.79606602822581
992	805520010099242712111999501431021311111218999999999999999999999999999999999999999999999999999999999990207535112202209334199929011992199929917372080671512311190000009999990000000000000000000901742330032210031780640150008220000000000000000000000000120000200000010010100000100004110000812000020000001001000000204240230999999999999999999999999999912098200000000000000000000000000000000000000000000000000…	NH_8055200100992427121	3178	98.2	NA	white	female	51	1920	1971-08-06	1971	08	2	0424	0230	NORTHEAST	1920s	TRUE	TRUE	TRUE	FALSE	FALSE	TRUE	TRUE	FALSE	TRUE	FALSE	1	63.05	169.66	21.9041379317149	36.7777777777778	-2.45197055049196	14.5578423219086	4.13606602822581
993	805520010099342712111999432272011311111213299992999912040299992999929999299992999929999299992999920400207814322608275127199929123729922999999995072771432101140002009999990000000000000000000902042330011280021130720120007610000000000000000000000001120000200000020000100000000000010058901000120000002000000000207380277999999999999999999999999999911098800000000000000000000000000000000000000000000000000…	NH_8055200100993427121	2113	98.8	NA	black	female	43	1927	1971-07-27	1971	07	2	0738	0277	NORTHEAST	1920s	FALSE	TRUE	TRUE	TRUE	FALSE	FALSE	TRUE	TRUE	TRUE	FALSE	1	73.48	152.25	31.6996556847075	37.1111111111111	8.9574962345031	-2.8521576780914	14.5660660282258
995	805520010099542712111999321281041511111218999999999999999999999999999999999999999999999999999999999990208332912202429323199917151992199919319610081071292205190000009999990000000000000000000902242330014470015320620110006610000000000000000000000001220000200000020000200000000000000000002000020000002000000000203879999999999999999999999999999999912098400000000000000000000000000000000000000000000000000…	NH_8055200100995427121	1532	98.4	NA	white	female	29	1942	1971-08-10	1971	08	2	0387	9999	NORTHEAST	1940s	FALSE	TRUE	TRUE	TRUE	TRUE	TRUE	TRUE	TRUE	TRUE	FALSE	2	68.27	162.96	25.7079751162165	36.8888888888889	1.97297280944993	7.85784232190861	9.3560660282258
996	805520010099642712111999351451083811111219999999999999999999999999999999999999999999999999999999999990209433312209372532299929012929922999999995081171332185132000009999990000000000000000000902542330014470016000920118006610000000000000000000000001120000200000020000200000000000000000002000020000002000000000205299999999999999999999999999999999912098000000000000000000000000000000000000000000000000000…	NH_8055200100996427121	1600	98	NA	white	female	33	1937	1971-08-11	1971	08	2	0529	9999	NORTHEAST	1930s	FALSE	TRUE	TRUE	TRUE	TRUE	TRUE	TRUE	TRUE	TRUE	FALSE	1	65.43	158.66	25.9921389729238	36.6666666666667	2.65575704741007	3.55784232190859	6.51606602822581
1000	805520010100042712111999701442022511111218999999999999999999999999999999999999999999999999999999999990211027021201019344199929121991199919339530080771702347190000009999990000000000000000000902942330006030006640520144009610000000000000000000000001120000200000020000200000000000000000001100020000002000000000205299999999999999999999999999999999912097800000000000000000000000000000000000000000000000000…	NH_8055200101000427121	664	97.8	NA	black	male	70	1901	1971-08-07	1971	08	2	0529	9999	NORTHEAST	1900s	FALSE	TRUE	TRUE	TRUE	TRUE	FALSE	TRUE	TRUE	TRUE	FALSE	1	70.99	173.56	23.5666522422865	36.5555555555556	-1.15099565547527	18.4578423219086	12.0760660282258
1001	805520010100142712111999751881041811111288188881206411584299992999911680299992999929999299992999988880213043612402352534199917152929922999999995070771362999132000009999990000000000000000000903742330014460022820820120007020000000000000000000000000120000100000120000100000000000010000712000020000002000000000207389999999999999999999999999999999912098000000000000000000000000000000000000000000000000000…	NH_8055200101001427121	2282	98	NA	white	female	36	1935	1971-07-07	1971	07	2	0738	9999	NORTHEAST	1930s	TRUE	TRUE	FALSE	TRUE	FALSE	TRUE	TRUE	TRUE	TRUE	FALSE	1	67.25	152.76	28.8186073121116	36.6666666666667	6.02916963064234	-2.34215767809141	8.33606602822581
1002	805520010100242712111999721281022511111212299991301229999299992999929999299992999929999299992999930120215827211212989328299929013112199919077751070371722123140002009999990000000000000000000904542330004880011280720120008420000000000000000000000000120000100100010001100000000000010000811000120000002000000000204910454071399999999999999999999999912098000000000000000000000000000000000000000000000000000…	NH_8055200101002427121	1128	98	NA	white	male	72	1898	1971-07-03	1971	07	2	0491	0454	NORTHEAST	1890s	TRUE	TRUE	FALSE	FALSE	FALSE	FALSE	TRUE	TRUE	TRUE	FALSE	1	81.87	177.06	26.1146296164665	36.6666666666667	1.0725232688479	21.9578423219086	22.9560660282258
1003	805520010100342712111999721281022511111212299991301229999299992999929999299992999929999299992999930120215837012207009332199929012929922999999995070371702123140002009999990000000000000000000904542330015240013890780134008220000000000000000000000000120000200000010001100000000000010000812000020000001001000000204549999999999999999999999999999999912098600000000000000000000000000000000000000000000000000…	NH_8055200101003427121	1389	98.6	NA	white	female	70	1900	1971-07-03	1971	07	2	0454	9999	NORTHEAST	1900s	TRUE	TRUE	TRUE	FALSE	FALSE	TRUE	TRUE	FALSE	TRUE	FALSE	1	75.07	165.66	27.3546461846503	37	3.36934735942276	10.5578423219086	16.1560660282258
1006	805520010100642712111999671281022611111218999999999999999999999999999999999999999999999999999999999990216126711205042328199929151991222919449554070971672347140002009999990000000000000000000904542330007400007570680180010010000000000001000000010001120000200000020000100000000000010000701000120000002000000000207130401052999999999999999999999999912098600000000000000000000000000000000000000000000000000…	NH_8055200101006427121	757	98.6	NA	white	male	67	1904	1971-07-09	1971	07	2	0713	0401	NORTHEAST	1900s	FALSE	TRUE	TRUE	TRUE	FALSE	FALSE	TRUE	TRUE	TRUE	FALSE	1	99.9	170.86	34.2203686786741	37	9.75301729937339	15.7578423219086	40.9860660282258
1008	805520010100842712211999231311032511111218999999999999999999999999999999999999999999999999999999999990223222311210479131199912031991199919339422070771232262190000009999990000000000000000000906742330305490269230840128007010000000000000000000000001120000200000020000200000000000000000001100120000002000000000207389999999999999999999999999999999912098600000000000000000000000000000000000000000000000000…	NH_8055200101008427122	26923	98.6	NA	white	male	23	1947	1971-07-07	1971	07	2	0738	9999	NORTHEAST	1940s	FALSE	TRUE	TRUE	TRUE	TRUE	FALSE	TRUE	TRUE	TRUE	FALSE	1	62.03	165.86	22.5485416702503	37	-1.45529763782627	10.7578423219086	3.11606602822581
1009	805520010100942712211999231311032511111218999999999999999999999999999999999999999999999999999999999990223232212209489131199912032929922999999995070771222262190000009999990000000000000000000906742330140510130020920110006610000010000000000000000000110010100000120000200000000000000000002000020000002000000000207389999999999999999999999999999999912098800000000000000000000000000000000000000000000000000…	NH_8055200101009427122	13002	98.8	NA	white	female	22	1948	1971-07-07	1971	07	2	0738	9999	NORTHEAST	1940s	FALSE	FALSE	FALSE	TRUE	TRUE	TRUE	TRUE	TRUE	TRUE	FALSE	1	44.34	165.06	16.2746631067658	37.1111111111111	-7.65501426991487	9.9578423219086	-14.5739339717742
1012	805520010101242712211999591341092911111288888888888888888888888888888888888888888888888888888888888880224625911207112534199912011991199919558210071371602999190000009999990000000000000000000907042330303980283430880200010810000000000000000000000001120000200000020000110000000000000000001100020000001000000001204010703052999999999999999999999999912098400000000000000000000000000000000000000000000000000…	NH_8055200101012427122	28343	98.4	NA	white	male	60	1911	1971-07-13	1971	07	2	0401	0703	NORTHEAST	1910s	FALSE	TRUE	TRUE	TRUE	FALSE	FALSE	TRUE	FALSE	TRUE	FALSE	1	62.37	180.07	19.2350365070476	36.8888888888889	-6.08610410744792	24.9678423219086	3.45606602822581
1014	805520010101442712211999622321021611111218999999999999999999999999999999999999999999999999999999999990231656612204052534199929061991212919857914072471662323190000009999990000000000000000000908742330090440074560680146009420000000000000000000000000120000200000020000100000000000010027801100020000002000000000299999999999999999999999999999999999912098400000000000000000000000000000000000000000000000000…	NH_8055200101014427122	7456	98.4	NA	white	female	66	1905	1971-07-24	1971	07	2	9999	9999	NORTHEAST	1900s	TRUE	TRUE	TRUE	TRUE	FALSE	FALSE	TRUE	TRUE	TRUE	FALSE	1	60.44	162.36	22.9280104174197	36.8888888888889	-0.751370440799958	7.25784232190861	1.52606602822581
1016	805520010101642712211999841881021411111288888888888888888888888888888888888888888888888888888888888880232537212206989334199917132929922999999995072971732999140002009999990000000000000000000908942330090440081000700138009210000000000000010000000000120000200000010010100000000000010007811000110100002000000000203950713042499999999999999999999999921098200000000000000000000000000000000000000000000000000…	NH_8055200101016427122	8100	98.2	NA	white	female	73	1898	1971-07-29	1971	07	2	0395	0713	NORTHEAST	1890s	FALSE	TRUE	TRUE	FALSE	FALSE	FALSE	FALSE	TRUE	TRUE	FALSE	1	83.69	163.46	31.3220788626546	36.7777777777778	7.54072534876561	8.35784232190861	24.7760660282258
1017	805520010101742712211999771881021511111218999999999999999999999999999999999999999999999999999999999990232636512210052544199929132929922999999995072271652347140002009999990000000000000000000908942330090440074560760164008610000000000000010001000001220000100010010001100000000000010028712000020000002000000000204930454052902149999999999999999999912097800000000000000000000000000000000000000000000000000…	NH_8055200101017427122	7456	97.8	NA	white	female	65	1905	1971-07-22	1971	07	2	0493	0454	NORTHEAST	1900s	FALSE	TRUE	FALSE	FALSE	FALSE	TRUE	TRUE	TRUE	TRUE	FALSE	2	72.35	162.46	27.412310198263	36.5555555555556	3.72365909861884	7.35784232190861	13.4360660282258
1019	805520010101942712211999411331062711111218999999999999999999999999999999999999999999999999999999999990232924111208292333299929063729922999999995070971412155190000009999990000000000000000000909042330247090262990640114006820000000000000000000000000120000200000010110200000000000000000002000020000001100000000204241029999999999999999999999999999912098600000000000000000000000000000000000000000000000000…	NH_8055200101019427122	26299	98.6	NA	white	male	41	1929	1971-07-09	1971	07	2	0424	1029	NORTHEAST	1920s	TRUE	TRUE	TRUE	FALSE	TRUE	TRUE	TRUE	FALSE	TRUE	FALSE	1	70.53	168.46	24.8530841976261	37	0.608218612512992	13.3578423219086	11.6160660282258
1023	805520010102342712211999491341052711111220999999999999999999999999999999999999999999999999999999999990233235212203192534199929152929922999999995072271522358190000009999990000000000000000000909042330257680224260700142007010000000000000000000000001120000200000020000200000000000000000002000020000002000000000205299999999999999999999999999999999912098200000000000000000000000000000000000000000000000000…	NH_8055200101023427122	22426	98.2	NA	white	female	52	1919	1971-07-22	1971	07	2	0529	9999	NORTHEAST	1910s	FALSE	TRUE	TRUE	TRUE	TRUE	TRUE	TRUE	TRUE	TRUE	FALSE	1	72.69	163.36	27.2385019871628	36.7777777777778	3.46641871469835	8.25784232190861	13.7760660282258
1024	805520010102442712211999381411042611111219999999999999999999999999999999999999999999999999999999999990236633312204382534199929022912199919669280072471332302190000009999990000000000000000000909842330115770127970760104007410000000000000100001000000120000200000020000100000000000010000802000020000001001000000299999999999999999999999999999999999912098200000000000000000000000000000000000000000000000000…	NH_8055200101024427122	12797	98.2	NA	white	female	33	1938	1971-07-24	1971	07	2	9999	9999	NORTHEAST	1930s	FALSE	TRUE	TRUE	TRUE	FALSE	TRUE	TRUE	FALSE	TRUE	FALSE	1	59.08	164.16	21.9232935870106	36.7777777777778	-1.92295161684969	9.05784232190859	0.166066028225806
1026	805520010102642712111999511341042611111215130002999929999299992999929999299992999910400299992999934000194725111208192534199929021991199929907903072771512082180000009999990000000000000000000900542330037540036250760186012010000000000000000000000001120000200000020000100000000000010000211100020000001000000001204010454052999999999999999999999999912097600000000000000000000000000000000000000000000000000…	NH_8055200101026427121	3625	97.6	NA	white	male	51	1919	1971-07-27	1971	07	2	0401	0454	NORTHEAST	1910s	FALSE	TRUE	TRUE	TRUE	FALSE	FALSE	TRUE	FALSE	TRUE	FALSE	1	69.4	167.86	24.630035222086	36.4444444444444	0.440791085519851	12.7578423219086	10.4860660282258
[truncated: 14,703 more rows]
