# Supplementary material for: Decreasing human body temperature in the United States since the Industrial Revolution
Source: eLife. 2020 Jan 7;9:e49555. doi: 10.7554/eLife.49555 (PMC6946399; doi:10.7554/eLife.49555)
Supplement: Source data 1. [file elife-49555-data1.zip › Data Files/veterans_processed.csv]

	study_ID	age	temp	weightLB	heightFT	heightIN	examdate	nephritis	goiter	cystitis	race	best_birth_year	current_fever	state	state_type	weightKG	heightCM	BMI	examyear	exammonth	birth_year	birth_cohort	temp_C	gastro	tb	malaria	typhoid	plague	typhus	syphilis	fever_unspec	pneumonia	smallpox	sepsis	osteomyelitis	hepatitis	cholera	dengue	influenza	rheumatic_fever	scarlet_fever
1	100501002	51	98.1999969482422	174	5	10	1891-09-23	FALSE	FALSE	FALSE	white	1841	FALSE	NY	cold	78.925008	177.8	24.9661238914315	1891	09	1841	1840s	36.7777760823568	FALSE	FALSE	FALSE	FALSE	FALSE	FALSE	FALSE	FALSE	FALSE	FALSE	FALSE	FALSE	FALSE	FALSE	FALSE	FALSE	FALSE	FALSE
2	100501002	61	98.5	195	5	8.5	1901-07-10	FALSE	FALSE	FALSE	white	1841	FALSE	NY	cold	88.45044	173.99	29.2180630181496	1901	07	1841	1840s	36.9444444444444	FALSE	FALSE	FALSE	FALSE	FALSE	FALSE	FALSE	FALSE	FALSE	FALSE	FALSE	FALSE	FALSE	FALSE	FALSE	FALSE	FALSE	FALSE
3	100501002	62	98.8000030517578	195	5	10	1902-11-12	FALSE	FALSE	FALSE	white	1841	FALSE	NY	cold	88.45044	177.8	27.9792767748801	1902	11	1841	1840s	37.1111128065321	FALSE	FALSE	FALSE	FALSE	FALSE	FALSE	FALSE	FALSE	FALSE	FALSE	FALSE	FALSE	FALSE	FALSE	FALSE	FALSE	FALSE	FALSE
4	100501004	44	98.4000015258789	175	5	8.5	1890-11-12	FALSE	FALSE	FALSE	white	1846	FALSE	CT	cold	79.3786	173.99	26.2213386060317	1890	11	1846	1840s	36.8888897365994	FALSE	FALSE	FALSE	FALSE	FALSE	FALSE	FALSE	FALSE	FALSE	FALSE	FALSE	FALSE	FALSE	FALSE	FALSE	FALSE	FALSE	FALSE
5	100501004	45	98.4000015258789	175	5	9.5	1891-05-06	FALSE	FALSE	FALSE	white	1846	FALSE	CT	cold	79.3786	176.53	25.472196278485	1891	05	1846	1840s	36.8888897365994	FALSE	FALSE	FALSE	FALSE	FALSE	FALSE	FALSE	FALSE	FALSE	FALSE	FALSE	FALSE	FALSE	FALSE	FALSE	FALSE	FALSE	FALSE
6	100501004	48	98.5	175	5	10	1894-10-03	FALSE	FALSE	FALSE	white	1846	FALSE	CT	cold	79.3786	177.8	25.1096073620719	1894	10	1846	1840s	36.9444444444444	FALSE	FALSE	FALSE	FALSE	FALSE	FALSE	FALSE	FALSE	FALSE	FALSE	FALSE	FALSE	FALSE	FALSE	FALSE	FALSE	FALSE	FALSE
7	100501004	76	98.4000015258789	135	NA	68	1921-03-08	FALSE	FALSE	FALSE	white	1846	FALSE	CT	cold	61.23492	172.72	20.5264523850847	1921	03	1846	1840s	36.8888897365994	FALSE	FALSE	FALSE	FALSE	FALSE	FALSE	FALSE	FALSE	FALSE	FALSE	FALSE	FALSE	FALSE	FALSE	FALSE	FALSE	FALSE	FALSE
8	100501009	50	98.5	150	5	8	1891-04-16	FALSE	FALSE	FALSE	white	1839	FALSE	CT	cold	68.0388	172.72	22.8071693167608	1891	04	1839	1830s	36.9444444444444	FALSE	FALSE	FALSE	FALSE	FALSE	FALSE	FALSE	FALSE	FALSE	FALSE	FALSE	FALSE	FALSE	FALSE	FALSE	FALSE	FALSE	FALSE
9	100501009	55	98.6999969482422	150	5	5	1894-09-19	FALSE	FALSE	FALSE	white	1839	FALSE	CT	cold	68.0388	165.1	24.9610298037164	1894	09	1839	1830s	37.0555538601346	FALSE	FALSE	FALSE	FALSE	FALSE	FALSE	FALSE	FALSE	FALSE	FALSE	FALSE	FALSE	FALSE	FALSE	FALSE	FALSE	FALSE	FALSE
10	100501012	60	98.6999969482422	145	5	8.5	1892-12-21	FALSE	FALSE	FALSE	white	1832	FALSE	CT	cold	65.77084	173.99	21.7262519878548	1892	12	1832	1830s	37.0555538601346	FALSE	FALSE	TRUE	FALSE	FALSE	FALSE	FALSE	FALSE	FALSE	FALSE	FALSE	FALSE	FALSE	FALSE	FALSE	FALSE	FALSE	FALSE
11	100501012	61	98.4000015258789	133	5	8.5	1893-07-12	FALSE	FALSE	FALSE	white	1832	FALSE	CT	cold	60.327736	173.99	19.9282173405841	1893	07	1832	1830s	36.8888897365994	FALSE	FALSE	FALSE	FALSE	FALSE	FALSE	FALSE	FALSE	FALSE	FALSE	FALSE	FALSE	FALSE	FALSE	FALSE	FALSE	FALSE	FALSE
12	100501012	62	98.25	130	5	8.5	1894-07-18	FALSE	FALSE	FALSE	white	1832	FALSE	CT	cold	58.96696	173.99	19.4787086787664	1894	07	1832	1830s	36.8055555555556	FALSE	FALSE	FALSE	FALSE	FALSE	FALSE	FALSE	FALSE	FALSE	FALSE	FALSE	FALSE	FALSE	FALSE	FALSE	FALSE	FALSE	FALSE
13	100501012	65	98.4000015258789	127.5	5	8.5	1898-05-18	FALSE	FALSE	FALSE	white	1832	FALSE	CT	cold	57.83298	173.99	19.1041181272516	1898	05	1832	1830s	36.8888897365994	FALSE	FALSE	TRUE	FALSE	FALSE	FALSE	FALSE	FALSE	FALSE	FALSE	FALSE	FALSE	FALSE	FALSE	FALSE	FALSE	FALSE	FALSE
14	100501016	68	99	136	5	8	1891-06-17	FALSE	FALSE	FALSE	white	1822	FALSE	PA	cold	61.688512	172.72	20.6785001805298	1891	06	1822	1820s	37.2222222222222	FALSE	FALSE	FALSE	FALSE	FALSE	FALSE	FALSE	FALSE	FALSE	FALSE	FALSE	FALSE	FALSE	FALSE	FALSE	FALSE	FALSE	FALSE
15	100501016	72	98.4000015258789	155.5	5	8.25	1894-11-15	FALSE	FALSE	TRUE	white	1822	FALSE	PA	cold	70.533556	173.355	23.4705374722776	1894	11	1822	1820s	36.8888897365994	FALSE	FALSE	FALSE	FALSE	FALSE	FALSE	FALSE	FALSE	FALSE	FALSE	FALSE	FALSE	FALSE	FALSE	FALSE	FALSE	FALSE	FALSE
17	100501018	46	99	160	5	6	1889-04-17	FALSE	FALSE	FALSE	white	1843	FALSE	CT	cold	72.57472	167.64	25.8243895734807	1889	04	1843	1840s	37.2222222222222	FALSE	FALSE	FALSE	FALSE	FALSE	FALSE	FALSE	FALSE	FALSE	FALSE	FALSE	FALSE	FALSE	FALSE	FALSE	FALSE	FALSE	FALSE
18	100501018	49	98.4000015258789	145	5	6	1892-03-30	FALSE	FALSE	FALSE	white	1843	FALSE	CT	cold	65.77084	167.64	23.4033530509669	1892	03	1843	1840s	36.8888897365994	FALSE	FALSE	TRUE	FALSE	FALSE	FALSE	FALSE	FALSE	FALSE	FALSE	FALSE	FALSE	FALSE	FALSE	FALSE	FALSE	FALSE	FALSE
19	100501018	78	98	155	5	6	1921-05-09	FALSE	FALSE	FALSE	white	1843	FALSE	CT	cold	70.30676	167.64	25.0173773993094	1921	05	1843	1840s	36.6666666666667	FALSE	FALSE	FALSE	FALSE	FALSE	FALSE	FALSE	FALSE	FALSE	FALSE	FALSE	FALSE	FALSE	FALSE	FALSE	FALSE	FALSE	FALSE
21	100501019	50	98.25	150	5	7.5	1891-02-25	FALSE	FALSE	FALSE	white	1840	FALSE	CT	cold	68.0388	171.45	23.1463047288235	1891	02	1840	1840s	36.8055555555556	FALSE	FALSE	FALSE	FALSE	FALSE	FALSE	FALSE	FALSE	FALSE	FALSE	FALSE	FALSE	FALSE	FALSE	FALSE	FALSE	FALSE	FALSE
22	100501020	43	99.4000015258789	150	5	8.5	1887-04-27	FALSE	FALSE	FALSE	white	1844	FALSE	CT	cold	68.0388	173.99	22.4754330908843	1887	04	1844	1840s	37.4444452921549	FALSE	FALSE	FALSE	FALSE	FALSE	FALSE	FALSE	FALSE	FALSE	FALSE	FALSE	FALSE	FALSE	FALSE	FALSE	FALSE	FALSE	FALSE
23	100501020	45	98	155	5	9.75	1888-12-05	FALSE	FALSE	FALSE	white	1844	FALSE	CT	cold	70.30676	177.165	22.3996497375711	1888	12	1844	1840s	36.6666666666667	FALSE	FALSE	FALSE	FALSE	FALSE	FALSE	FALSE	FALSE	FALSE	FALSE	FALSE	FALSE	FALSE	FALSE	FALSE	FALSE	FALSE	FALSE
24	100501020	45	98.4000015258789	145	5	9	1890-01-08	FALSE	FALSE	FALSE	white	1844	FALSE	CT	cold	65.77084	175.26	21.4125196156294	1890	01	1844	1840s	36.8888897365994	FALSE	FALSE	FALSE	FALSE	FALSE	FALSE	FALSE	FALSE	FALSE	FALSE	FALSE	FALSE	FALSE	FALSE	FALSE	FALSE	FALSE	FALSE
25	100501020	46	98	140	5	9	1891-02-11	FALSE	FALSE	FALSE	white	1844	FALSE	CT	cold	63.50288	175.26	20.6741568702629	1891	02	1844	1840s	36.6666666666667	FALSE	FALSE	FALSE	FALSE	FALSE	FALSE	FALSE	FALSE	FALSE	FALSE	FALSE	FALSE	FALSE	FALSE	FALSE	FALSE	FALSE	FALSE
26	100501020	58	98.8000030517578	140	5	8.5	1902-04-09	FALSE	FALSE	FALSE	white	1844	FALSE	CT	cold	63.50288	173.99	20.9770708848253	1902	04	1844	1840s	37.1111128065321	FALSE	TRUE	FALSE	FALSE	FALSE	FALSE	FALSE	FALSE	FALSE	FALSE	FALSE	FALSE	FALSE	FALSE	FALSE	FALSE	FALSE	FALSE
27	100501021	43	98.5999984741211	172.5	5	5	1885-02-11	FALSE	FALSE	FALSE	white	1841	FALSE	CT	cold	78.24462	165.1	28.7051842742739	1885	02	1841	1840s	36.9999991522895	FALSE	FALSE	FALSE	FALSE	FALSE	FALSE	FALSE	FALSE	FALSE	FALSE	FALSE	FALSE	FALSE	FALSE	FALSE	FALSE	FALSE	FALSE
29	100501021	57	99	158	5	5	1891-05-27	FALSE	FALSE	FALSE	white	1841	FALSE	CT	cold	71.667536	165.1	26.2922847265813	1891	05	1841	1840s	37.2222222222222	FALSE	FALSE	FALSE	FALSE	FALSE	FALSE	FALSE	FALSE	FALSE	FALSE	FALSE	FALSE	FALSE	FALSE	FALSE	FALSE	FALSE	FALSE
30	100501021	51	98.4000015258789	160	5	6	1892-12-07	FALSE	FALSE	FALSE	white	1841	FALSE	CT	cold	72.57472	167.64	25.8243895734807	1892	12	1841	1840s	36.8888897365994	FALSE	FALSE	FALSE	FALSE	FALSE	FALSE	FALSE	FALSE	FALSE	FALSE	FALSE	FALSE	FALSE	FALSE	FALSE	FALSE	FALSE	FALSE
31	100501021	60	98.6999969482422	170	5	6	1901-03-27	FALSE	FALSE	FALSE	white	1841	FALSE	CT	cold	77.11064	167.64	27.4384139218233	1901	03	1841	1840s	37.0555538601346	FALSE	FALSE	FALSE	FALSE	FALSE	FALSE	FALSE	FALSE	FALSE	FALSE	FALSE	FALSE	FALSE	FALSE	FALSE	FALSE	FALSE	FALSE
32	100501021	61	98.4000015258789	169	5	5.5	1902-07-02	FALSE	FALSE	FALSE	white	1841	FALSE	CT	cold	76.657048	166.37	27.6950438872616	1902	07	1841	1840s	36.8888897365994	FALSE	FALSE	FALSE	FALSE	FALSE	FALSE	FALSE	FALSE	FALSE	FALSE	FALSE	FALSE	FALSE	FALSE	FALSE	FALSE	FALSE	FALSE
33	100501021	64	98.5999984741211	159	5	5.75	1905-09-20	FALSE	FALSE	FALSE	white	1841	FALSE	CT	cold	72.121128	167.005	25.8585139530007	1905	09	1841	1840s	36.9999991522895	FALSE	FALSE	FALSE	FALSE	FALSE	FALSE	FALSE	FALSE	FALSE	FALSE	FALSE	FALSE	FALSE	FALSE	FALSE	FALSE	FALSE	FALSE
40	100501023	46	98	153	5	9.25	1888-02-15	FALSE	FALSE	FALSE	white	1844	FALSE	CT	cold	69.399576	175.895	22.4310616198029	1888	02	1844	1840s	36.6666666666667	FALSE	FALSE	FALSE	FALSE	FALSE	FALSE	FALSE	FALSE	FALSE	FALSE	FALSE	FALSE	FALSE	FALSE	FALSE	FALSE	FALSE	FALSE
41	100501023	49	98.5999984741211	147	5	9.5	1892-03-23	FALSE	FALSE	FALSE	white	1844	FALSE	CT	cold	66.678024	176.53	21.3966448739274	1892	03	1844	1840s	36.9999991522895	FALSE	FALSE	FALSE	FALSE	FALSE	FALSE	FALSE	FALSE	FALSE	FALSE	FALSE	FALSE	FALSE	FALSE	FALSE	FALSE	FALSE	FALSE
42	100501023	53	98.8000030517578	140	5	10	1895-03-24	FALSE	FALSE	FALSE	white	1844	FALSE	CT	cold	63.50288	177.8	20.0876858896575	1895	03	1844	1840s	37.1111128065321	FALSE	FALSE	FALSE	FALSE	FALSE	FALSE	FALSE	FALSE	FALSE	FALSE	FALSE	FALSE	FALSE	FALSE	FALSE	FALSE	FALSE	FALSE
52	100501024	43	98.4000015258789	175	5	8	1889-03-13	FALSE	FALSE	FALSE	white	1845	FALSE	CT	cold	79.3786	172.72	26.6083642028876	1889	03	1845	1840s	36.8888897365994	FALSE	FALSE	FALSE	FALSE	FALSE	FALSE	FALSE	FALSE	FALSE	FALSE	FALSE	FALSE	FALSE	FALSE	FALSE	FALSE	FALSE	FALSE
53	100501024	46	98.5	155	5	10	1890-04-23	FALSE	FALSE	FALSE	white	1845	FALSE	CT	cold	70.30676	177.8	22.2399379492636	1890	04	1845	1840s	36.9444444444444	FALSE	FALSE	FALSE	FALSE	FALSE	FALSE	FALSE	FALSE	FALSE	FALSE	FALSE	FALSE	FALSE	FALSE	FALSE	FALSE	FALSE	FALSE
54	100501024	46	98.5	155	5	10	1890-06-25	FALSE	FALSE	FALSE	white	1845	FALSE	CT	cold	70.30676	177.8	22.2399379492636	1890	06	1845	1840s	36.9444444444444	FALSE	FALSE	FALSE	FALSE	FALSE	FALSE	FALSE	FALSE	FALSE	FALSE	FALSE	FALSE	FALSE	FALSE	FALSE	FALSE	FALSE	FALSE
55	100501024	45	98.1999969482422	194	5	9	1891-01-14	FALSE	FALSE	FALSE	white	1845	FALSE	CT	cold	87.996848	175.26	28.6484745202215	1891	01	1845	1840s	36.7777760823568	FALSE	FALSE	FALSE	FALSE	FALSE	FALSE	FALSE	FALSE	FALSE	FALSE	FALSE	FALSE	FALSE	FALSE	FALSE	FALSE	FALSE	FALSE
56	100501024	60	98.4000015258789	200	5	8	1905-10-04	FALSE	FALSE	FALSE	white	1845	FALSE	CT	cold	90.7184	172.72	30.4095590890144	1905	10	1845	1840s	36.8888897365994	FALSE	FALSE	FALSE	FALSE	FALSE	FALSE	FALSE	FALSE	FALSE	FALSE	FALSE	FALSE	FALSE	FALSE	FALSE	FALSE	FALSE	FALSE
57	100501026	49	98	123	5	5	1888-10-31	FALSE	FALSE	FALSE	white	1839	FALSE	CT	cold	55.791816	165.1	20.4680444390475	1888	10	1839	1830s	36.6666666666667	FALSE	FALSE	FALSE	FALSE	FALSE	FALSE	FALSE	FALSE	FALSE	FALSE	FALSE	FALSE	FALSE	FALSE	FALSE	FALSE	FALSE	FALSE
59	100501027	47	98.5	145	5	5	1891-03-04	FALSE	FALSE	FALSE	white	1844	FALSE	CT	cold	65.77084	165.1	24.1289954769259	1891	03	1844	1840s	36.9444444444444	FALSE	FALSE	FALSE	FALSE	FALSE	FALSE	FALSE	FALSE	FALSE	FALSE	FALSE	FALSE	FALSE	FALSE	FALSE	FALSE	FALSE	FALSE
60	100501027	55	99	136	5	4.5	1899-10-25	FALSE	FALSE	FALSE	white	1844	FALSE	MA	cold	61.688512	163.83	22.9835670536073	1899	10	1844	1840s	37.2222222222222	FALSE	FALSE	FALSE	FALSE	FALSE	FALSE	FALSE	FALSE	FALSE	FALSE	FALSE	FALSE	FALSE	FALSE	FALSE	FALSE	FALSE	FALSE
61	100501027	62	98.5	145	5	4.25	1906-12-01	FALSE	FALSE	FALSE	white	1844	FALSE	MA	cold	65.77084	163.195	24.695606205093	1906	12	1844	1840s	36.9444444444444	FALSE	FALSE	FALSE	FALSE	FALSE	FALSE	FALSE	FALSE	FALSE	FALSE	FALSE	FALSE	FALSE	FALSE	FALSE	FALSE	FALSE	FALSE
62	100501027	63	98.3000030517578	145	5	4.5	1907-03-27	FALSE	FALSE	FALSE	white	1844	FALSE	MA	cold	65.77084	163.83	24.504538402743	1907	03	1844	1840s	36.8333350287543	FALSE	FALSE	FALSE	FALSE	FALSE	FALSE	FALSE	FALSE	FALSE	FALSE	FALSE	FALSE	FALSE	FALSE	FALSE	FALSE	FALSE	FALSE
64	100501028	50	98.4000015258789	197.5	5	9.25	1890-05-30	FALSE	FALSE	FALSE	white	1840	FALSE	NJ	moderately_cold	89.58442	175.895	28.9551285615102	1890	05	1840	1840s	36.8888897365994	FALSE	FALSE	FALSE	FALSE	FALSE	FALSE	FALSE	FALSE	FALSE	FALSE	FALSE	FALSE	FALSE	FALSE	FALSE	FALSE	FALSE	FALSE
65	100501028	54	98.5999984741211	186	5	8	1895-03-27	FALSE	FALSE	FALSE	white	1840	FALSE	PA	cold	84.368112	172.72	28.2808899527834	1895	03	1840	1840s	36.9999991522895	FALSE	FALSE	FALSE	FALSE	FALSE	FALSE	FALSE	FALSE	FALSE	FALSE	FALSE	FALSE	FALSE	FALSE	FALSE	FALSE	FALSE	FALSE
66	100501028	57	98.4000015258789	195	5	8	1897-12-01	FALSE	FALSE	FALSE	white	1840	FALSE	PA	cold	88.45044	172.72	29.649320111789	1897	12	1840	1840s	36.8888897365994	FALSE	FALSE	FALSE	FALSE	FALSE	FALSE	FALSE	FALSE	FALSE	FALSE	FALSE	FALSE	FALSE	FALSE	FALSE	FALSE	FALSE	FALSE
67	100501028	60	98.4000015258789	174	5	9	1901-08-07	FALSE	FALSE	FALSE	white	1840	FALSE	NJ	moderately_cold	78.925008	175.26	25.6950235387553	1901	08	1840	1840s	36.8888897365994	FALSE	FALSE	FALSE	FALSE	FALSE	FALSE	FALSE	FALSE	FALSE	FALSE	FALSE	FALSE	FALSE	FALSE	FALSE	FALSE	FALSE	FALSE
70	100501030	55	98.4000015258789	150	5	8.5	1892-06-01	FALSE	FALSE	FALSE	white	1837	FALSE	CT	cold	68.0388	173.99	22.4754330908843	1892	06	1837	1830s	36.8888897365994	FALSE	FALSE	TRUE	FALSE	FALSE	FALSE	FALSE	FALSE	FALSE	FALSE	FALSE	FALSE	FALSE	FALSE	FALSE	FALSE	FALSE	FALSE
71	100501030	64	98.4000015258789	100	5	8	1901-03-23	FALSE	FALSE	FALSE	white	1837	FALSE	CT	cold	45.3592	172.72	15.2047795445072	1901	03	1837	1830s	36.8888897365994	FALSE	FALSE	FALSE	FALSE	FALSE	FALSE	FALSE	FALSE	FALSE	FALSE	FALSE	FALSE	FALSE	FALSE	FALSE	FALSE	FALSE	FALSE
72	100501031	50	98.0999984741211	245	5	10.5	1892-06-08	FALSE	FALSE	FALSE	white	1842	FALSE	CT	cold	111.13004	179.07	34.6565879993588	1892	06	1842	1840s	36.7222213745117	FALSE	FALSE	FALSE	FALSE	FALSE	FALSE	FALSE	FALSE	FALSE	FALSE	FALSE	FALSE	FALSE	FALSE	FALSE	FALSE	FALSE	FALSE
74	100501031	53	98.5	246	5	11	1895-10-09	FALSE	FALSE	FALSE	white	1842	FALSE	CT	cold	111.583632	180.34	34.3096559234182	1895	10	1842	1840s	36.9444444444444	FALSE	FALSE	FALSE	FALSE	FALSE	FALSE	FALSE	FALSE	FALSE	FALSE	FALSE	FALSE	FALSE	FALSE	FALSE	FALSE	FALSE	FALSE
76	100501031	54	98	246	5	9.5	1896-09-23	FALSE	FALSE	FALSE	white	1842	FALSE	CT	cold	111.583632	176.53	35.8066301971846	1896	09	1842	1840s	36.6666666666667	FALSE	FALSE	FALSE	FALSE	FALSE	FALSE	FALSE	FALSE	FALSE	FALSE	FALSE	FALSE	FALSE	FALSE	FALSE	FALSE	FALSE	FALSE
77	100501031	55	99.5999984741211	240	5	9.5	1897-10-27	FALSE	FALSE	FALSE	white	1842	FALSE	MO	moderately_cold	108.86208	176.53	34.9332977533508	1897	10	1842	1840s	37.5555547078451	FALSE	FALSE	FALSE	FALSE	FALSE	FALSE	FALSE	FALSE	FALSE	FALSE	FALSE	FALSE	FALSE	FALSE	FALSE	FALSE	FALSE	FALSE
78	100501031	57	98.5	225	5	9.75	1899-09-06	FALSE	FALSE	FALSE	white	1842	FALSE	OH	moderately_cold	102.0582	177.165	32.5156205867967	1899	09	1842	1840s	36.9444444444444	FALSE	FALSE	FALSE	FALSE	FALSE	FALSE	FALSE	FALSE	FALSE	FALSE	FALSE	FALSE	FALSE	FALSE	FALSE	FALSE	FALSE	FALSE
79	100501031	59	98.8000030517578	229	5	9.5	1901-04-06	FALSE	FALSE	FALSE	white	1842	FALSE	OH	moderately_cold	103.872568	176.53	33.3321882729889	1901	04	1842	1840s	37.1111128065321	FALSE	FALSE	FALSE	FALSE	FALSE	FALSE	FALSE	FALSE	FALSE	FALSE	FALSE	FALSE	FALSE	FALSE	FALSE	FALSE	FALSE	FALSE
80	100501031	61	98.5	220	5	10	1903-12-09	FALSE	FALSE	FALSE	white	1842	FALSE	OH	moderately_cold	99.79024	177.8	31.5663635408903	1903	12	1842	1840s	36.9444444444444	FALSE	FALSE	FALSE	FALSE	FALSE	FALSE	FALSE	FALSE	FALSE	FALSE	FALSE	FALSE	FALSE	FALSE	FALSE	FALSE	FALSE	FALSE
81	100501031	78	98.4000015258789	175	NA	70	1920-10-28	FALSE	FALSE	FALSE	white	1842	FALSE	TN	moderate	79.3786	177.8	25.1096073620719	1920	10	1842	1840s	36.8888897365994	FALSE	FALSE	FALSE	FALSE	FALSE	FALSE	FALSE	FALSE	FALSE	FALSE	FALSE	FALSE	FALSE	FALSE	FALSE	FALSE	FALSE	FALSE
83	100501032	52	99	150	5	9	1891-07-15	FALSE	FALSE	FALSE	white	1839	FALSE	CT	cold	68.0388	175.26	22.150882360996	1891	07	1839	1830s	37.2222222222222	FALSE	FALSE	FALSE	FALSE	FALSE	FALSE	FALSE	FALSE	FALSE	FALSE	FALSE	FALSE	FALSE	FALSE	FALSE	FALSE	FALSE	FALSE
88	100501035	48	98.5	175	5	11	1891-10-06	FALSE	FALSE	FALSE	white	1843	FALSE	MA	cold	79.3786	180.34	24.4072755552772	1891	10	1843	1840s	36.9444444444444	FALSE	FALSE	FALSE	FALSE	FALSE	FALSE	FALSE	FALSE	FALSE	FALSE	FALSE	FALSE	FALSE	FALSE	FALSE	FALSE	FALSE	FALSE
89	100501035	50	98	185	5	11.5	1893-03-15	FALSE	FALSE	TRUE	white	1843	FALSE	MA	cold	83.91452	181.61	25.4423719762399	1893	03	1843	1840s	36.6666666666667	FALSE	FALSE	FALSE	FALSE	FALSE	FALSE	FALSE	FALSE	FALSE	FALSE	FALSE	FALSE	FALSE	FALSE	FALSE	FALSE	FALSE	FALSE
90	100501035	70	98	180	5	10.5	1913-08-20	FALSE	FALSE	FALSE	white	1843	FALSE	VA	moderate	81.64656	179.07	25.4619830199371	1913	08	1843	1840s	36.6666666666667	FALSE	FALSE	FALSE	FALSE	FALSE	FALSE	FALSE	FALSE	FALSE	FALSE	FALSE	FALSE	FALSE	FALSE	FALSE	FALSE	FALSE	FALSE
91	100501037	63	98.4000015258789	175	5	6.5	1891-03-18	FALSE	FALSE	FALSE	white	1829	FALSE	CT	cold	79.3786	168.91	27.8222796255644	1891	03	1829	1820s	36.8888897365994	FALSE	FALSE	FALSE	FALSE	FALSE	FALSE	FALSE	FALSE	FALSE	FALSE	FALSE	FALSE	FALSE	FALSE	FALSE	FALSE	FALSE	FALSE
92	100501037	66	98.4000015258789	200	5	6	1895-05-08	FALSE	FALSE	FALSE	white	1829	FALSE	CT	cold	90.7184	167.64	32.2804869668509	1895	05	1829	1820s	36.8888897365994	FALSE	FALSE	FALSE	FALSE	FALSE	FALSE	FALSE	FALSE	FALSE	FALSE	FALSE	FALSE	FALSE	FALSE	FALSE	FALSE	FALSE	FALSE
93	100501038	47	98.5	155	6	NA	1883-07-05	FALSE	FALSE	FALSE	white	1837.5	FALSE	CT	cold	70.30676	182.88	21.0215462869197	1883	07	1837.5	1830s	36.9444444444444	FALSE	FALSE	FALSE	FALSE	FALSE	FALSE	FALSE	FALSE	FALSE	FALSE	FALSE	FALSE	FALSE	FALSE	FALSE	FALSE	FALSE	FALSE
94	100501039	45	98	175	5	9	1887-10-12	FALSE	FALSE	FALSE	white	1842	FALSE	CT	cold	79.3786	175.26	25.8426960878286	1887	10	1842	1840s	36.6666666666667	FALSE	FALSE	FALSE	FALSE	FALSE	FALSE	FALSE	FALSE	FALSE	FALSE	FALSE	FALSE	FALSE	FALSE	FALSE	FALSE	FALSE	FALSE
95	100501039	48	98.5	170	5	9	1890-12-17	FALSE	FALSE	FALSE	white	1842	FALSE	CT	cold	77.11064	175.26	25.1043333424621	1890	12	1842	1840s	36.9444444444444	FALSE	FALSE	FALSE	FALSE	FALSE	FALSE	FALSE	FALSE	FALSE	FALSE	FALSE	FALSE	FALSE	FALSE	FALSE	FALSE	FALSE	FALSE
96	100501039	50	99.4000015258789	165	5	10.5	1892-07-20	FALSE	FALSE	FALSE	white	1842	FALSE	CT	cold	74.84268	179.07	23.340151101609	1892	07	1842	1840s	37.4444452921549	FALSE	FALSE	FALSE	FALSE	FALSE	FALSE	FALSE	FALSE	FALSE	FALSE	FALSE	FALSE	FALSE	FALSE	FALSE	FALSE	FALSE	FALSE
97	100501039	55	98.5	185	5	10	1897-06-16	FALSE	FALSE	FALSE	white	1842	FALSE	NY	cold	83.91452	177.8	26.544442068476	1897	06	1842	1840s	36.9444444444444	FALSE	FALSE	FALSE	FALSE	FALSE	FALSE	FALSE	FALSE	FALSE	FALSE	FALSE	FALSE	FALSE	FALSE	FALSE	FALSE	FALSE	FALSE
99	100501041	50	98.4000015258789	135	5	6	1893-03-29	FALSE	FALSE	FALSE	white	1842	FALSE	NY	cold	61.23492	167.64	21.7893287026243	1893	03	1842	1840s	36.8888897365994	TRUE	FALSE	FALSE	FALSE	FALSE	FALSE	FALSE	FALSE	FALSE	FALSE	FALSE	FALSE	FALSE	FALSE	FALSE	FALSE	FALSE	FALSE
106	100501045	44	98	180	5	10	1888-06-06	FALSE	FALSE	FALSE	white	1844	FALSE	CT	cold	81.64656	177.8	25.8270247152739	1888	06	1844	1840s	36.6666666666667	FALSE	FALSE	FALSE	FALSE	FALSE	FALSE	FALSE	FALSE	FALSE	FALSE	FALSE	FALSE	FALSE	FALSE	FALSE	FALSE	FALSE	FALSE
109	100501046	49	98	145	5	7	1889-01-02	FALSE	FALSE	FALSE	white	1840	FALSE	CT	cold	65.77084	170.18	22.7099589864138	1889	01	1840	1840s	36.6666666666667	FALSE	FALSE	FALSE	FALSE	FALSE	FALSE	FALSE	FALSE	FALSE	FALSE	FALSE	FALSE	FALSE	FALSE	FALSE	FALSE	FALSE	FALSE
112	100501049	45	98	134	5	10.5	1885-10-28	FALSE	FALSE	FALSE	white	1839.5	FALSE	CT	cold	60.781328	179.07	18.9550318037309	1885	10	1839.5	1830s	36.6666666666667	FALSE	FALSE	FALSE	FALSE	FALSE	FALSE	FALSE	FALSE	FALSE	FALSE	FALSE	FALSE	FALSE	FALSE	FALSE	FALSE	FALSE	FALSE
113	100501049	50	98.25	130	5	11	1890-05-14	FALSE	FALSE	FALSE	white	1839.5	FALSE	CT	cold	58.96696	180.34	18.1311189839202	1890	05	1839.5	1830s	36.8055555555556	FALSE	FALSE	FALSE	FALSE	FALSE	FALSE	FALSE	FALSE	FALSE	FALSE	FALSE	FALSE	FALSE	FALSE	FALSE	FALSE	FALSE	FALSE
114	100501049	53	98.5	124	5	11.5	1893-10-04	FALSE	FALSE	TRUE	white	1839.5	FALSE	CT	cold	56.245408	181.61	17.053265540831	1893	10	1839.5	1830s	36.9444444444444	FALSE	FALSE	FALSE	FALSE	FALSE	FALSE	FALSE	FALSE	FALSE	FALSE	FALSE	FALSE	FALSE	FALSE	FALSE	FALSE	FALSE	FALSE
115	100501049	64	98.5999984741211	118	5	10	1904-11-23	FALSE	FALSE	FALSE	white	1839.5	FALSE	CT	cold	53.523856	177.8	16.9310495355685	1904	11	1839.5	1830s	36.9999991522895	FALSE	FALSE	FALSE	FALSE	FALSE	FALSE	FALSE	FALSE	FALSE	FALSE	FALSE	FALSE	FALSE	FALSE	FALSE	FALSE	FALSE	FALSE
116	100501049	67	98.25	117	5	10.5	1906-01-17	FALSE	FALSE	FALSE	white	1839.5	FALSE	CT	cold	53.070264	179.07	16.5502889629591	1906	01	1839.5	1830s	36.8055555555556	FALSE	FALSE	FALSE	FALSE	FALSE	FALSE	FALSE	FALSE	FALSE	FALSE	FALSE	FALSE	FALSE	FALSE	FALSE	FALSE	FALSE	FALSE
117	100501049	68	98.5999984741211	115	5	10.25	1907-02-06	FALSE	FALSE	FALSE	white	1839.5	FALSE	CT	cold	52.16308	178.435	16.3833661085085	1907	02	1839.5	1830s	36.9999991522895	FALSE	FALSE	FALSE	FALSE	FALSE	FALSE	FALSE	FALSE	FALSE	FALSE	FALSE	FALSE	FALSE	FALSE	FALSE	FALSE	FALSE	FALSE
118	100501049	69	99	110	5	10	1907-07-03	FALSE	FALSE	FALSE	white	1839.5	FALSE	CT	cold	49.89512	177.8	15.7831817704452	1907	07	1839.5	1830s	37.2222222222222	FALSE	FALSE	FALSE	FALSE	FALSE	FALSE	FALSE	FALSE	FALSE	FALSE	FALSE	FALSE	FALSE	FALSE	FALSE	FALSE	FALSE	FALSE
120	100501050	52	98.6999969482422	155	5	8	1892-10-13	FALSE	FALSE	FALSE	white	1842	FALSE	CT	cold	70.30676	172.72	23.5674082939861	1892	10	1842	1840s	37.0555538601346	FALSE	FALSE	FALSE	FALSE	FALSE	FALSE	FALSE	FALSE	FALSE	FALSE	FALSE	FALSE	FALSE	FALSE	FALSE	FALSE	FALSE	FALSE
121	100501050	65	98	145	5	7.5	1905-06-07	FALSE	FALSE	FALSE	white	1842	FALSE	CT	cold	65.77084	171.45	22.3747612378627	1905	06	1842	1840s	36.6666666666667	FALSE	FALSE	FALSE	FALSE	FALSE	FALSE	FALSE	FALSE	FALSE	FALSE	FALSE	FALSE	FALSE	FALSE	FALSE	FALSE	FALSE	FALSE
125	100501051	62	98.1999969482422	150	5	6	1885-11-24	FALSE	FALSE	FALSE	white	1825	FALSE	CT	cold	68.0388	167.64	24.2103652251382	1885	11	1825	1820s	36.7777760823568	FALSE	FALSE	FALSE	FALSE	FALSE	FALSE	FALSE	FALSE	FALSE	FALSE	FALSE	FALSE	FALSE	FALSE	FALSE	FALSE	FALSE	FALSE
126	100501051	62	98.5	154	5	7	1887-04-04	FALSE	FALSE	FALSE	white	1825	FALSE	CT	cold	69.853168	170.18	24.1195426476395	1887	04	1825	1820s	36.9444444444444	FALSE	FALSE	FALSE	FALSE	FALSE	FALSE	FALSE	FALSE	FALSE	FALSE	FALSE	FALSE	FALSE	FALSE	FALSE	FALSE	FALSE	FALSE
132	100501052	49	98.5	180	5	6	1892-03-09	FALSE	FALSE	FALSE	white	1842	FALSE	IL	moderately_cold	81.64656	167.64	29.0524382701658	1892	03	1842	1840s	36.9444444444444	FALSE	FALSE	FALSE	FALSE	FALSE	FALSE	FALSE	FALSE	FALSE	FALSE	FALSE	FALSE	FALSE	FALSE	FALSE	FALSE	FALSE	FALSE
133	100501052	62	98.5999984741211	192	5	6	1904-10-11	FALSE	FALSE	FALSE	white	1842	FALSE	IL	moderately_cold	87.089664	167.64	30.9892674881768	1904	10	1842	1840s	36.9999991522895	FALSE	FALSE	FALSE	FALSE	FALSE	FALSE	FALSE	FALSE	FALSE	FALSE	FALSE	FALSE	FALSE	FALSE	FALSE	FALSE	FALSE	FALSE
134	100501053	66	98.1999969482422	160	5	6.75	1902-02-12	FALSE	FALSE	FALSE	white	1836	FALSE	NJ	moderately_cold	72.57472	169.545	25.2473264558811	1902	02	1836	1830s	36.7777760823568	FALSE	FALSE	FALSE	FALSE	FALSE	FALSE	TRUE	FALSE	FALSE	FALSE	FALSE	FALSE	FALSE	FALSE	FALSE	FALSE	FALSE	FALSE
135	100501055	49	98.4000015258789	149	5	8.25	1892-06-15	FALSE	FALSE	FALSE	white	1844	FALSE	NY	cold	67.585208	173.355	22.4894539123431	1892	06	1844	1840s	36.8888897365994	TRUE	FALSE	FALSE	FALSE	FALSE	FALSE	FALSE	FALSE	FALSE	FALSE	FALSE	FALSE	FALSE	FALSE	FALSE	FALSE	FALSE	FALSE
136	100501055	55	98.4000015258789	145	5	9.5	1896-06-17	FALSE	FALSE	TRUE	white	1844	FALSE	NA	NA	65.77084	176.53	21.1055340593161	1896	06	1844	1840s	36.8888897365994	FALSE	FALSE	FALSE	FALSE	FALSE	FALSE	FALSE	FALSE	FALSE	FALSE	FALSE	FALSE	FALSE	FALSE	FALSE	FALSE	FALSE	FALSE
137	100501055	53	98.5	145	5	8	1896-10-21	FALSE	FALSE	FALSE	white	1844	FALSE	NY	cold	65.77084	172.72	22.0469303395354	1896	10	1844	1840s	36.9444444444444	FALSE	FALSE	FALSE	FALSE	FALSE	FALSE	FALSE	FALSE	FALSE	FALSE	FALSE	FALSE	FALSE	FALSE	FALSE	FALSE	FALSE	FALSE
140	100501056	44	99	180	5	10	1889-04-13	FALSE	FALSE	FALSE	white	1845	FALSE	CT	cold	81.64656	177.8	25.8270247152739	1889	04	1845	1840s	37.2222222222222	FALSE	FALSE	FALSE	FALSE	FALSE	FALSE	FALSE	FALSE	FALSE	FALSE	FALSE	FALSE	FALSE	FALSE	FALSE	FALSE	FALSE	FALSE
141	100501056	60	98.5	182	5	10	1906-04-04	FALSE	FALSE	FALSE	white	1845	FALSE	CT	cold	82.553744	177.8	26.1139916565547	1906	04	1845	1840s	36.9444444444444	FALSE	FALSE	FALSE	FALSE	FALSE	FALSE	FALSE	FALSE	FALSE	FALSE	FALSE	FALSE	FALSE	FALSE	FALSE	FALSE	FALSE	FALSE
142	100501058	48	98.75	148	5	7	1895-06-10	FALSE	FALSE	FALSE	white	1843	FALSE	CT	cold	67.131616	170.18	23.1798202068224	1895	06	1843	1840s	37.0833333333333	FALSE	FALSE	FALSE	FALSE	FALSE	FALSE	FALSE	FALSE	FALSE	FALSE	FALSE	FALSE	FALSE	FALSE	FALSE	FALSE	FALSE	FALSE
144	100501060	61	98.5999984741211	165	5	6.5	1903-09-02	FALSE	FALSE	FALSE	white	1842	FALSE	VA	moderate	74.84268	168.91	26.2324350755321	1903	09	1842	1840s	36.9999991522895	FALSE	FALSE	FALSE	FALSE	FALSE	FALSE	FALSE	FALSE	FALSE	FALSE	FALSE	FALSE	FALSE	FALSE	FALSE	FALSE	FALSE	FALSE
145	100501060	64	97.75	160	5	5.5	NA	FALSE	FALSE	FALSE	white	1842	FALSE	NA	NA	72.57472	166.37	26.2201598932654	1906	NA	1842	1840s	36.5277777777778	FALSE	FALSE	FALSE	FALSE	FALSE	FALSE	FALSE	FALSE	FALSE	FALSE	FALSE	FALSE	FALSE	FALSE	FALSE	FALSE	FALSE	FALSE
146	100501060	65	98.4000015258789	165	5	6.25	1907-02-18	FALSE	FALSE	FALSE	white	1842	FALSE	VA	moderate	74.84268	168.275	26.4307892659929	1907	02	1842	1840s	36.8888897365994	FALSE	FALSE	FALSE	FALSE	FALSE	FALSE	FALSE	FALSE	FALSE	FALSE	FALSE	FALSE	FALSE	FALSE	FALSE	FALSE	FALSE	FALSE
152	100501061	48	98.4000015258789	128	5	5.75	1885-12-02	FALSE	FALSE	FALSE	white	1837	FALSE	NY	cold	58.059776	167.005	20.8169168929817	1885	12	1837	1830s	36.8888897365994	FALSE	FALSE	FALSE	FALSE	FALSE	FALSE	FALSE	FALSE	FALSE	FALSE	FALSE	FALSE	FALSE	FALSE	FALSE	FALSE	FALSE	FALSE
153	100501061	55	98.5	120	5	3	1891-06-17	FALSE	FALSE	FALSE	white	1837	FALSE	NY	cold	54.43104	160.02	21.256810465246	1891	06	1837	1830s	36.9444444444444	FALSE	FALSE	FALSE	FALSE	FALSE	FALSE	FALSE	FALSE	FALSE	FALSE	FALSE	FALSE	FALSE	FALSE	FALSE	FALSE	FALSE	FALSE
159	100501064	44	98.5	145	5	9	1888-11-28	FALSE	FALSE	TRUE	white	1844	FALSE	MA	cold	65.77084	175.26	21.4125196156294	1888	11	1844	1840s	36.9444444444444	FALSE	FALSE	FALSE	FALSE	FALSE	FALSE	FALSE	FALSE	FALSE	FALSE	FALSE	FALSE	FALSE	FALSE	FALSE	FALSE	FALSE	FALSE
161	100501066	54	98.1999969482422	115	5	6.75	1893-07-26	FALSE	FALSE	FALSE	white	1839	FALSE	MI	very cold	52.16308	169.545	18.1465158901646	1893	07	1839	1830s	36.7777760823568	FALSE	FALSE	FALSE	FALSE	FALSE	FALSE	FALSE	FALSE	FALSE	FALSE	FALSE	FALSE	FALSE	FALSE	FALSE	FALSE	FALSE	FALSE
164	100501066	62	99.1999969482422	110	5	7	1901-06-26	FALSE	FALSE	FALSE	white	1839	FALSE	MI	very cold	49.89512	170.18	17.228244748314	1901	06	1839	1830s	37.3333316379123	FALSE	FALSE	FALSE	FALSE	FALSE	FALSE	FALSE	FALSE	FALSE	FALSE	FALSE	FALSE	FALSE	FALSE	FALSE	FALSE	FALSE	FALSE
166	100501067	49	98.5	233	5	6	1891-06-10	FALSE	FALSE	FALSE	white	1842	FALSE	NJ	moderately_cold	105.686936	167.64	37.6067673163813	1891	06	1842	1840s	36.9444444444444	FALSE	FALSE	FALSE	FALSE	FALSE	FALSE	FALSE	FALSE	FALSE	FALSE	FALSE	FALSE	FALSE	FALSE	FALSE	FALSE	FALSE	FALSE
167	100501067	56	98.5	185	5	4.75	1900-02-14	FALSE	FALSE	FALSE	white	1842	FALSE	NJ	moderately_cold	83.91452	164.465	31.0234531114401	1900	02	1842	1840s	36.9444444444444	FALSE	FALSE	FALSE	FALSE	FALSE	FALSE	TRUE	FALSE	FALSE	FALSE	FALSE	FALSE	FALSE	FALSE	FALSE	FALSE	FALSE	FALSE
168	100501070	78	98.4000015258789	150	5	11	1922-11-15	FALSE	FALSE	FALSE	white	1844	FALSE	CA	moderate	68.0388	180.34	20.9205219045233	1922	11	1844	1840s	36.8888897365994	FALSE	FALSE	FALSE	FALSE	FALSE	FALSE	FALSE	FALSE	FALSE	FALSE	FALSE	FALSE	FALSE	FALSE	FALSE	FALSE	FALSE	FALSE
169	100501070	79	96.4000015258789	140	5	10	1923-07-11	FALSE	FALSE	FALSE	white	1844	FALSE	CA	moderate	63.50288	177.8	20.0876858896575	1923	07	1844	1840s	35.7777786254883	FALSE	FALSE	FALSE	FALSE	FALSE	FALSE	FALSE	FALSE	FALSE	FALSE	FALSE	FALSE	FALSE	FALSE	FALSE	FALSE	FALSE	FALSE
171	100501071	54	98.5	150	5	6	1887-01-26	FALSE	FALSE	FALSE	white	1833	FALSE	WI	very cold	68.0388	167.64	24.2103652251382	1887	01	1833	1830s	36.9444444444444	FALSE	FALSE	FALSE	FALSE	FALSE	FALSE	FALSE	FALSE	FALSE	FALSE	FALSE	FALSE	FALSE	FALSE	FALSE	FALSE	FALSE	FALSE
172	100501073	50	99.1999969482422	170	5	11.25	1897-07-07	FALSE	FALSE	FALSE	white	1847	FALSE	CT	cold	77.11064	180.975	23.5438312920332	1897	07	1847	1840s	37.3333316379123	FALSE	FALSE	FALSE	FALSE	FALSE	FALSE	FALSE	FALSE	FALSE	FALSE	FALSE	FALSE	FALSE	FALSE	FALSE	FALSE	FALSE	FALSE
174	100501073	55	98.5	172	5	10	1902-05-28	FALSE	FALSE	FALSE	white	1847	FALSE	CT	cold	78.017824	177.8	24.6791569501506	1902	05	1847	1840s	36.9444444444444	FALSE	FALSE	FALSE	FALSE	FALSE	FALSE	FALSE	FALSE	FALSE	FALSE	FALSE	FALSE	FALSE	FALSE	FALSE	FALSE	FALSE	FALSE
175	100501073	57	98.4000015258789	200	5	10.75	1904-11-09	FALSE	FALSE	FALSE	white	1847	FALSE	CT	cold	90.7184	179.705	28.0915084423783	1904	11	1847	1840s	36.8888897365994	FALSE	FALSE	FALSE	FALSE	FALSE	FALSE	FALSE	FALSE	FALSE	FALSE	FALSE	FALSE	FALSE	FALSE	FALSE	FALSE	FALSE	FALSE
176	100501075	68	99	165	5	7	1883-07-25	FALSE	FALSE	FALSE	white	1816	FALSE	CT	cold	74.84268	170.18	25.8423671224709	1883	07	1816	1810s	37.2222222222222	FALSE	FALSE	FALSE	FALSE	FALSE	FALSE	FALSE	FALSE	FALSE	FALSE	FALSE	FALSE	FALSE	FALSE	FALSE	FALSE	FALSE	FALSE
177	100501075	67	98	160	5	8	1884-03-05	FALSE	FALSE	FALSE	white	1816	FALSE	CT	cold	72.57472	172.72	24.3276472712115	1884	03	1816	1810s	36.6666666666667	FALSE	FALSE	FALSE	FALSE	FALSE	FALSE	FALSE	FALSE	FALSE	FALSE	FALSE	FALSE	FALSE	FALSE	FALSE	FALSE	FALSE	FALSE
178	100501075	72	99	192	5	6.75	1888-05-29	FALSE	FALSE	FALSE	white	1816	FALSE	CT	cold	87.089664	169.545	30.2967917470574	1888	05	1816	1810s	37.2222222222222	FALSE	FALSE	FALSE	FALSE	FALSE	FALSE	FALSE	FALSE	FALSE	FALSE	FALSE	FALSE	FALSE	FALSE	FALSE	FALSE	FALSE	FALSE
179	100501075	78	98.5	150	5	8	1890-05-21	FALSE	FALSE	FALSE	white	1816	FALSE	CT	cold	68.0388	172.72	22.8071693167608	1890	05	1816	1810s	36.9444444444444	FALSE	FALSE	FALSE	FALSE	FALSE	FALSE	FALSE	FALSE	FALSE	FALSE	FALSE	FALSE	FALSE	FALSE	FALSE	FALSE	FALSE	FALSE
180	100501075	75	98.4000015258789	192	5	6	1891-09-23	FALSE	FALSE	FALSE	white	1816	FALSE	CT	cold	87.089664	167.64	30.9892674881768	1891	09	1816	1810s	36.8888897365994	FALSE	FALSE	FALSE	FALSE	FALSE	FALSE	FALSE	FALSE	FALSE	FALSE	FALSE	FALSE	FALSE	FALSE	FALSE	FALSE	FALSE	FALSE
183	100501077	46	99	155	6	NA	1889-06-19	FALSE	FALSE	FALSE	white	1843	FALSE	CT	cold	70.30676	182.88	21.0215462869197	1889	06	1843	1840s	37.2222222222222	FALSE	FALSE	FALSE	FALSE	FALSE	FALSE	FALSE	FALSE	FALSE	FALSE	FALSE	FALSE	FALSE	FALSE	FALSE	FALSE	FALSE	FALSE
184	100501077	48	98.5	155	6	NA	1892-02-18	FALSE	FALSE	FALSE	white	1843	FALSE	CT	cold	70.30676	182.88	21.0215462869197	1892	02	1843	1840s	36.9444444444444	FALSE	FALSE	FALSE	FALSE	FALSE	FALSE	FALSE	FALSE	FALSE	FALSE	FALSE	FALSE	FALSE	FALSE	FALSE	FALSE	FALSE	FALSE
185	100501077	68	98.5	175	5	11	1902-03-20	FALSE	FALSE	FALSE	white	1843	FALSE	CT	cold	79.3786	180.34	24.4072755552772	1902	03	1843	1840s	36.9444444444444	FALSE	FALSE	FALSE	FALSE	FALSE	FALSE	FALSE	FALSE	FALSE	FALSE	FALSE	FALSE	FALSE	FALSE	FALSE	FALSE	FALSE	FALSE
192	100501080	45	98.5	175	5	8	1887-02-28	FALSE	FALSE	FALSE	white	1841	FALSE	NY	cold	79.3786	172.72	26.6083642028876	1887	02	1841	1840s	36.9444444444444	FALSE	FALSE	FALSE	FALSE	FALSE	FALSE	FALSE	FALSE	FALSE	FALSE	FALSE	FALSE	FALSE	FALSE	FALSE	FALSE	FALSE	FALSE
193	100501080	51	98.5	187	5	9	1893-04-12	FALSE	FALSE	FALSE	white	1841	FALSE	NY	cold	84.821704	175.26	27.6147666767083	1893	04	1841	1840s	36.9444444444444	FALSE	FALSE	FALSE	FALSE	FALSE	FALSE	FALSE	FALSE	FALSE	FALSE	FALSE	FALSE	FALSE	FALSE	FALSE	FALSE	FALSE	FALSE
204	100501081	48	98.5	115	5	4.5	1886-08-25	FALSE	FALSE	FALSE	white	1839	FALSE	ME	very cold	52.16308	163.83	19.4346339056238	1886	08	1839	1830s	36.9444444444444	FALSE	FALSE	FALSE	FALSE	FALSE	FALSE	FALSE	FALSE	FALSE	FALSE	FALSE	FALSE	FALSE	FALSE	FALSE	FALSE	FALSE	FALSE
205	100501081	48	98.5	120	5	4.5	1889-01-03	FALSE	FALSE	FALSE	white	1839	FALSE	ME	very cold	54.43104	163.83	20.279617988477	1889	01	1839	1830s	36.9444444444444	FALSE	FALSE	TRUE	FALSE	FALSE	FALSE	FALSE	FALSE	FALSE	FALSE	FALSE	FALSE	FALSE	FALSE	FALSE	FALSE	FALSE	FALSE
206	100501081	50	98.8000030517578	114	5	5.5	1891-07-15	FALSE	FALSE	FALSE	white	1839	FALSE	ME	very cold	51.709488	166.37	18.6818639239516	1891	07	1839	1830s	37.1111128065321	FALSE	FALSE	TRUE	FALSE	FALSE	FALSE	FALSE	FALSE	FALSE	FALSE	FALSE	FALSE	FALSE	FALSE	FALSE	FALSE	FALSE	FALSE
207	100501081	73	99	105	5	5	1912-03-25	TRUE	FALSE	TRUE	white	1839	FALSE	NY	cold	47.62716	165.1	17.4727208626015	1912	03	1839	1830s	37.2222222222222	FALSE	FALSE	FALSE	FALSE	FALSE	FALSE	FALSE	FALSE	FALSE	FALSE	FALSE	FALSE	FALSE	FALSE	FALSE	FALSE	FALSE	FALSE
208	100501082	58	98.75	165	6	1	1891-08-19	FALSE	FALSE	FALSE	white	1833	FALSE	CT	cold	74.84268	185.42	21.7688845961291	1891	08	1833	1830s	37.0833333333333	FALSE	FALSE	TRUE	FALSE	FALSE	FALSE	FALSE	FALSE	FALSE	FALSE	FALSE	FALSE	FALSE	FALSE	FALSE	FALSE	FALSE	FALSE
209	100501087	66	98.4000015258789	150	5	10	1898-02-09	FALSE	FALSE	FALSE	white	1832	FALSE	NY	cold	68.0388	177.8	21.5225205960616	1898	02	1832	1830s	36.8888897365994	FALSE	FALSE	FALSE	FALSE	FALSE	FALSE	FALSE	FALSE	FALSE	FALSE	FALSE	FALSE	FALSE	FALSE	FALSE	FALSE	FALSE	FALSE
210	100501087	71	99	150	5	10	1904-03-16	FALSE	FALSE	FALSE	white	1832	FALSE	NY	cold	68.0388	177.8	21.5225205960616	1904	03	1832	1830s	37.2222222222222	FALSE	FALSE	FALSE	FALSE	FALSE	FALSE	FALSE	FALSE	FALSE	FALSE	FALSE	FALSE	FALSE	FALSE	FALSE	FALSE	FALSE	FALSE
212	100501088	70	98.4000015258789	163	5	8	1906-05-01	FALSE	FALSE	FALSE	white	1836	FALSE	NY	cold	73.935496	172.72	24.7837906575467	1906	05	1836	1830s	36.8888897365994	FALSE	FALSE	FALSE	FALSE	FALSE	FALSE	FALSE	FALSE	FALSE	FALSE	FALSE	FALSE	FALSE	FALSE	FALSE	FALSE	FALSE	FALSE
214	100501089	39	98.5	135	5	10	1883-03-05	FALSE	FALSE	FALSE	white	1843	FALSE	CA	moderate	61.23492	177.8	19.3702685364554	1883	03	1843	1840s	36.9444444444444	FALSE	FALSE	FALSE	FALSE	FALSE	FALSE	FALSE	FALSE	FALSE	FALSE	FALSE	FALSE	FALSE	FALSE	FALSE	FALSE	FALSE	FALSE
215	100501089	41	100	145	5	8.5	1885-03-03	FALSE	FALSE	FALSE	white	1843	FALSE	CA	moderate	65.77084	173.99	21.7262519878548	1885	03	1843	1840s	37.7777777777778	FALSE	FALSE	FALSE	FALSE	FALSE	FALSE	FALSE	FALSE	FALSE	FALSE	FALSE	FALSE	FALSE	FALSE	FALSE	FALSE	FALSE	FALSE
216	100501089	42	98	165	5	8.5	1886-03-31	FALSE	FALSE	FALSE	white	1843	FALSE	UT	cold	74.84268	173.99	24.7229763999727	1886	03	1843	1840s	36.6666666666667	FALSE	FALSE	FALSE	FALSE	FALSE	FALSE	FALSE	FALSE	FALSE	FALSE	FALSE	FALSE	FALSE	FALSE	FALSE	FALSE	FALSE	FALSE
217	100501089	49	98.5999984741211	150	5	8.5	1892-12-28	FALSE	FALSE	FALSE	white	1843	FALSE	CA	moderate	68.0388	173.99	22.4754330908843	1892	12	1843	1840s	36.9999991522895	FALSE	FALSE	FALSE	FALSE	FALSE	FALSE	FALSE	FALSE	FALSE	FALSE	FALSE	FALSE	FALSE	FALSE	FALSE	FALSE	FALSE	FALSE
218	100501089	53	98.5999984741211	144	5	8	1897-03-31	FALSE	FALSE	FALSE	white	1843	FALSE	VA	moderate	65.317248	172.72	21.8948825440903	1897	03	1843	1840s	36.9999991522895	FALSE	FALSE	FALSE	FALSE	FALSE	FALSE	FALSE	FALSE	FALSE	FALSE	FALSE	FALSE	FALSE	FALSE	FALSE	FALSE	FALSE	FALSE
219	100501089	61	98.5999984741211	137	5	8.5	1903-12-15	FALSE	FALSE	FALSE	white	1843	FALSE	CA	moderate	62.142104	173.99	20.5275622230077	1903	12	1843	1840s	36.9999991522895	FALSE	FALSE	FALSE	FALSE	FALSE	FALSE	FALSE	FALSE	FALSE	FALSE	FALSE	FALSE	FALSE	FALSE	FALSE	FALSE	FALSE	FALSE
220	100501090	48	98.1999969482422	194	5	6	1885-08-26	FALSE	FALSE	FALSE	white	1837	FALSE	NJ	moderately_cold	87.996848	167.64	31.3120723578454	1885	08	1837	1830s	36.7777760823568	FALSE	FALSE	FALSE	FALSE	FALSE	FALSE	FALSE	FALSE	FALSE	FALSE	FALSE	FALSE	FALSE	FALSE	FALSE	FALSE	FALSE	FALSE
222	100501092	50	96.8000030517578	147	5	10	1886-04-14	FALSE	FALSE	FALSE	white	1835	FALSE	VT	very cold	66.678024	177.8	21.0920701841404	1886	04	1835	1830s	36.000001695421	FALSE	FALSE	FALSE	FALSE	FALSE	FALSE	FALSE	FALSE	FALSE	FALSE	FALSE	FALSE	FALSE	FALSE	FALSE	FALSE	FALSE	FALSE
223	100501094	50	100	160	5	7	1891-04-08	FALSE	FALSE	FALSE	white	1840	FALSE	WA	cold	72.57472	170.18	25.0592650884567	1891	04	1840	1840s	37.7777777777778	FALSE	FALSE	FALSE	FALSE	FALSE	FALSE	FALSE	FALSE	FALSE	FALSE	FALSE	FALSE	FALSE	FALSE	FALSE	FALSE	FALSE	FALSE
224	100501094	53	98.4000015258789	170	5	7	1894-02-21	FALSE	FALSE	FALSE	white	1840	FALSE	CA	moderate	77.11064	170.18	26.6254691564852	1894	02	1840	1840s	36.8888897365994	FALSE	FALSE	FALSE	FALSE	FALSE	FALSE	FALSE	FALSE	FALSE	FALSE	FALSE	FALSE	FALSE	FALSE	FALSE	FALSE	FALSE	FALSE
225	100501094	58	98	175	5	7	1899-07-26	FALSE	FALSE	FALSE	white	1840	FALSE	CA	moderate	79.3786	170.18	27.4085711904995	1899	07	1840	1840s	36.6666666666667	FALSE	FALSE	FALSE	FALSE	FALSE	FALSE	FALSE	FALSE	FALSE	FALSE	FALSE	FALSE	FALSE	FALSE	FALSE	FALSE	FALSE	FALSE
226	100501096	57	98.5	140	5	8	1894-11-07	FALSE	FALSE	FALSE	white	1836	FALSE	NY	cold	63.50288	172.72	21.2866913623101	1894	11	1836	1830s	36.9444444444444	FALSE	FALSE	FALSE	FALSE	FALSE	FALSE	FALSE	FALSE	FALSE	FALSE	FALSE	FALSE	FALSE	FALSE	FALSE	FALSE	FALSE	FALSE
227	100501096	61	98.5	167	5	8	1897-06-16	FALSE	FALSE	FALSE	white	1836	FALSE	NY	cold	75.749864	172.72	25.391981839327	1897	06	1836	1830s	36.9444444444444	FALSE	FALSE	FALSE	FALSE	FALSE	FALSE	TRUE	FALSE	FALSE	FALSE	FALSE	FALSE	FALSE	FALSE	FALSE	FALSE	FALSE	FALSE
228	100501096	61	98.5	161	5	9	1897-09-08	FALSE	FALSE	FALSE	white	1836	FALSE	NY	cold	73.028312	175.26	23.7752804008023	1897	09	1836	1830s	36.9444444444444	FALSE	FALSE	FALSE	FALSE	FALSE	FALSE	TRUE	FALSE	FALSE	FALSE	FALSE	FALSE	FALSE	FALSE	FALSE	FALSE	FALSE	FALSE
229	100501096	56	98.5999984741211	138	5	7.5	1902-02-20	FALSE	FALSE	FALSE	white	1836	FALSE	NY	cold	62.595696	171.45	21.2946003505176	1902	02	1836	1830s	36.9999991522895	FALSE	FALSE	FALSE	FALSE	FALSE	FALSE	TRUE	FALSE	FALSE	FALSE	FALSE	FALSE	FALSE	FALSE	FALSE	FALSE	FALSE	FALSE
230	100501096	66	98.3000030517578	132	5	6	1902-09-03	FALSE	FALSE	FALSE	white	1836	FALSE	NY	cold	59.874144	167.64	21.3051213981216	1902	09	1836	1830s	36.8333350287543	FALSE	FALSE	FALSE	FALSE	FALSE	FALSE	FALSE	FALSE	FALSE	FALSE	FALSE	FALSE	FALSE	FALSE	FALSE	FALSE	FALSE	FALSE
231	100501101	58	98.1999969482422	125	5	7	1892-04-20	FALSE	FALSE	FALSE	white	1833	FALSE	NY	cold	56.699	170.18	19.5775508503568	1892	04	1833	1830s	36.7777760823568	FALSE	FALSE	FALSE	FALSE	FALSE	FALSE	FALSE	FALSE	FALSE	FALSE	FALSE	FALSE	FALSE	FALSE	FALSE	FALSE	FALSE	FALSE
232	100501101	63	98.1999969482422	125	5	6.5	1897-08-04	FALSE	FALSE	FALSE	white	1833	FALSE	NY	cold	56.699	168.91	19.8730568754031	1897	08	1833	1830s	36.7777760823568	FALSE	FALSE	FALSE	FALSE	FALSE	FALSE	FALSE	FALSE	FALSE	FALSE	FALSE	FALSE	FALSE	FALSE	FALSE	FALSE	FALSE	FALSE
233	100501101	67	98	118	5	6.5	1901-01-02	FALSE	FALSE	FALSE	white	1833	FALSE	NY	cold	53.523856	168.91	18.7601656903806	1901	01	1833	1830s	36.6666666666667	FALSE	FALSE	FALSE	FALSE	FALSE	FALSE	FALSE	FALSE	FALSE	FALSE	FALSE	FALSE	FALSE	FALSE	FALSE	FALSE	FALSE	FALSE
234	100501101	69	98.5999984741211	115	5	5.5	1902-12-17	FALSE	FALSE	TRUE	white	1833	FALSE	NY	cold	52.16308	166.37	18.8457399232845	1902	12	1833	1830s	36.9999991522895	FALSE	FALSE	FALSE	FALSE	FALSE	FALSE	FALSE	FALSE	FALSE	FALSE	FALSE	FALSE	FALSE	FALSE	FALSE	FALSE	FALSE	FALSE
235	100501101	70	98.5999984741211	118	5	6	1903-12-02	FALSE	FALSE	FALSE	white	1833	FALSE	NY	cold	53.523856	167.64	19.045487310442	1903	12	1833	1830s	36.9999991522895	FALSE	FALSE	FALSE	FALSE	FALSE	FALSE	FALSE	FALSE	FALSE	FALSE	FALSE	FALSE	FALSE	FALSE	FALSE	FALSE	FALSE	FALSE
236	100501110	46	97	115	5	9.5	1891-10-28	FALSE	FALSE	FALSE	white	1845	FALSE	NY	cold	52.16308	176.53	16.7388718401473	1891	10	1845	1840s	36.1111111111111	FALSE	FALSE	TRUE	FALSE	FALSE	FALSE	FALSE	FALSE	FALSE	FALSE	FALSE	FALSE	FALSE	FALSE	FALSE	FALSE	FALSE	FALSE
237	100501110	52	99	112	5	6.5	1898-06-03	FALSE	FALSE	FALSE	white	1845	FALSE	NY	cold	50.802304	168.91	17.8062589603612	1898	06	1845	1840s	37.2222222222222	FALSE	TRUE	TRUE	FALSE	FALSE	FALSE	FALSE	FALSE	FALSE	FALSE	FALSE	FALSE	FALSE	FALSE	FALSE	FALSE	FALSE	FALSE
242	100501114	70	98.5	150	NA	65.5	1904-10-26	FALSE	FALSE	FALSE	white	1834	FALSE	TN	moderate	68.0388	166.37	24.5813998999363	1904	10	1834	1830s	36.9444444444444	FALSE	FALSE	TRUE	FALSE	FALSE	FALSE	FALSE	FALSE	FALSE	FALSE	FALSE	FALSE	FALSE	FALSE	FALSE	FALSE	FALSE	FALSE
243	100501123	49	99	118	5	3.5	1892-12-07	FALSE	FALSE	FALSE	white	1843	FALSE	NA	NA	53.523856	161.29	20.5746525449279	1892	12	1843	1840s	37.2222222222222	FALSE	FALSE	FALSE	FALSE	FALSE	FALSE	FALSE	FALSE	FALSE	FALSE	FALSE	FALSE	FALSE	FALSE	FALSE	FALSE	FALSE	FALSE
244	100501123	51	98.4000015258789	120	5	3.75	1895-02-13	FALSE	FALSE	FALSE	white	1843	FALSE	VA	moderate	54.43104	161.925	20.7595923381005	1895	02	1843	1840s	36.8888897365994	FALSE	FALSE	FALSE	FALSE	FALSE	FALSE	FALSE	FALSE	FALSE	FALSE	FALSE	FALSE	FALSE	FALSE	FALSE	FALSE	FALSE	FALSE
246	100501129	52	98.5	135	5	8	1894-11-02	FALSE	FALSE	FALSE	white	1842.5	FALSE	WI	very cold	61.23492	172.72	20.5264523850847	1894	11	1842.5	1840s	36.9444444444444	FALSE	FALSE	FALSE	FALSE	FALSE	FALSE	FALSE	FALSE	FALSE	FALSE	FALSE	FALSE	FALSE	FALSE	FALSE	FALSE	FALSE	FALSE
248	100501129	55	99	129	5	7.75	1898-04-06	FALSE	FALSE	FALSE	white	1842.5	FALSE	NY	cold	58.513368	172.085	19.7591866759556	1898	04	1842.5	1840s	37.2222222222222	FALSE	FALSE	FALSE	FALSE	FALSE	FALSE	FALSE	FALSE	FALSE	FALSE	FALSE	FALSE	FALSE	FALSE	FALSE	FALSE	FALSE	FALSE
249	100501135	50	98	155	5	8	1894-04-04	FALSE	FALSE	FALSE	white	1844	FALSE	MI	very cold	70.30676	172.72	23.5674082939861	1894	04	1844	1840s	36.6666666666667	FALSE	FALSE	FALSE	FALSE	FALSE	FALSE	FALSE	FALSE	FALSE	FALSE	FALSE	FALSE	FALSE	FALSE	FALSE	FALSE	FALSE	FALSE
250	100501135	57	98	145	5	7	1895-10-30	FALSE	FALSE	FALSE	white	1844	FALSE	MI	very cold	65.77084	170.18	22.7099589864138	1895	10	1844	1840s	36.6666666666667	FALSE	FALSE	FALSE	FALSE	FALSE	FALSE	FALSE	FALSE	FALSE	FALSE	FALSE	FALSE	FALSE	FALSE	FALSE	FALSE	FALSE	FALSE
251	100501135	57	98.5	140	5	8	1901-03-27	FALSE	FALSE	FALSE	white	1844	FALSE	MI	very cold	63.50288	172.72	21.2866913623101	1901	03	1844	1840s	36.9444444444444	FALSE	FALSE	FALSE	FALSE	FALSE	FALSE	FALSE	FALSE	FALSE	FALSE	FALSE	FALSE	FALSE	FALSE	FALSE	FALSE	FALSE	FALSE
252	100501135	57	98.5999984741211	140	5	8	1901-07-10	FALSE	FALSE	FALSE	white	1844	FALSE	MI	very cold	63.50288	172.72	21.2866913623101	1901	07	1844	1840s	36.9999991522895	FALSE	FALSE	FALSE	FALSE	FALSE	FALSE	FALSE	FALSE	FALSE	FALSE	TRUE	FALSE	FALSE	FALSE	FALSE	FALSE	FALSE	FALSE
253	100501135	59	98.4000015258789	130	5	7	1903-01-21	FALSE	FALSE	FALSE	white	1844	FALSE	MI	very cold	58.96696	170.18	20.360652884371	1903	01	1844	1840s	36.8888897365994	FALSE	FALSE	FALSE	FALSE	FALSE	FALSE	FALSE	FALSE	FALSE	FALSE	TRUE	FALSE	FALSE	FALSE	FALSE	FALSE	FALSE	FALSE
254	100501135	60	98.5	130	5	8	1903-09-16	FALSE	FALSE	FALSE	white	1844	FALSE	MI	very cold	58.96696	172.72	19.7662134078593	1903	09	1844	1840s	36.9444444444444	FALSE	FALSE	FALSE	FALSE	FALSE	FALSE	FALSE	FALSE	FALSE	FALSE	FALSE	FALSE	FALSE	FALSE	FALSE	FALSE	FALSE	FALSE
255	100501135	61	98.4000015258789	135	5	8	1904-12-07	FALSE	FALSE	FALSE	white	1844	FALSE	MI	very cold	61.23492	172.72	20.5264523850847	1904	12	1844	1840s	36.8888897365994	FALSE	FALSE	FALSE	FALSE	FALSE	FALSE	FALSE	FALSE	FALSE	FALSE	FALSE	FALSE	FALSE	FALSE	FALSE	FALSE	FALSE	FALSE
256	100501135	63	98.5999984741211	135	5	7	1906-08-22	FALSE	FALSE	FALSE	white	1844	FALSE	MI	very cold	61.23492	170.18	21.1437549183853	1906	08	1844	1840s	36.9999991522895	FALSE	FALSE	FALSE	FALSE	FALSE	FALSE	FALSE	FALSE	FALSE	FALSE	TRUE	FALSE	FALSE	FALSE	FALSE	FALSE	FALSE	FALSE
257	100501156	62	99	155	5	6.5	1891-04-29	FALSE	FALSE	FALSE	white	1829	FALSE	CT	cold	70.30676	168.91	24.6425905254999	1891	04	1829	1820s	37.2222222222222	FALSE	FALSE	FALSE	FALSE	FALSE	FALSE	FALSE	FALSE	FALSE	FALSE	FALSE	FALSE	FALSE	FALSE	FALSE	FALSE	FALSE	FALSE
258	100501160	63	99	155	5	10	1905-05-17	FALSE	FALSE	FALSE	white	1842	FALSE	IL	moderately_cold	70.30676	177.8	22.2399379492636	1905	05	1842	1840s	37.2222222222222	FALSE	FALSE	FALSE	FALSE	FALSE	FALSE	FALSE	FALSE	FALSE	FALSE	FALSE	FALSE	FALSE	FALSE	FALSE	FALSE	FALSE	FALSE
259	100805008	54	98.5	122	5	5	1902-01-15	FALSE	FALSE	FALSE	white	1846	FALSE	CT	cold	55.338224	165.1	20.3016375736893	1902	01	1846	1840s	36.9444444444444	FALSE	FALSE	FALSE	FALSE	FALSE	FALSE	FALSE	FALSE	FALSE	FALSE	FALSE	FALSE	FALSE	FALSE	FALSE	FALSE	FALSE	FALSE
260	100805008	60	98.4000015258789	118	5	5.5	1907-02-06	FALSE	FALSE	FALSE	white	1846	FALSE	CT	cold	53.523856	166.37	19.3373679212832	1907	02	1846	1840s	36.8888897365994	FALSE	FALSE	FALSE	FALSE	FALSE	FALSE	FALSE	FALSE	FALSE	FALSE	FALSE	FALSE	FALSE	FALSE	FALSE	FALSE	FALSE	FALSE
267	100805015	48	98.4000015258789	150	5	7	1887-10-05	FALSE	FALSE	FALSE	white	1839	FALSE	CT	cold	68.0388	170.18	23.4930610204281	1887	10	1839	1830s	36.8888897365994	FALSE	FALSE	FALSE	FALSE	FALSE	FALSE	FALSE	FALSE	FALSE	FALSE	FALSE	FALSE	FALSE	FALSE	FALSE	FALSE	FALSE	FALSE
268	100805015	48	98.4000015258789	150	5	7.75	1888-03-21	FALSE	FALSE	FALSE	white	1839	FALSE	CT	cold	68.0388	172.085	22.9757984604135	1888	03	1839	1830s	36.8888897365994	FALSE	FALSE	FALSE	FALSE	FALSE	FALSE	FALSE	FALSE	FALSE	FALSE	FALSE	FALSE	FALSE	FALSE	FALSE	FALSE	FALSE	FALSE
269	100805015	52	98	167	5	8	1891-03-25	FALSE	FALSE	FALSE	white	1839	FALSE	CT	cold	75.749864	172.72	25.391981839327	1891	03	1839	1830s	36.6666666666667	FALSE	FALSE	FALSE	FALSE	FALSE	FALSE	FALSE	FALSE	FALSE	FALSE	FALSE	FALSE	FALSE	FALSE	FALSE	FALSE	FALSE	FALSE
270	100805015	52	98.4000015258789	160	5	8.5	1892-03-23	FALSE	FALSE	FALSE	white	1839	FALSE	CT	cold	72.57472	173.99	23.9737952969432	1892	03	1839	1830s	36.8888897365994	TRUE	FALSE	FALSE	FALSE	FALSE	FALSE	FALSE	FALSE	FALSE	FALSE	FALSE	FALSE	FALSE	FALSE	FALSE	FALSE	FALSE	FALSE
271	100805015	56	98.5	150	5	9	1895-05-22	FALSE	FALSE	FALSE	white	1839	FALSE	CT	cold	68.0388	175.26	22.150882360996	1895	05	1839	1830s	36.9444444444444	FALSE	FALSE	FALSE	FALSE	FALSE	FALSE	FALSE	FALSE	FALSE	FALSE	FALSE	FALSE	FALSE	FALSE	FALSE	FALSE	FALSE	FALSE
272	100805015	56	98.5	150	5	8	1896-01-29	FALSE	FALSE	FALSE	white	1839	FALSE	CT	cold	68.0388	172.72	22.8071693167608	1896	01	1839	1830s	36.9444444444444	FALSE	FALSE	FALSE	FALSE	FALSE	FALSE	FALSE	FALSE	FALSE	FALSE	FALSE	FALSE	FALSE	FALSE	FALSE	FALSE	FALSE	FALSE
273	100805015	53	98.5999984741211	160	5	10	1893-04-05	FALSE	FALSE	FALSE	white	1839	FALSE	CT	cold	72.57472	177.8	22.9573553024657	1893	04	1839	1830s	36.9999991522895	FALSE	FALSE	FALSE	FALSE	FALSE	FALSE	FALSE	FALSE	FALSE	FALSE	FALSE	FALSE	FALSE	FALSE	FALSE	FALSE	FALSE	FALSE
274	100805015	65	98.5	125	5	7	1904-09-21	FALSE	FALSE	FALSE	white	1839	FALSE	CT	cold	56.699	170.18	19.5775508503568	1904	09	1839	1830s	36.9444444444444	FALSE	FALSE	FALSE	FALSE	FALSE	FALSE	FALSE	FALSE	FALSE	FALSE	FALSE	FALSE	FALSE	FALSE	FALSE	FALSE	FALSE	FALSE
276	100805019	48	99	125.5	5	7	1885-08-05	FALSE	FALSE	FALSE	white	1837	FALSE	CT	cold	56.925796	170.18	19.6558610537582	1885	08	1837	1830s	37.2222222222222	FALSE	FALSE	FALSE	FALSE	FALSE	FALSE	FALSE	FALSE	FALSE	FALSE	FALSE	FALSE	FALSE	FALSE	FALSE	FALSE	FALSE	FALSE
277	100805019	49	98.4000015258789	115	5	7	1887-08-03	FALSE	FALSE	FALSE	white	1837	FALSE	CT	cold	52.16308	170.18	18.0113467823282	1887	08	1837	1830s	36.8888897365994	FALSE	FALSE	FALSE	FALSE	FALSE	FALSE	FALSE	FALSE	FALSE	FALSE	FALSE	FALSE	FALSE	FALSE	FALSE	FALSE	FALSE	FALSE
278	100805019	56	98.4000015258789	130	5	7	1892-10-05	FALSE	FALSE	FALSE	white	1837	FALSE	CT	cold	58.96696	170.18	20.360652884371	1892	10	1837	1830s	36.8888897365994	FALSE	FALSE	FALSE	FALSE	FALSE	FALSE	FALSE	FALSE	FALSE	FALSE	FALSE	FALSE	FALSE	FALSE	FALSE	FALSE	FALSE	FALSE
279	100805019	59	98.5	125	5	7	1897-05-26	FALSE	FALSE	FALSE	white	1837	FALSE	CT	cold	56.699	170.18	19.5775508503568	1897	05	1837	1830s	36.9444444444444	FALSE	FALSE	FALSE	FALSE	FALSE	FALSE	FALSE	FALSE	FALSE	FALSE	FALSE	FALSE	FALSE	FALSE	FALSE	FALSE	FALSE	FALSE
282	100805020	49	98.5999984741211	114	5	2	1884-06-04	FALSE	FALSE	FALSE	white	1834	FALSE	CT	cold	51.709488	157.48	20.8506417012834	1884	06	1834	1830s	36.9999991522895	FALSE	FALSE	FALSE	FALSE	FALSE	FALSE	FALSE	FALSE	FALSE	FALSE	FALSE	FALSE	FALSE	FALSE	FALSE	FALSE	FALSE	FALSE
283	100805020	53	98.4000015258789	117	5	2	1887-08-03	FALSE	FALSE	FALSE	white	1834	FALSE	CT	cold	53.070264	157.48	21.3993427986856	1887	08	1834	1830s	36.8888897365994	FALSE	FALSE	FALSE	FALSE	FALSE	FALSE	FALSE	FALSE	FALSE	FALSE	FALSE	FALSE	FALSE	FALSE	FALSE	FALSE	FALSE	FALSE
284	100805020	67	98.5	115	5	2	1891-08-05	FALSE	FALSE	FALSE	white	1834	FALSE	CT	cold	52.16308	157.48	21.0335420670841	1891	08	1834	1830s	36.9444444444444	FALSE	FALSE	FALSE	FALSE	FALSE	FALSE	FALSE	FALSE	FALSE	FALSE	FALSE	FALSE	FALSE	FALSE	FALSE	FALSE	FALSE	FALSE
285	100805020	62	98.5	115	5	2	1896-10-21	FALSE	FALSE	FALSE	white	1834	FALSE	CT	cold	52.16308	157.48	21.0335420670841	1896	10	1834	1830s	36.9444444444444	FALSE	FALSE	FALSE	FALSE	FALSE	FALSE	FALSE	FALSE	FALSE	FALSE	FALSE	FALSE	FALSE	FALSE	FALSE	FALSE	FALSE	FALSE
289	100805021	40	98.5	139	5	8	1886-05-12	FALSE	FALSE	FALSE	white	1845	FALSE	CT	cold	63.049288	172.72	21.134643566865	1886	05	1845	1840s	36.9444444444444	FALSE	FALSE	FALSE	FALSE	FALSE	FALSE	TRUE	FALSE	FALSE	FALSE	FALSE	FALSE	FALSE	FALSE	FALSE	FALSE	FALSE	FALSE
290	100805021	48	98.4000015258789	128	5	8.5	1892-06-21	FALSE	FALSE	FALSE	white	1845	FALSE	CT	cold	58.059776	173.99	19.1790362375546	1892	06	1845	1840s	36.8888897365994	FALSE	FALSE	FALSE	FALSE	FALSE	FALSE	TRUE	FALSE	FALSE	FALSE	FALSE	FALSE	FALSE	FALSE	FALSE	FALSE	FALSE	FALSE
296	100805023	38	98	135	5	7.5	1883-09-12	FALSE	FALSE	FALSE	white	1845	FALSE	CT	cold	61.23492	171.45	20.8316742559411	1883	09	1845	1840s	36.6666666666667	FALSE	FALSE	FALSE	FALSE	FALSE	FALSE	FALSE	FALSE	FALSE	FALSE	FALSE	FALSE	FALSE	FALSE	FALSE	FALSE	FALSE	FALSE
297	100805023	43	98.5	140	5	8.5	1887-12-07	FALSE	FALSE	FALSE	white	1845	FALSE	CT	cold	63.50288	173.99	20.9770708848253	1887	12	1845	1840s	36.9444444444444	FALSE	FALSE	FALSE	FALSE	FALSE	FALSE	FALSE	FALSE	FALSE	FALSE	FALSE	FALSE	FALSE	FALSE	FALSE	FALSE	FALSE	FALSE
298	100805023	45	98.1999969482422	135	5	8	1891-01-21	FALSE	FALSE	FALSE	white	1845	FALSE	CT	cold	61.23492	172.72	20.5264523850847	1891	01	1845	1840s	36.7777760823568	FALSE	FALSE	FALSE	FALSE	FALSE	FALSE	FALSE	FALSE	FALSE	FALSE	FALSE	FALSE	FALSE	FALSE	FALSE	FALSE	FALSE	FALSE
299	100805023	56	98.5	130	5	7	1901-11-06	FALSE	FALSE	FALSE	white	1845	FALSE	CT	cold	58.96696	170.18	20.360652884371	1901	11	1845	1840s	36.9444444444444	FALSE	FALSE	FALSE	FALSE	FALSE	FALSE	FALSE	FALSE	FALSE	FALSE	FALSE	FALSE	FALSE	FALSE	FALSE	FALSE	FALSE	FALSE
300	100805023	59	98.4000015258789	130	5	8	1904-11-09	FALSE	FALSE	FALSE	white	1845	FALSE	CT	cold	58.96696	172.72	19.7662134078593	1904	11	1845	1840s	36.8888897365994	FALSE	FALSE	FALSE	FALSE	FALSE	FALSE	FALSE	FALSE	FALSE	FALSE	FALSE	FALSE	FALSE	FALSE	FALSE	FALSE	FALSE	FALSE
305	100805026	43	99.5	120	5	8.5	1887-08-10	FALSE	FALSE	FALSE	white	1844	FALSE	CT	cold	54.43104	173.99	17.9803464727074	1887	08	1844	1840s	37.5	FALSE	FALSE	FALSE	FALSE	FALSE	FALSE	FALSE	FALSE	FALSE	FALSE	FALSE	FALSE	FALSE	FALSE	FALSE	FALSE	FALSE	FALSE
306	100805026	44	99.5	108	5	8.5	1888-10-03	FALSE	FALSE	FALSE	white	1844	FALSE	CT	cold	48.987936	173.99	16.1823118254367	1888	10	1844	1840s	37.5	FALSE	FALSE	FALSE	FALSE	FALSE	FALSE	FALSE	FALSE	FALSE	FALSE	FALSE	FALSE	FALSE	FALSE	FALSE	FALSE	FALSE	FALSE
307	100805026	45	100.400001525879	97.5	5	8.5	1890-04-09	FALSE	FALSE	FALSE	white	1844	FALSE	CT	cold	44.22522	173.99	14.6090315090748	1890	04	1844	1840s	38.0000008477106	FALSE	TRUE	FALSE	FALSE	FALSE	FALSE	FALSE	FALSE	FALSE	FALSE	FALSE	FALSE	FALSE	FALSE	FALSE	FALSE	FALSE	FALSE
308	100805026	45	99.1999969482422	105	5	8	1890-08-06	FALSE	FALSE	FALSE	white	1844	FALSE	CT	cold	47.62716	172.72	15.9650185217325	1890	08	1844	1840s	37.3333316379123	FALSE	TRUE	FALSE	FALSE	FALSE	FALSE	FALSE	FALSE	FALSE	FALSE	FALSE	FALSE	FALSE	FALSE	FALSE	FALSE	FALSE	FALSE
309	100805027	52	98	163	5	7	1892-11-09	FALSE	FALSE	FALSE	white	1843	FALSE	OH	moderately_cold	73.935496	170.18	25.5291263088652	1892	11	1843	1840s	36.6666666666667	FALSE	FALSE	FALSE	FALSE	FALSE	FALSE	FALSE	FALSE	FALSE	FALSE	FALSE	FALSE	FALSE	FALSE	FALSE	FALSE	FALSE	FALSE
312	100805027	77	98.4000015258789	140	NA	69	1920-10-20	FALSE	FALSE	FALSE	white	1843	FALSE	TN	moderate	63.50288	175.26	20.6741568702629	1920	10	1843	1840s	36.8888897365994	FALSE	FALSE	FALSE	FALSE	FALSE	FALSE	FALSE	FALSE	FALSE	FALSE	FALSE	FALSE	FALSE	FALSE	FALSE	FALSE	FALSE	FALSE
320	100805029	61	98.1999969482422	140	5	8	1889-05-29	FALSE	FALSE	FALSE	white	1828	FALSE	CT	cold	63.50288	172.72	21.2866913623101	1889	05	1828	1820s	36.7777760823568	FALSE	FALSE	FALSE	FALSE	FALSE	FALSE	FALSE	FALSE	FALSE	FALSE	FALSE	FALSE	FALSE	FALSE	FALSE	FALSE	FALSE	FALSE
321	100805029	63	98.4000015258789	138	5	8	1891-12-09	FALSE	FALSE	FALSE	white	1828	FALSE	CT	cold	62.595696	172.72	20.9825957714199	1891	12	1828	1820s	36.8888897365994	FALSE	FALSE	FALSE	FALSE	FALSE	FALSE	FALSE	FALSE	FALSE	FALSE	FALSE	FALSE	FALSE	FALSE	FALSE	FALSE	FALSE	FALSE
322	100805029	72	98	137	5	7	1898-06-08	FALSE	FALSE	FALSE	white	1828	FALSE	CT	cold	62.142104	170.18	21.456995731991	1898	06	1828	1820s	36.6666666666667	FALSE	FALSE	FALSE	FALSE	FALSE	FALSE	FALSE	FALSE	FALSE	FALSE	FALSE	FALSE	FALSE	FALSE	FALSE	FALSE	FALSE	FALSE
325	100805030	52	98.5999984741211	143	5	9	1885-12-30	FALSE	FALSE	FALSE	white	1834	FALSE	CT	cold	64.863656	175.26	21.1171745174828	1885	12	1834	1830s	36.9999991522895	FALSE	FALSE	FALSE	FALSE	FALSE	FALSE	FALSE	FALSE	FALSE	FALSE	FALSE	FALSE	FALSE	FALSE	FALSE	FALSE	FALSE	FALSE
326	100805030	56	98	150	5	8.5	1889-08-21	FALSE	FALSE	FALSE	white	1834	FALSE	CT	cold	68.0388	173.99	22.4754330908843	1889	08	1834	1830s	36.6666666666667	FALSE	FALSE	FALSE	FALSE	FALSE	FALSE	FALSE	FALSE	FALSE	FALSE	FALSE	FALSE	FALSE	FALSE	FALSE	FALSE	FALSE	FALSE
327	100805030	58	98.4000015258789	160	5	10	1892-07-27	FALSE	FALSE	FALSE	white	1834	FALSE	CT	cold	72.57472	177.8	22.9573553024657	1892	07	1834	1830s	36.8888897365994	FALSE	FALSE	FALSE	FALSE	FALSE	FALSE	FALSE	FALSE	FALSE	FALSE	FALSE	FALSE	FALSE	FALSE	FALSE	FALSE	FALSE	FALSE
328	100805030	58	98.5	148	5	8	1894-03-21	FALSE	FALSE	FALSE	white	1834	FALSE	CT	cold	67.131616	172.72	22.5030737258706	1894	03	1834	1830s	36.9444444444444	FALSE	FALSE	FALSE	FALSE	FALSE	FALSE	FALSE	FALSE	FALSE	FALSE	FALSE	FALSE	FALSE	FALSE	FALSE	FALSE	FALSE	FALSE
329	100805030	65	97	158	5	6.5	1899-11-08	FALSE	FALSE	FALSE	white	1834	FALSE	CT	cold	71.667536	168.91	25.1195438905096	1899	11	1834	1830s	36.1111111111111	FALSE	FALSE	FALSE	FALSE	FALSE	FALSE	FALSE	FALSE	FALSE	FALSE	FALSE	FALSE	FALSE	FALSE	FALSE	FALSE	FALSE	FALSE
330	100805031	60	98	150	5	9.5	1886-09-01	FALSE	FALSE	FALSE	white	1826	FALSE	CT	cold	68.0388	176.53	21.8333110958443	1886	09	1826	1820s	36.6666666666667	FALSE	FALSE	FALSE	FALSE	FALSE	FALSE	FALSE	FALSE	FALSE	FALSE	FALSE	FALSE	FALSE	FALSE	FALSE	FALSE	FALSE	FALSE
331	100805031	64	98.4000015258789	140	5	9	1891-05-13	FALSE	FALSE	FALSE	white	1826	FALSE	CT	cold	63.50288	175.26	20.6741568702629	1891	05	1826	1820s	36.8888897365994	FALSE	FALSE	FALSE	FALSE	FALSE	FALSE	FALSE	FALSE	FALSE	FALSE	FALSE	FALSE	FALSE	FALSE	FALSE	FALSE	FALSE	FALSE
334	100805037	59	98.5	170	5	8	1902-06-18	FALSE	FALSE	FALSE	white	1833	FALSE	CA	moderate	77.11064	172.72	25.8481252256622	1902	06	1833	1830s	36.9444444444444	FALSE	FALSE	FALSE	FALSE	FALSE	FALSE	FALSE	FALSE	FALSE	FALSE	FALSE	FALSE	FALSE	FALSE	FALSE	FALSE	FALSE	FALSE
335	100805037	59	98.5999984741211	160	5	8	1903-03-12	FALSE	FALSE	FALSE	white	1833	FALSE	CA	moderate	72.57472	172.72	24.3276472712115	1903	03	1833	1830s	36.9999991522895	FALSE	FALSE	FALSE	FALSE	FALSE	FALSE	FALSE	FALSE	FALSE	FALSE	FALSE	FALSE	FALSE	FALSE	FALSE	FALSE	FALSE	FALSE
336	100805039	52	99.4000015258789	124	5	8	1887-08-31	FALSE	FALSE	FALSE	white	1835	FALSE	CT	cold	56.245408	172.72	18.8539266351889	1887	08	1835	1830s	37.4444452921549	FALSE	FALSE	FALSE	FALSE	FALSE	FALSE	FALSE	FALSE	FALSE	FALSE	FALSE	FALSE	FALSE	FALSE	FALSE	FALSE	FALSE	FALSE
337	100805039	55	99	122	5	8	1890-04-23	FALSE	FALSE	FALSE	white	1835	FALSE	CT	cold	55.338224	172.72	18.5498310442988	1890	04	1835	1830s	37.2222222222222	FALSE	FALSE	FALSE	FALSE	FALSE	FALSE	FALSE	FALSE	FALSE	FALSE	FALSE	FALSE	FALSE	FALSE	FALSE	FALSE	FALSE	FALSE
338	100805040	54	98.4000015258789	185	5	11.5	1892-02-03	FALSE	FALSE	FALSE	white	1838	FALSE	CT	cold	83.91452	181.61	25.4423719762399	1892	02	1838	1830s	36.8888897365994	FALSE	FALSE	FALSE	FALSE	FALSE	FALSE	FALSE	FALSE	FALSE	FALSE	FALSE	FALSE	FALSE	FALSE	FALSE	FALSE	FALSE	FALSE
339	100805040	65	98.5	200	5	8.5	1903-12-02	FALSE	FALSE	FALSE	white	1838	FALSE	CT	cold	90.7184	173.99	29.9672441211791	1903	12	1838	1830s	36.9444444444444	FALSE	FALSE	FALSE	FALSE	FALSE	FALSE	FALSE	FALSE	FALSE	FALSE	FALSE	FALSE	FALSE	FALSE	FALSE	FALSE	FALSE	FALSE
341	100805041	43	98.8000030517578	155	5	9	1887-05-04	FALSE	FALSE	FALSE	white	1844	FALSE	CT	cold	70.30676	175.26	22.8892451063625	1887	05	1844	1840s	37.1111128065321	FALSE	FALSE	FALSE	FALSE	FALSE	FALSE	FALSE	FALSE	FALSE	FALSE	FALSE	FALSE	FALSE	FALSE	FALSE	FALSE	FALSE	FALSE
342	100805041	43	98.4000015258789	154	5	10.5	1887-12-21	FALSE	FALSE	FALSE	white	1844	FALSE	CT	cold	69.853168	179.07	21.7841410281684	1887	12	1844	1840s	36.8888897365994	FALSE	FALSE	FALSE	FALSE	FALSE	FALSE	FALSE	FALSE	FALSE	FALSE	FALSE	FALSE	FALSE	FALSE	FALSE	FALSE	FALSE	FALSE
343	100805041	78	98	100	5	9	1922-08-28	FALSE	FALSE	FALSE	white	1844	FALSE	CT	cold	45.3592	175.26	14.7672549073307	1922	08	1844	1840s	36.6666666666667	FALSE	FALSE	FALSE	FALSE	FALSE	FALSE	FALSE	FALSE	FALSE	FALSE	FALSE	FALSE	FALSE	FALSE	FALSE	FALSE	FALSE	FALSE
344	100805041	44	98.4000015258789	154	5	9	1888-10-17	FALSE	FALSE	FALSE	white	1844	FALSE	CT	cold	69.853168	175.26	22.7415725572892	1888	10	1844	1840s	36.8888897365994	FALSE	FALSE	FALSE	FALSE	FALSE	FALSE	FALSE	FALSE	FALSE	FALSE	FALSE	FALSE	FALSE	FALSE	FALSE	FALSE	FALSE	FALSE
345	100805041	62	98.1999969482422	148	5	7.75	1907-01-23	FALSE	FALSE	FALSE	white	1844	FALSE	CT	cold	67.131616	172.085	22.6694544809413	1907	01	1844	1840s	36.7777760823568	FALSE	FALSE	FALSE	FALSE	FALSE	FALSE	FALSE	FALSE	FALSE	FALSE	FALSE	FALSE	FALSE	FALSE	FALSE	FALSE	FALSE	FALSE
348	100805042	65	98.1999969482422	137	5	10.5	1891-03-18	FALSE	FALSE	FALSE	white	1826	FALSE	CT	cold	62.142104	179.07	19.3793981873965	1891	03	1826	1820s	36.7777760823568	FALSE	FALSE	FALSE	FALSE	FALSE	FALSE	FALSE	FALSE	FALSE	FALSE	FALSE	FALSE	FALSE	FALSE	FALSE	FALSE	FALSE	FALSE
349	100805042	66	98.4000015258789	137	5	10	1892-11-23	FALSE	FALSE	FALSE	white	1826	FALSE	CT	cold	62.142104	177.8	19.6572354777363	1892	11	1826	1820s	36.8888897365994	FALSE	FALSE	FALSE	FALSE	FALSE	FALSE	FALSE	FALSE	FALSE	FALSE	FALSE	FALSE	FALSE	FALSE	FALSE	FALSE	FALSE	FALSE
350	100805043	46	98	125	5	6.5	1886-12-08	FALSE	FALSE	FALSE	white	1840	FALSE	CT	cold	56.699	168.91	19.8730568754031	1886	12	1840	1840s	36.6666666666667	FALSE	FALSE	FALSE	FALSE	FALSE	FALSE	FALSE	FALSE	FALSE	FALSE	FALSE	FALSE	FALSE	FALSE	FALSE	FALSE	FALSE	FALSE
358	100805045	39	98.4000015258789	150	5	8	1884-04-23	FALSE	FALSE	FALSE	white	1844	FALSE	CT	cold	68.0388	172.72	22.8071693167608	1884	04	1844	1840s	36.8888897365994	FALSE	FALSE	FALSE	FALSE	FALSE	FALSE	FALSE	FALSE	FALSE	FALSE	FALSE	FALSE	FALSE	FALSE	FALSE	FALSE	FALSE	FALSE
359	100805045	41	99	150	5	8.5	1885-11-11	FALSE	FALSE	FALSE	white	1844	FALSE	CT	cold	68.0388	173.99	22.4754330908843	1885	11	1844	1840s	37.2222222222222	FALSE	FALSE	FALSE	FALSE	FALSE	FALSE	FALSE	FALSE	FALSE	FALSE	FALSE	FALSE	FALSE	FALSE	FALSE	FALSE	FALSE	FALSE
360	100805045	44	99	155	5	8.5	1889-01-30	FALSE	FALSE	FALSE	white	1844	FALSE	CT	cold	70.30676	173.99	23.2246141939138	1889	01	1844	1840s	37.2222222222222	FALSE	FALSE	FALSE	FALSE	FALSE	FALSE	FALSE	FALSE	FALSE	FALSE	FALSE	FALSE	FALSE	FALSE	FALSE	FALSE	FALSE	FALSE
361	100805045	46	98.1999969482422	155	5	9.5	1890-12-24	FALSE	FALSE	FALSE	white	1844	FALSE	CT	cold	70.30676	176.53	22.5610881323724	1890	12	1844	1840s	36.7777760823568	FALSE	FALSE	FALSE	FALSE	FALSE	FALSE	FALSE	FALSE	FALSE	FALSE	FALSE	FALSE	FALSE	FALSE	FALSE	FALSE	FALSE	FALSE
362	100805045	50	98.5	151	5	10	1895-06-05	FALSE	FALSE	FALSE	white	1844	FALSE	CT	cold	68.492392	177.8	21.666004066702	1895	06	1844	1840s	36.9444444444444	FALSE	FALSE	FALSE	FALSE	FALSE	FALSE	FALSE	FALSE	FALSE	FALSE	FALSE	FALSE	FALSE	FALSE	FALSE	FALSE	FALSE	FALSE
363	100805045	52	98.8000030517578	165	5	10	1897-05-05	FALSE	FALSE	FALSE	white	1844	FALSE	CT	cold	74.84268	177.8	23.6747726556678	1897	05	1844	1840s	37.1111128065321	FALSE	FALSE	FALSE	FALSE	FALSE	FALSE	FALSE	FALSE	FALSE	FALSE	FALSE	FALSE	FALSE	FALSE	FALSE	FALSE	FALSE	FALSE
364	100805045	54	98.4000015258789	175	5	8.75	1898-02-09	FALSE	FALSE	FALSE	white	1844	FALSE	CT	cold	79.3786	174.625	26.0309846900686	1898	02	1844	1840s	36.8888897365994	FALSE	FALSE	TRUE	FALSE	FALSE	FALSE	FALSE	FALSE	FALSE	FALSE	FALSE	FALSE	FALSE	FALSE	FALSE	FALSE	FALSE	FALSE
365	100805045	55	98.5	170	5	10	1899-05-31	FALSE	FALSE	FALSE	white	1844	FALSE	CT	cold	77.11064	177.8	24.3921900088698	1899	05	1844	1840s	36.9444444444444	FALSE	FALSE	FALSE	FALSE	FALSE	FALSE	FALSE	FALSE	FALSE	FALSE	FALSE	FALSE	FALSE	FALSE	FALSE	FALSE	FALSE	FALSE
366	100805045	56	98.4000015258789	165	5	8.5	1900-08-01	FALSE	FALSE	FALSE	white	1844	FALSE	CT	cold	74.84268	173.99	24.7229763999727	1900	08	1844	1840s	36.8888897365994	FALSE	FALSE	TRUE	FALSE	FALSE	FALSE	FALSE	FALSE	FALSE	FALSE	FALSE	FALSE	FALSE	FALSE	FALSE	FALSE	FALSE	FALSE
367	100805045	57	98.5	174	5	9	1902-08-06	FALSE	FALSE	FALSE	white	1844	FALSE	CT	cold	78.925008	175.26	25.6950235387553	1902	08	1844	1840s	36.9444444444444	FALSE	FALSE	FALSE	FALSE	FALSE	FALSE	FALSE	FALSE	FALSE	FALSE	FALSE	FALSE	FALSE	FALSE	FALSE	FALSE	FALSE	FALSE
368	100805045	60	98.5999984741211	174	5	8.5	1905-01-11	FALSE	FALSE	FALSE	white	1844	FALSE	CT	cold	78.925008	173.99	26.0715023854258	1905	01	1844	1840s	36.9999991522895	FALSE	FALSE	TRUE	FALSE	FALSE	FALSE	FALSE	FALSE	FALSE	FALSE	FALSE	FALSE	FALSE	FALSE	FALSE	FALSE	FALSE	FALSE
369	100805045	61	98.5	178	5	9.5	1906-03-21	FALSE	FALSE	FALSE	white	1844	FALSE	CT	cold	80.739376	176.53	25.9088625004019	1906	03	1844	1840s	36.9444444444444	FALSE	FALSE	FALSE	FALSE	FALSE	FALSE	FALSE	FALSE	FALSE	FALSE	FALSE	FALSE	FALSE	FALSE	FALSE	FALSE	FALSE	FALSE
371	100805047	47	98.4000015258789	170	5	11.5	1891-06-17	FALSE	FALSE	FALSE	white	1844	FALSE	CT	cold	77.11064	181.61	23.3794769511393	1891	06	1844	1840s	36.8888897365994	FALSE	FALSE	FALSE	FALSE	FALSE	FALSE	FALSE	FALSE	FALSE	FALSE	FALSE	FALSE	FALSE	FALSE	FALSE	FALSE	FALSE	FALSE
372	100805051	54	98.4000015258789	130	5	4.5	1892-06-22	FALSE	FALSE	FALSE	white	1841	FALSE	CT	cold	58.96696	163.83	21.9695861541834	1892	06	1841	1840s	36.8888897365994	FALSE	FALSE	FALSE	FALSE	FALSE	FALSE	FALSE	FALSE	FALSE	FALSE	FALSE	FALSE	FALSE	FALSE	FALSE	FALSE	FALSE	FALSE
373	100805051	53	98.5	150	5	5	1894-08-22	FALSE	FALSE	FALSE	white	1841	FALSE	CT	cold	68.0388	165.1	24.9610298037164	1894	08	1841	1840s	36.9444444444444	FALSE	FALSE	FALSE	FALSE	FALSE	FALSE	FALSE	FALSE	FALSE	FALSE	FALSE	FALSE	FALSE	FALSE	FALSE	FALSE	FALSE	FALSE
374	100805051	54	98.8000030517578	160	5	4.5	1895-03-20	FALSE	FALSE	FALSE	white	1841	FALSE	CT	cold	72.57472	163.83	27.0394906513027	1895	03	1841	1840s	37.1111128065321	FALSE	FALSE	FALSE	FALSE	FALSE	FALSE	FALSE	FALSE	FALSE	FALSE	FALSE	FALSE	FALSE	FALSE	FALSE	FALSE	FALSE	FALSE
375	100805051	56	99.5	162	5	3.75	1898-01-26	FALSE	FALSE	FALSE	white	1841	FALSE	CT	cold	73.481904	161.925	28.0254496564356	1898	01	1841	1840s	37.5	FALSE	FALSE	FALSE	FALSE	FALSE	FALSE	FALSE	FALSE	FALSE	FALSE	FALSE	FALSE	FALSE	FALSE	FALSE	FALSE	FALSE	FALSE
376	100805051	59	98.5	150	5	2	1900-05-02	FALSE	FALSE	FALSE	white	1841	FALSE	CT	cold	68.0388	157.48	27.4350548701097	1900	05	1841	1840s	36.9444444444444	FALSE	FALSE	FALSE	FALSE	FALSE	FALSE	FALSE	FALSE	FALSE	FALSE	FALSE	FALSE	FALSE	FALSE	FALSE	FALSE	FALSE	FALSE
377	100805051	64	98.5	150	5	4	1903-08-19	FALSE	FALSE	FALSE	white	1841	FALSE	CT	cold	68.0388	162.56	25.7471559864995	1903	08	1841	1840s	36.9444444444444	FALSE	FALSE	FALSE	FALSE	FALSE	FALSE	FALSE	FALSE	FALSE	FALSE	FALSE	FALSE	FALSE	FALSE	FALSE	FALSE	FALSE	FALSE
386	100805057	54	98.4000015258789	145	5	7.5	1892-09-28	FALSE	FALSE	FALSE	white	1837	FALSE	CT	cold	65.77084	171.45	22.3747612378627	1892	09	1837	1830s	36.8888897365994	FALSE	FALSE	FALSE	FALSE	FALSE	FALSE	FALSE	FALSE	FALSE	FALSE	FALSE	FALSE	FALSE	FALSE	FALSE	FALSE	FALSE	FALSE
387	100805059	47	99.5	114	5	4	1889-11-27	FALSE	FALSE	FALSE	white	1843	FALSE	CT	cold	51.709488	162.56	19.5678385497396	1889	11	1843	1840s	37.5	FALSE	FALSE	FALSE	FALSE	FALSE	FALSE	FALSE	FALSE	FALSE	FALSE	FALSE	FALSE	FALSE	FALSE	FALSE	FALSE	FALSE	FALSE
388	100805059	49	98.4000015258789	116	5	5	1892-04-13	FALSE	FALSE	FALSE	white	1843	FALSE	CT	cold	52.616672	165.1	19.3031963815407	1892	04	1843	1840s	36.8888897365994	FALSE	FALSE	FALSE	FALSE	FALSE	FALSE	FALSE	FALSE	FALSE	FALSE	FALSE	FALSE	FALSE	FALSE	FALSE	FALSE	FALSE	FALSE
389	100805059	52	98.5	113	5	4	1895-08-28	FALSE	FALSE	FALSE	white	1843	FALSE	CT	cold	51.255896	162.56	19.3961908431629	1895	08	1843	1840s	36.9444444444444	FALSE	FALSE	FALSE	FALSE	FALSE	FALSE	FALSE	FALSE	FALSE	FALSE	FALSE	FALSE	FALSE	FALSE	FALSE	FALSE	FALSE	FALSE
390	100805063	60	98.4000015258789	145	5	8	1891-06-03	FALSE	FALSE	FALSE	white	1831	FALSE	CT	cold	65.77084	172.72	22.0469303395354	1891	06	1831	1830s	36.8888897365994	FALSE	FALSE	FALSE	FALSE	FALSE	FALSE	FALSE	FALSE	FALSE	FALSE	FALSE	FALSE	FALSE	FALSE	FALSE	FALSE	FALSE	FALSE
391	100805063	72	98.5999984741211	140	5	7.75	1902-09-10	FALSE	FALSE	FALSE	white	1831	FALSE	CT	cold	63.50288	172.085	21.4440785630526	1902	09	1831	1830s	36.9999991522895	FALSE	FALSE	FALSE	FALSE	FALSE	FALSE	FALSE	FALSE	FALSE	FALSE	FALSE	FALSE	FALSE	FALSE	FALSE	FALSE	FALSE	FALSE
392	100805065	63	98.4000015258789	160	5	9.13000011444092	1901-09-11	FALSE	FALSE	FALSE	white	1837	FALSE	CT	cold	72.57472	175.59020029068	23.5388271883424	1901	09	1837	1830s	36.8888897365994	FALSE	FALSE	FALSE	FALSE	FALSE	FALSE	FALSE	FALSE	FALSE	FALSE	FALSE	FALSE	FALSE	FALSE	FALSE	FALSE	FALSE	FALSE
397	100805067	49	98	191	5	7.5	1885-12-23	FALSE	FALSE	FALSE	white	1834	FALSE	CT	cold	86.636072	171.45	29.4729613547019	1885	12	1834	1830s	36.6666666666667	FALSE	FALSE	FALSE	FALSE	FALSE	FALSE	FALSE	FALSE	FALSE	FALSE	FALSE	FALSE	FALSE	FALSE	FALSE	FALSE	FALSE	FALSE
399	100805069	56	98.1999969482422	162	5	9	1889-01-16	FALSE	FALSE	FALSE	white	1833	FALSE	CT	cold	73.481904	175.26	23.9229529498757	1889	01	1833	1830s	36.7777760823568	FALSE	FALSE	FALSE	FALSE	FALSE	FALSE	FALSE	FALSE	FALSE	FALSE	FALSE	FALSE	FALSE	FALSE	FALSE	FALSE	FALSE	FALSE
400	100805070	56	98.5	126	5	3.25	1898-04-27	FALSE	FALSE	FALSE	white	1834	FALSE	MI	very cold	57.152592	160.655	22.1435597552568	1898	04	1834	1830s	36.9444444444444	FALSE	FALSE	FALSE	FALSE	FALSE	FALSE	FALSE	FALSE	FALSE	FALSE	FALSE	FALSE	FALSE	FALSE	FALSE	FALSE	FALSE	FALSE
401	100805072	54	98.5	152	5	8	1892-11-30	FALSE	FALSE	FALSE	white	1838	FALSE	NJ	moderately_cold	68.945984	172.72	23.1112649076509	1892	11	1838	1830s	36.9444444444444	FALSE	FALSE	FALSE	FALSE	FALSE	FALSE	FALSE	FALSE	FALSE	FALSE	FALSE	FALSE	FALSE	FALSE	FALSE	FALSE	FALSE	FALSE
402	100805072	67	98	165	5	7	1905-02-08	FALSE	FALSE	FALSE	white	1838	FALSE	NJ	moderately_cold	74.84268	170.18	25.8423671224709	1905	02	1838	1830s	36.6666666666667	FALSE	FALSE	FALSE	FALSE	FALSE	FALSE	FALSE	FALSE	FALSE	FALSE	FALSE	FALSE	FALSE	FALSE	FALSE	FALSE	FALSE	FALSE
403	100805072	69	98.5	174	5	8	1906-10-10	FALSE	FALSE	FALSE	white	1838	FALSE	NJ	moderately_cold	78.925008	172.72	26.4563164074425	1906	10	1838	1830s	36.9444444444444	FALSE	FALSE	FALSE	FALSE	FALSE	FALSE	FALSE	FALSE	FALSE	FALSE	FALSE	FALSE	FALSE	FALSE	FALSE	FALSE	FALSE	FALSE
409	100805073	42	99	163	5	7	1887-09-28	FALSE	FALSE	FALSE	white	1845	FALSE	CT	cold	73.935496	170.18	25.5291263088652	1887	09	1845	1840s	37.2222222222222	FALSE	FALSE	FALSE	FALSE	FALSE	FALSE	FALSE	FALSE	FALSE	FALSE	FALSE	FALSE	FALSE	FALSE	FALSE	FALSE	FALSE	FALSE
410	100805073	46	98.5	175	5	8	1891-11-25	FALSE	FALSE	FALSE	white	1845	FALSE	CT	cold	79.3786	172.72	26.6083642028876	1891	11	1845	1840s	36.9444444444444	FALSE	FALSE	FALSE	FALSE	FALSE	FALSE	FALSE	FALSE	FALSE	FALSE	FALSE	FALSE	FALSE	FALSE	FALSE	FALSE	FALSE	FALSE
411	100805074	66	98.4000015258789	124	5	5.5	1891-07-15	FALSE	FALSE	FALSE	white	1825	FALSE	CT	cold	56.245408	166.37	20.3206239172807	1891	07	1825	1820s	36.8888897365994	FALSE	FALSE	FALSE	FALSE	FALSE	FALSE	FALSE	FALSE	FALSE	FALSE	FALSE	FALSE	FALSE	FALSE	FALSE	FALSE	FALSE	FALSE
412	100805075	49	98.4000015258789	145	5	5	1892-06-23	FALSE	FALSE	FALSE	white	1843	FALSE	CT	cold	65.77084	165.1	24.1289954769259	1892	06	1843	1840s	36.8888897365994	FALSE	FALSE	FALSE	FALSE	FALSE	FALSE	FALSE	FALSE	FALSE	FALSE	FALSE	FALSE	FALSE	FALSE	FALSE	FALSE	FALSE	FALSE
414	100805076	70	98.5	130	5	11	1887-04-20	FALSE	FALSE	FALSE	white	1818	FALSE	CT	cold	58.96696	180.34	18.1311189839202	1887	04	1818	1810s	36.9444444444444	FALSE	FALSE	FALSE	FALSE	FALSE	FALSE	FALSE	FALSE	FALSE	FALSE	FALSE	FALSE	FALSE	FALSE	FALSE	FALSE	FALSE	FALSE
416	100805079	47	98.4000015258789	120	5	4	1890-02-19	FALSE	FALSE	FALSE	white	1843	FALSE	CT	cold	54.43104	162.56	20.5977247891996	1890	02	1843	1840s	36.8888897365994	FALSE	FALSE	FALSE	FALSE	FALSE	FALSE	FALSE	FALSE	FALSE	FALSE	FALSE	FALSE	FALSE	FALSE	FALSE	FALSE	FALSE	FALSE
417	100805079	48	98	128	5	4.5	1891-05-28	FALSE	FALSE	FALSE	white	1843	FALSE	CT	cold	58.059776	163.83	21.6315925210421	1891	05	1843	1840s	36.6666666666667	FALSE	FALSE	FALSE	FALSE	FALSE	FALSE	FALSE	FALSE	FALSE	FALSE	FALSE	FALSE	FALSE	FALSE	FALSE	FALSE	FALSE	FALSE
418	100805079	49	98.8000030517578	126	5	4.5	1893-06-14	FALSE	FALSE	FALSE	white	1843	FALSE	CT	cold	57.152592	163.83	21.2935988879009	1893	06	1843	1840s	37.1111128065321	FALSE	FALSE	FALSE	FALSE	FALSE	FALSE	FALSE	FALSE	FALSE	FALSE	FALSE	FALSE	FALSE	FALSE	FALSE	FALSE	FALSE	FALSE
419	100805080	61	98.5	184	5	8.5	1902-03-05	FALSE	FALSE	FALSE	white	1840	FALSE	CT	cold	83.460928	173.99	27.5698645914847	1902	03	1840	1840s	36.9444444444444	FALSE	FALSE	FALSE	FALSE	FALSE	FALSE	FALSE	FALSE	FALSE	FALSE	FALSE	FALSE	FALSE	FALSE	FALSE	FALSE	FALSE	FALSE
420	100805083	55	98.4000015258789	120	5	6.5	1892-03-30	FALSE	FALSE	FALSE	white	1837	FALSE	CT	cold	54.43104	168.91	19.078134600387	1892	03	1837	1830s	36.8888897365994	FALSE	FALSE	FALSE	FALSE	FALSE	FALSE	FALSE	FALSE	FALSE	FALSE	FALSE	FALSE	FALSE	FALSE	FALSE	FALSE	FALSE	FALSE
421	100805085	53	98.5	180	5	9.5	1890-01-01	FALSE	FALSE	FALSE	white	1837	FALSE	MD	moderately_cold	81.64656	176.53	26.1999733150131	1890	01	1837	1830s	36.9444444444444	FALSE	FALSE	FALSE	FALSE	FALSE	FALSE	FALSE	FALSE	FALSE	FALSE	FALSE	FALSE	FALSE	FALSE	FALSE	FALSE	FALSE	FALSE
422	100805085	53	98.4000015258789	184	5	9.5	1890-05-21	FALSE	FALSE	FALSE	white	1837	FALSE	VA	moderate	83.460928	176.53	26.7821949442356	1890	05	1837	1830s	36.8888897365994	FALSE	FALSE	FALSE	FALSE	FALSE	FALSE	FALSE	FALSE	FALSE	FALSE	FALSE	FALSE	FALSE	FALSE	FALSE	FALSE	FALSE	FALSE
423	100805085	55	98.5	175	5	9.5	1892-06-14	FALSE	FALSE	FALSE	white	1837	FALSE	MD	moderately_cold	79.3786	176.53	25.472196278485	1892	06	1837	1830s	36.9444444444444	FALSE	FALSE	FALSE	FALSE	FALSE	FALSE	FALSE	FALSE	FALSE	FALSE	FALSE	FALSE	FALSE	FALSE	FALSE	FALSE	FALSE	FALSE
424	100805085	58	99.4000015258789	155	5	9.5	1895-08-21	FALSE	FALSE	FALSE	white	1837	FALSE	MD	moderately_cold	70.30676	176.53	22.5610881323724	1895	08	1837	1830s	37.4444452921549	FALSE	FALSE	FALSE	FALSE	FALSE	FALSE	FALSE	FALSE	FALSE	FALSE	FALSE	FALSE	FALSE	FALSE	FALSE	FALSE	FALSE	FALSE
425	100805085	59	98	163	5	9.5	1896-12-02	FALSE	FALSE	FALSE	white	1837	FALSE	MD	moderately_cold	73.935496	176.53	23.7255313908175	1896	12	1837	1830s	36.6666666666667	FALSE	FALSE	FALSE	FALSE	FALSE	FALSE	FALSE	FALSE	FALSE	FALSE	FALSE	FALSE	FALSE	FALSE	FALSE	FALSE	FALSE	FALSE
426	100805086	72	98.1999969482422	121	5	6	1890-06-25	FALSE	FALSE	FALSE	white	1818	FALSE	CT	cold	54.884632	167.64	19.5296946149448	1890	06	1818	1810s	36.7777760823568	FALSE	FALSE	FALSE	FALSE	FALSE	FALSE	FALSE	FALSE	FALSE	FALSE	FALSE	FALSE	FALSE	FALSE	FALSE	FALSE	FALSE	FALSE
427	100805086	73	98.8000030517578	130	5	6	1890-12-17	FALSE	FALSE	FALSE	white	1818	FALSE	CT	cold	58.96696	167.64	20.9823165284531	1890	12	1818	1810s	37.1111128065321	FALSE	FALSE	FALSE	FALSE	FALSE	FALSE	FALSE	FALSE	FALSE	FALSE	FALSE	FALSE	FALSE	FALSE	FALSE	FALSE	FALSE	FALSE
430	100805092	46	98	160	6	2.5	1883-06-27	FALSE	FALSE	FALSE	white	1837	FALSE	CT	cold	72.57472	189.23	20.267743071408	1883	06	1837	1830s	36.6666666666667	FALSE	FALSE	FALSE	FALSE	FALSE	FALSE	FALSE	FALSE	FALSE	FALSE	FALSE	FALSE	FALSE	FALSE	FALSE	FALSE	FALSE	FALSE
431	100805093	73	98.8000030517578	140	5	7.75	1888-04-25	FALSE	FALSE	FALSE	white	1815	FALSE	CT	cold	63.50288	172.085	21.4440785630526	1888	04	1815	1810s	37.1111128065321	FALSE	FALSE	FALSE	FALSE	FALSE	FALSE	FALSE	FALSE	FALSE	FALSE	FALSE	FALSE	FALSE	FALSE	FALSE	FALSE	FALSE	FALSE
432	100805093	76	98	140	5	8	1891-03-18	FALSE	FALSE	FALSE	white	1815	FALSE	CT	cold	63.50288	172.72	21.2866913623101	1891	03	1815	1810s	36.6666666666667	FALSE	FALSE	FALSE	FALSE	FALSE	FALSE	FALSE	FALSE	FALSE	FALSE	FALSE	FALSE	FALSE	FALSE	FALSE	FALSE	FALSE	FALSE
433	100805094	54	98.4000015258789	130	5	6	1892-04-13	FALSE	FALSE	FALSE	white	1837	FALSE	CT	cold	58.96696	167.64	20.9823165284531	1892	04	1837	1830s	36.8888897365994	FALSE	FALSE	FALSE	FALSE	FALSE	FALSE	FALSE	FALSE	FALSE	FALSE	FALSE	FALSE	FALSE	FALSE	FALSE	FALSE	FALSE	FALSE
434	100805094	66	98.5	130	5	6	1903-11-28	FALSE	FALSE	FALSE	white	1837	FALSE	CT	cold	58.96696	167.64	20.9823165284531	1903	11	1837	1830s	36.9444444444444	FALSE	FALSE	FALSE	FALSE	FALSE	FALSE	FALSE	FALSE	FALSE	FALSE	FALSE	FALSE	FALSE	FALSE	FALSE	FALSE	FALSE	FALSE
440	100805096	50	98.4000015258789	134	5	10	1886-06-02	FALSE	FALSE	FALSE	white	1836	FALSE	CT	cold	60.781328	177.8	19.226785065815	1886	06	1836	1830s	36.8888897365994	FALSE	FALSE	FALSE	FALSE	FALSE	FALSE	FALSE	FALSE	FALSE	FALSE	FALSE	FALSE	FALSE	FALSE	FALSE	FALSE	FALSE	FALSE
441	100805096	54	98.5	130	5	9	1890-11-26	FALSE	FALSE	FALSE	white	1836	FALSE	CT	cold	58.96696	175.26	19.1974313795298	1890	11	1836	1830s	36.9444444444444	FALSE	FALSE	FALSE	FALSE	FALSE	FALSE	FALSE	FALSE	FALSE	FALSE	FALSE	FALSE	FALSE	FALSE	FALSE	FALSE	FALSE	FALSE
442	100805099	53	98.5	180	5	11	1891-03-19	FALSE	FALSE	FALSE	white	1837	FALSE	CT	cold	81.64656	180.34	25.1046262854279	1891	03	1837	1830s	36.9444444444444	FALSE	FALSE	FALSE	FALSE	FALSE	FALSE	FALSE	FALSE	FALSE	FALSE	FALSE	FALSE	FALSE	FALSE	FALSE	FALSE	FALSE	FALSE
443	100805099	56	98	180	5	11	1893-12-20	FALSE	FALSE	FALSE	white	1837	FALSE	CT	cold	81.64656	180.34	25.1046262854279	1893	12	1837	1830s	36.6666666666667	FALSE	FALSE	FALSE	FALSE	FALSE	FALSE	FALSE	FALSE	FALSE	FALSE	FALSE	FALSE	FALSE	FALSE	FALSE	FALSE	FALSE	FALSE
446	100805109	41	99.5	163	6	NA	1886-11-10	FALSE	FALSE	FALSE	white	1846	FALSE	NY	cold	73.935496	182.88	22.1065293210833	1886	11	1846	1840s	37.5	FALSE	FALSE	FALSE	FALSE	FALSE	FALSE	FALSE	FALSE	FALSE	FALSE	FALSE	FALSE	FALSE	FALSE	FALSE	FALSE	FALSE	FALSE
447	100805109	46	98.1999969482422	155	6	1.5	1892-08-17	FALSE	FALSE	FALSE	white	1846	FALSE	NY	cold	70.30676	186.69	20.17227931906	1892	08	1846	1840s	36.7777760823568	FALSE	FALSE	FALSE	FALSE	FALSE	FALSE	FALSE	FALSE	FALSE	FALSE	FALSE	FALSE	FALSE	FALSE	FALSE	FALSE	FALSE	FALSE
448	100805109	54	98.5	162	6	1.5	1898-11-02	FALSE	FALSE	FALSE	white	1846	FALSE	NY	cold	73.481904	186.69	21.0832854818563	1898	11	1846	1840s	36.9444444444444	FALSE	FALSE	FALSE	FALSE	FALSE	FALSE	FALSE	FALSE	FALSE	FALSE	FALSE	FALSE	FALSE	FALSE	FALSE	FALSE	FALSE	FALSE
450	100805114	44	98.5	178	5	8.5	1890-05-28	FALSE	FALSE	FALSE	white	1845	FALSE	NY	cold	80.739376	173.99	26.6708472678494	1890	05	1845	1840s	36.9444444444444	FALSE	FALSE	FALSE	FALSE	FALSE	FALSE	FALSE	FALSE	FALSE	FALSE	FALSE	FALSE	FALSE	FALSE	FALSE	FALSE	FALSE	FALSE
451	100805136	45	98.4000015258789	154	5	8	1892-04-03	FALSE	FALSE	FALSE	white	1844	FALSE	NA	NA	69.853168	172.72	23.4153604985411	1892	04	1844	1840s	36.8888897365994	TRUE	FALSE	FALSE	FALSE	FALSE	FALSE	FALSE	FALSE	FALSE	FALSE	FALSE	FALSE	FALSE	FALSE	FALSE	FALSE	FALSE	FALSE
452	100805136	51	98.1999969482422	136	5	8	1898-04-27	FALSE	FALSE	FALSE	white	1844	FALSE	NY	cold	61.688512	172.72	20.6785001805298	1898	04	1844	1840s	36.7777760823568	FALSE	FALSE	FALSE	FALSE	FALSE	FALSE	FALSE	FALSE	FALSE	FALSE	FALSE	FALSE	FALSE	FALSE	FALSE	FALSE	FALSE	FALSE
453	100805136	55	98.1999969482422	145	5	8	1901-06-07	FALSE	FALSE	FALSE	white	1844	FALSE	NY	cold	65.77084	172.72	22.0469303395354	1901	06	1844	1840s	36.7777760823568	FALSE	FALSE	FALSE	FALSE	FALSE	FALSE	FALSE	FALSE	FALSE	FALSE	FALSE	FALSE	FALSE	FALSE	FALSE	FALSE	FALSE	FALSE
454	100805136	56	98.4000015258789	140	5	8	1902-12-19	FALSE	FALSE	FALSE	white	1844	FALSE	NY	cold	63.50288	172.72	21.2866913623101	1902	12	1844	1840s	36.8888897365994	FALSE	FALSE	FALSE	FALSE	FALSE	FALSE	FALSE	FALSE	FALSE	FALSE	FALSE	FALSE	FALSE	FALSE	FALSE	FALSE	FALSE	FALSE
455	100805136	58	98.5	147	5	9	1904-08-23	FALSE	FALSE	FALSE	white	1844	FALSE	NY	cold	66.678024	175.26	21.7078647137761	1904	08	1844	1840s	36.9444444444444	FALSE	FALSE	FALSE	FALSE	FALSE	FALSE	FALSE	FALSE	FALSE	FALSE	FALSE	FALSE	FALSE	FALSE	FALSE	FALSE	FALSE	FALSE
456	100805136	59	98.5999984741211	155	5	8	1905-11-01	FALSE	FALSE	FALSE	white	1844	FALSE	NA	NA	70.30676	172.72	23.5674082939861	1905	11	1844	1840s	36.9999991522895	FALSE	FALSE	FALSE	FALSE	FALSE	FALSE	FALSE	FALSE	FALSE	FALSE	FALSE	FALSE	FALSE	FALSE	FALSE	FALSE	FALSE	FALSE
457	100805136	59	98.5999984741211	150	5	7.5	1906-01-10	FALSE	FALSE	FALSE	white	1844	FALSE	NY	cold	68.0388	171.45	23.1463047288235	1906	01	1844	1840s	36.9999991522895	FALSE	FALSE	FALSE	FALSE	FALSE	FALSE	FALSE	FALSE	FALSE	FALSE	FALSE	FALSE	FALSE	FALSE	FALSE	FALSE	FALSE	FALSE
458	100805136	60	98.5999984741211	153	5	8	1906-09-12	FALSE	FALSE	FALSE	white	1844	FALSE	NY	cold	69.399576	172.72	23.263312703096	1906	09	1844	1840s	36.9999991522895	FALSE	FALSE	FALSE	FALSE	FALSE	FALSE	FALSE	FALSE	FALSE	FALSE	FALSE	FALSE	FALSE	FALSE	FALSE	FALSE	FALSE	FALSE
459	100805136	77	98.4000015258789	130	NA	67	1921-10-12	FALSE	FALSE	FALSE	white	1844	FALSE	NY	cold	58.96696	170.18	20.360652884371	1921	10	1844	1840s	36.8888897365994	FALSE	FALSE	FALSE	FALSE	FALSE	FALSE	FALSE	FALSE	FALSE	FALSE	FALSE	FALSE	FALSE	FALSE	FALSE	FALSE	FALSE	FALSE
460	100805136	79	98	135	5	8	1924-10-01	FALSE	FALSE	FALSE	white	1844	FALSE	NY	cold	61.23492	172.72	20.5264523850847	1924	10	1844	1840s	36.6666666666667	FALSE	FALSE	FALSE	FALSE	FALSE	FALSE	FALSE	FALSE	FALSE	FALSE	FALSE	FALSE	FALSE	FALSE	FALSE	FALSE	FALSE	FALSE
461	100805138	43	98.1999969482422	127	5	8.25	1886-05-19	FALSE	FALSE	FALSE	white	1843	FALSE	CT	cold	57.606184	173.355	19.1688634017958	1886	05	1843	1840s	36.7777760823568	FALSE	FALSE	FALSE	FALSE	FALSE	FALSE	FALSE	FALSE	FALSE	FALSE	FALSE	FALSE	FALSE	FALSE	FALSE	FALSE	FALSE	FALSE
462	100805140	44	98.5	147	5	10.5	1891-03-25	FALSE	FALSE	FALSE	white	1846	FALSE	CA	moderate	66.678024	179.07	20.7939527996153	1891	03	1846	1840s	36.9444444444444	FALSE	FALSE	FALSE	FALSE	FALSE	FALSE	FALSE	FALSE	FALSE	FALSE	FALSE	FALSE	FALSE	FALSE	FALSE	FALSE	FALSE	FALSE
463	100805141	46	98.4000015258789	130	5	6	1892-01-27	FALSE	FALSE	FALSE	white	1845	FALSE	CT	cold	58.96696	167.64	20.9823165284531	1892	01	1845	1840s	36.8888897365994	FALSE	FALSE	TRUE	FALSE	FALSE	FALSE	FALSE	FALSE	FALSE	FALSE	FALSE	FALSE	FALSE	FALSE	FALSE	FALSE	FALSE	FALSE
464	100805141	51	98.5	120	5	4	1896-07-08	FALSE	FALSE	FALSE	white	1845	FALSE	CT	cold	54.43104	162.56	20.5977247891996	1896	07	1845	1840s	36.9444444444444	FALSE	FALSE	FALSE	FALSE	FALSE	FALSE	FALSE	FALSE	FALSE	FALSE	FALSE	FALSE	FALSE	FALSE	FALSE	FALSE	FALSE	FALSE
469	100805144	43	99.6999969482422	120	5	2.5	1883-06-20	FALSE	FALSE	FALSE	white	1840	FALSE	CT	cold	54.43104	158.75	21.5982798685597	1883	06	1840	1840s	37.6111094156901	FALSE	FALSE	FALSE	FALSE	FALSE	FALSE	FALSE	FALSE	FALSE	FALSE	FALSE	FALSE	FALSE	FALSE	FALSE	FALSE	FALSE	FALSE
470	100805144	52	98.5	120	5	2	1890-12-17	FALSE	FALSE	FALSE	white	1840	FALSE	CT	cold	54.43104	157.48	21.9480438960878	1890	12	1840	1840s	36.9444444444444	FALSE	FALSE	FALSE	FALSE	FALSE	FALSE	FALSE	FALSE	FALSE	FALSE	FALSE	FALSE	FALSE	FALSE	FALSE	FALSE	FALSE	FALSE
471	100805144	51	98.5999984741211	115	5	2.5	1891-11-04	FALSE	FALSE	FALSE	white	1840	FALSE	CT	cold	52.16308	158.75	20.6983515407031	1891	11	1840	1840s	36.9999991522895	FALSE	FALSE	FALSE	FALSE	FALSE	FALSE	FALSE	FALSE	FALSE	FALSE	FALSE	FALSE	FALSE	FALSE	FALSE	FALSE	FALSE	FALSE
474	100805148	44	98.0999984741211	145	5	2	1892-03-23	FALSE	FALSE	FALSE	white	1848	FALSE	CT	cold	65.77084	157.48	26.5205530411061	1892	03	1848	1840s	36.7222213745117	FALSE	FALSE	FALSE	FALSE	FALSE	FALSE	FALSE	FALSE	FALSE	FALSE	FALSE	FALSE	FALSE	FALSE	FALSE	FALSE	FALSE	FALSE
475	100805148	55	98.4000015258789	130	5	3.5	1903-09-23	FALSE	FALSE	FALSE	white	1848	FALSE	CT	cold	58.96696	161.29	22.6669900918697	1903	09	1848	1840s	36.8888897365994	FALSE	FALSE	FALSE	FALSE	FALSE	FALSE	FALSE	FALSE	FALSE	FALSE	FALSE	FALSE	FALSE	FALSE	FALSE	FALSE	FALSE	FALSE
476	100805148	75	98.5999984741211	129.25	5	2.75	1923-02-07	FALSE	FALSE	FALSE	white	1848	FALSE	CT	cold	58.626766	159.385	23.0781528022319	1923	02	1848	1840s	36.9999991522895	FALSE	FALSE	FALSE	FALSE	FALSE	FALSE	FALSE	FALSE	FALSE	FALSE	FALSE	FALSE	FALSE	FALSE	FALSE	FALSE	FALSE	FALSE
477	101205001	54	98	155	5	10	1888-04-18	FALSE	FALSE	FALSE	white	1836	FALSE	CT	cold	70.30676	177.8	22.2399379492636	1888	04	1836	1830s	36.6666666666667	FALSE	FALSE	FALSE	FALSE	FALSE	FALSE	FALSE	FALSE	FALSE	FALSE	FALSE	FALSE	FALSE	FALSE	FALSE	FALSE	FALSE	FALSE
478	101205002	65	99	198	6	0.75	1884-10-08	FALSE	FALSE	FALSE	white	1823	FALSE	NH	very cold	89.811216	184.785	26.302507191049	1884	10	1823	1820s	37.2222222222222	FALSE	FALSE	FALSE	FALSE	FALSE	FALSE	FALSE	FALSE	FALSE	FALSE	FALSE	FALSE	FALSE	FALSE	FALSE	FALSE	FALSE	FALSE
479	101205002	65	98.4000015258789	212	6	NA	1887-05-18	FALSE	FALSE	FALSE	white	1823	FALSE	NH	very cold	96.161504	182.88	28.7520504053354	1887	05	1823	1820s	36.8888897365994	FALSE	FALSE	FALSE	FALSE	FALSE	FALSE	FALSE	FALSE	FALSE	FALSE	FALSE	FALSE	FALSE	FALSE	FALSE	FALSE	FALSE	FALSE
481	101205002	66	98	200	6	NA	1889-01-16	FALSE	FALSE	FALSE	white	1823	FALSE	NH	very cold	90.7184	182.88	27.12457585409	1889	01	1823	1820s	36.6666666666667	FALSE	FALSE	TRUE	FALSE	FALSE	FALSE	FALSE	FALSE	FALSE	FALSE	FALSE	FALSE	FALSE	FALSE	FALSE	FALSE	FALSE	FALSE
483	101205002	77	98	170	6	1	1900-11-21	FALSE	FALSE	FALSE	white	1823	FALSE	NH	very cold	77.11064	185.42	22.4285477657088	1900	11	1823	1820s	36.6666666666667	FALSE	FALSE	TRUE	FALSE	FALSE	FALSE	FALSE	FALSE	FALSE	FALSE	FALSE	FALSE	FALSE	FALSE	FALSE	FALSE	FALSE	FALSE
484	101205002	78	99.5999984741211	130	6	1	1902-04-12	FALSE	FALSE	FALSE	white	1823	FALSE	NH	very cold	58.96696	185.42	17.1512424090714	1902	04	1823	1820s	37.5555547078451	FALSE	FALSE	TRUE	FALSE	FALSE	FALSE	FALSE	FALSE	FALSE	FALSE	FALSE	FALSE	FALSE	FALSE	FALSE	FALSE	FALSE	FALSE
487	101205005	64	98.5	142	5	8.5	1887-03-09	FALSE	FALSE	FALSE	white	1825	FALSE	CT	cold	64.410064	173.99	21.2767433260371	1887	03	1825	1820s	36.9444444444444	FALSE	FALSE	FALSE	FALSE	FALSE	FALSE	FALSE	FALSE	FALSE	FALSE	FALSE	FALSE	FALSE	FALSE	FALSE	FALSE	FALSE	FALSE
488	101205005	65	98.5	140	5	9	1891-03-25	FALSE	FALSE	FALSE	white	1825	FALSE	CT	cold	63.50288	175.26	20.6741568702629	1891	03	1825	1820s	36.9444444444444	FALSE	FALSE	FALSE	FALSE	FALSE	FALSE	FALSE	FALSE	FALSE	FALSE	FALSE	FALSE	FALSE	FALSE	FALSE	FALSE	FALSE	FALSE
490	101205005	69	98.5	145	5	8	1894-03-21	FALSE	FALSE	FALSE	white	1825	FALSE	CT	cold	65.77084	172.72	22.0469303395354	1894	03	1825	1820s	36.9444444444444	FALSE	FALSE	FALSE	FALSE	FALSE	FALSE	FALSE	FALSE	FALSE	FALSE	FALSE	FALSE	FALSE	FALSE	FALSE	FALSE	FALSE	FALSE
491	101205005	76	98.4000015258789	140	5	8	1901-03-20	FALSE	FALSE	FALSE	white	1825	FALSE	CT	cold	63.50288	172.72	21.2866913623101	1901	03	1825	1820s	36.8888897365994	FALSE	FALSE	FALSE	FALSE	FALSE	FALSE	FALSE	FALSE	FALSE	FALSE	FALSE	FALSE	FALSE	FALSE	FALSE	FALSE	FALSE	FALSE
493	101205006	79	98	156	6	0.5	1891-01-14	FALSE	FALSE	FALSE	white	1813	FALSE	PA	cold	70.760352	184.15	20.8663524294944	1891	01	1813	1810s	36.6666666666667	FALSE	FALSE	FALSE	FALSE	FALSE	FALSE	FALSE	FALSE	FALSE	FALSE	FALSE	FALSE	FALSE	FALSE	FALSE	FALSE	FALSE	FALSE
495	101205012	41	98.5	146	5	9.75	1887-04-06	FALSE	FALSE	FALSE	white	1845	FALSE	CT	cold	66.224432	177.165	21.0990249140992	1887	04	1845	1840s	36.9444444444444	FALSE	FALSE	FALSE	FALSE	FALSE	FALSE	FALSE	FALSE	FALSE	FALSE	FALSE	FALSE	FALSE	FALSE	FALSE	FALSE	FALSE	FALSE
496	101205012	44	98.1999969482422	137	5	10.5	1889-09-11	FALSE	FALSE	FALSE	white	1845	FALSE	CT	cold	62.142104	179.07	19.3793981873965	1889	09	1845	1840s	36.7777760823568	FALSE	FALSE	FALSE	FALSE	FALSE	FALSE	FALSE	FALSE	FALSE	FALSE	FALSE	FALSE	FALSE	FALSE	FALSE	FALSE	FALSE	FALSE
497	101205012	46	98.6699981689453	145	5	10	1891-03-11	FALSE	FALSE	FALSE	white	1845	FALSE	CT	cold	65.77084	177.8	20.8051032428595	1891	03	1845	1840s	37.0388878716363	FALSE	FALSE	FALSE	FALSE	FALSE	FALSE	FALSE	FALSE	FALSE	FALSE	FALSE	FALSE	FALSE	FALSE	FALSE	FALSE	FALSE	FALSE
498	101205012	54	98.8000030517578	141	5	10	1898-04-06	FALSE	FALSE	FALSE	white	1845	FALSE	CT	cold	63.956472	177.8	20.2311693602979	1898	04	1845	1840s	37.1111128065321	FALSE	FALSE	FALSE	FALSE	FALSE	FALSE	FALSE	FALSE	FALSE	FALSE	FALSE	FALSE	FALSE	FALSE	FALSE	FALSE	FALSE	FALSE
500	101205012	56	99.1999969482422	140	5	8.5	1901-11-06	FALSE	FALSE	FALSE	white	1845	FALSE	CT	cold	63.50288	173.99	20.9770708848253	1901	11	1845	1840s	37.3333316379123	FALSE	TRUE	FALSE	FALSE	FALSE	FALSE	FALSE	FALSE	FALSE	FALSE	FALSE	FALSE	FALSE	FALSE	FALSE	FALSE	FALSE	FALSE
505	101205014	55	99	123	5	7	1889-05-22	FALSE	FALSE	FALSE	white	1834	FALSE	KS	moderately_cold	55.791816	170.18	19.2643100367511	1889	05	1834	1830s	37.2222222222222	FALSE	FALSE	FALSE	FALSE	FALSE	FALSE	FALSE	FALSE	FALSE	FALSE	FALSE	FALSE	FALSE	FALSE	FALSE	FALSE	FALSE	FALSE
506	101205014	58	98	131	5	6.5	1893-01-25	FALSE	FALSE	FALSE	white	1834	FALSE	KS	moderately_cold	59.420552	168.91	20.8269636054225	1893	01	1834	1830s	36.6666666666667	FALSE	FALSE	FALSE	FALSE	FALSE	FALSE	FALSE	FALSE	FALSE	FALSE	FALSE	FALSE	FALSE	FALSE	FALSE	FALSE	FALSE	FALSE
507	101205014	60	99	130	5	7	1894-11-07	FALSE	FALSE	FALSE	white	1834	FALSE	KS	moderately_cold	58.96696	170.18	20.360652884371	1894	11	1834	1830s	37.2222222222222	FALSE	FALSE	FALSE	FALSE	FALSE	FALSE	FALSE	FALSE	FALSE	FALSE	FALSE	FALSE	FALSE	FALSE	FALSE	FALSE	FALSE	FALSE
509	101205015	64	98.5999984741211	115	5	5	1890-12-24	FALSE	FALSE	FALSE	white	1830	FALSE	CT	cold	52.16308	165.1	19.1367895161826	1890	12	1830	1830s	36.9999991522895	FALSE	FALSE	FALSE	FALSE	FALSE	FALSE	FALSE	FALSE	FALSE	FALSE	FALSE	FALSE	FALSE	FALSE	FALSE	FALSE	FALSE	FALSE
510	101205015	63	98.4000015258789	115	5	5	1893-12-20	FALSE	FALSE	FALSE	white	1830	FALSE	CT	cold	52.16308	165.1	19.1367895161826	1893	12	1830	1830s	36.8888897365994	FALSE	FALSE	FALSE	FALSE	FALSE	FALSE	FALSE	FALSE	FALSE	TRUE	FALSE	FALSE	FALSE	FALSE	FALSE	FALSE	FALSE	FALSE
511	101205015	67	98.25	120	5	5	1897-07-21	FALSE	FALSE	FALSE	white	1830	FALSE	CT	cold	54.43104	165.1	19.9688238429731	1897	07	1830	1830s	36.8055555555556	FALSE	FALSE	FALSE	FALSE	FALSE	FALSE	FALSE	FALSE	FALSE	FALSE	FALSE	FALSE	FALSE	FALSE	FALSE	FALSE	FALSE	FALSE
512	101205015	71	98.4000015258789	115	5	4.25	1901-10-23	FALSE	FALSE	FALSE	white	1830	FALSE	CT	cold	52.16308	163.195	19.586170438522	1901	10	1830	1830s	36.8888897365994	FALSE	FALSE	FALSE	FALSE	FALSE	FALSE	FALSE	FALSE	FALSE	FALSE	FALSE	FALSE	FALSE	FALSE	FALSE	FALSE	FALSE	FALSE
513	101205016	58	97.8000030517578	254	5	10	1902-02-05	FALSE	FALSE	FALSE	white	1844	FALSE	CT	cold	115.212368	177.8	36.4448015426643	1902	02	1844	1840s	36.5555572509766	FALSE	FALSE	TRUE	FALSE	FALSE	FALSE	FALSE	FALSE	FALSE	FALSE	FALSE	FALSE	FALSE	FALSE	FALSE	FALSE	FALSE	FALSE
514	101205016	60	98.4000015258789	200	5	9.36999988555908	1904-09-28	FALSE	FALSE	FALSE	white	1844	FALSE	CT	cold	90.7184	176.19979970932	29.2202926467013	1904	09	1844	1840s	36.8888897365994	FALSE	FALSE	TRUE	FALSE	FALSE	FALSE	FALSE	FALSE	FALSE	FALSE	FALSE	FALSE	FALSE	FALSE	FALSE	FALSE	FALSE	FALSE
515	101205016	60	99	208	5	9	1906-03-21	FALSE	FALSE	FALSE	white	1844	FALSE	CT	cold	94.347136	175.26	30.7158902072478	1906	03	1844	1840s	37.2222222222222	FALSE	FALSE	FALSE	FALSE	FALSE	FALSE	FALSE	FALSE	FALSE	FALSE	FALSE	FALSE	FALSE	FALSE	FALSE	FALSE	FALSE	FALSE
517	101205018	57	98.6999969482422	160	6	2	1883-07-11	FALSE	FALSE	FALSE	white	1826	FALSE	CT	cold	72.57472	187.96	20.5425567900077	1883	07	1826	1820s	37.0555538601346	FALSE	FALSE	TRUE	FALSE	FALSE	FALSE	FALSE	FALSE	FALSE	FALSE	FALSE	FALSE	FALSE	FALSE	FALSE	FALSE	FALSE	FALSE
518	101205018	62	99	160	6	1.5	1887-09-07	FALSE	FALSE	FALSE	white	1826	FALSE	CT	cold	72.57472	186.69	20.8229980067716	1887	09	1826	1820s	37.2222222222222	FALSE	FALSE	TRUE	FALSE	FALSE	FALSE	FALSE	FALSE	FALSE	FALSE	FALSE	FALSE	FALSE	FALSE	FALSE	FALSE	FALSE	FALSE
519	101205018	64	98	155	6	1	1889-11-13	FALSE	FALSE	FALSE	white	1826	FALSE	CT	cold	70.30676	185.42	20.4495582569698	1889	11	1826	1820s	36.6666666666667	FALSE	FALSE	TRUE	FALSE	FALSE	FALSE	FALSE	FALSE	FALSE	FALSE	FALSE	FALSE	FALSE	FALSE	FALSE	FALSE	FALSE	FALSE
520	101205018	65	98.1999969482422	162	6	0	1891-05-06	FALSE	FALSE	FALSE	white	1826	FALSE	CT	cold	73.481904	182.88	21.9709064418129	1891	05	1826	1820s	36.7777760823568	FALSE	FALSE	TRUE	FALSE	FALSE	FALSE	FALSE	FALSE	FALSE	FALSE	FALSE	FALSE	FALSE	FALSE	FALSE	FALSE	FALSE	FALSE
522	101205026	75	98.5	127	NA	63	1899-05-31	FALSE	FALSE	FALSE	white	1825	FALSE	NA	NA	57.606184	160.02	22.4967910757187	1899	05	1825	1820s	36.9444444444444	FALSE	FALSE	FALSE	FALSE	FALSE	FALSE	FALSE	FALSE	FALSE	FALSE	FALSE	FALSE	FALSE	FALSE	FALSE	FALSE	FALSE	FALSE
523	101205027	48	99	250	6	4	1889-05-01	FALSE	FALSE	FALSE	white	1841	FALSE	VT	very cold	113.398	193.04	30.4306183404611	1889	05	1841	1840s	37.2222222222222	FALSE	FALSE	FALSE	FALSE	FALSE	FALSE	FALSE	FALSE	FALSE	FALSE	FALSE	FALSE	FALSE	FALSE	FALSE	FALSE	FALSE	FALSE
525	101205028	48	98.5	140	5	9	1891-08-05	FALSE	FALSE	FALSE	white	1844	FALSE	CT	cold	63.50288	175.26	20.6741568702629	1891	08	1844	1840s	36.9444444444444	FALSE	FALSE	FALSE	FALSE	FALSE	FALSE	FALSE	FALSE	FALSE	FALSE	FALSE	FALSE	FALSE	FALSE	FALSE	FALSE	FALSE	FALSE
530	101205029	57	98.5	140	5	2	1891-11-25	FALSE	FALSE	FALSE	white	1835	FALSE	CT	cold	63.50288	157.48	25.6060512121024	1891	11	1835	1830s	36.9444444444444	FALSE	FALSE	FALSE	FALSE	FALSE	FALSE	FALSE	FALSE	FALSE	FALSE	FALSE	FALSE	FALSE	FALSE	FALSE	FALSE	FALSE	FALSE
531	101205029	57	98.1999969482422	144.5	5	4	1893-02-08	FALSE	FALSE	FALSE	white	1835	FALSE	NY	cold	65.544044	162.56	24.8030936003278	1893	02	1835	1830s	36.7777760823568	FALSE	FALSE	FALSE	FALSE	FALSE	FALSE	FALSE	FALSE	FALSE	FALSE	FALSE	FALSE	FALSE	FALSE	FALSE	FALSE	FALSE	FALSE
532	101205029	61	98	159	5	4	1894-02-28	FALSE	FALSE	FALSE	white	1835	FALSE	NY	cold	72.121128	162.56	27.2919853456894	1894	02	1835	1830s	36.6666666666667	FALSE	FALSE	FALSE	FALSE	FALSE	FALSE	FALSE	FALSE	FALSE	FALSE	FALSE	FALSE	FALSE	FALSE	FALSE	FALSE	FALSE	FALSE
533	101205029	68	98.4000015258789	165	5	5.5	1901-08-07	FALSE	FALSE	FALSE	white	1835	FALSE	CT	cold	74.84268	166.37	27.03953988993	1901	08	1835	1830s	36.8888897365994	FALSE	FALSE	FALSE	FALSE	FALSE	FALSE	FALSE	FALSE	FALSE	FALSE	FALSE	FALSE	FALSE	FALSE	FALSE	FALSE	FALSE	FALSE
534	101205029	70	99	175	5	5.25	1904-03-16	FALSE	FALSE	FALSE	white	1835	FALSE	CT	cold	79.3786	165.735	28.8984779610756	1904	03	1835	1830s	37.2222222222222	FALSE	FALSE	FALSE	FALSE	FALSE	FALSE	FALSE	FALSE	FALSE	FALSE	FALSE	FALSE	FALSE	FALSE	FALSE	FALSE	FALSE	FALSE
536	101205032	54	98.5	123	5	4.25	1891-11-05	FALSE	FALSE	FALSE	white	1837.5	FALSE	NY	cold	55.791816	163.195	20.948686642941	1891	11	1837.5	1830s	36.9444444444444	FALSE	FALSE	FALSE	FALSE	FALSE	FALSE	FALSE	FALSE	FALSE	FALSE	FALSE	FALSE	FALSE	FALSE	FALSE	FALSE	FALSE	FALSE
538	101205032	60	98.5	132	5	4.5	1895-02-06	FALSE	FALSE	FALSE	white	1837.5	FALSE	NY	cold	59.874144	163.83	22.3075797873247	1895	02	1837.5	1830s	36.9444444444444	FALSE	FALSE	FALSE	FALSE	FALSE	FALSE	FALSE	FALSE	FALSE	FALSE	FALSE	FALSE	FALSE	FALSE	FALSE	FALSE	FALSE	FALSE
539	101205032	60	98.1999969482422	130	5	3.5	1897-11-19	FALSE	FALSE	FALSE	white	1837.5	FALSE	NY	cold	58.96696	161.29	22.6669900918697	1897	11	1837.5	1830s	36.7777760823568	FALSE	FALSE	FALSE	FALSE	FALSE	FALSE	FALSE	FALSE	FALSE	FALSE	FALSE	FALSE	FALSE	FALSE	FALSE	FALSE	FALSE	FALSE
540	101205032	66	98	128	5	3.5	1904-02-11	FALSE	FALSE	FALSE	white	1837.5	FALSE	NY	cold	58.059776	161.29	22.3182671673794	1904	02	1837.5	1830s	36.6666666666667	FALSE	FALSE	FALSE	FALSE	FALSE	FALSE	FALSE	FALSE	FALSE	FALSE	FALSE	FALSE	FALSE	FALSE	FALSE	FALSE	FALSE	FALSE
541	101205032	68	99	112	5	3.5	1905-06-21	FALSE	FALSE	FALSE	white	1837.5	FALSE	NY	cold	50.802304	161.29	19.528483771457	1905	06	1837.5	1830s	37.2222222222222	FALSE	TRUE	FALSE	FALSE	FALSE	FALSE	FALSE	FALSE	FALSE	FALSE	FALSE	FALSE	FALSE	FALSE	FALSE	FALSE	FALSE	FALSE
542	101205037	55	98.5	120	5	5	1891-06-24	FALSE	FALSE	FALSE	white	1832	FALSE	CT	cold	54.43104	165.1	19.9688238429731	1891	06	1832	1830s	36.9444444444444	FALSE	FALSE	FALSE	FALSE	FALSE	FALSE	FALSE	FALSE	FALSE	FALSE	FALSE	FALSE	FALSE	FALSE	FALSE	FALSE	FALSE	FALSE
543	101205037	57	98.5	119	5	3	1894-02-28	FALSE	FALSE	FALSE	white	1832	FALSE	CT	cold	53.977448	160.02	21.0796703780356	1894	02	1832	1830s	36.9444444444444	FALSE	FALSE	FALSE	FALSE	FALSE	FALSE	FALSE	FALSE	FALSE	FALSE	FALSE	FALSE	FALSE	FALSE	FALSE	FALSE	FALSE	FALSE
544	101205037	65	98.5	108	5	5	1896-10-07	FALSE	FALSE	FALSE	white	1832	FALSE	CT	cold	48.987936	165.1	17.9719414586758	1896	10	1832	1830s	36.9444444444444	FALSE	FALSE	FALSE	FALSE	FALSE	FALSE	FALSE	FALSE	FALSE	FALSE	FALSE	FALSE	FALSE	FALSE	FALSE	FALSE	FALSE	FALSE
547	101205038	58	98.5999984741211	165	5	10.25	1903-09-23	FALSE	FALSE	FALSE	white	1845	FALSE	CT	cold	74.84268	178.435	23.5065687643818	1903	09	1845	1840s	36.9999991522895	FALSE	FALSE	FALSE	FALSE	FALSE	FALSE	FALSE	FALSE	FALSE	FALSE	FALSE	FALSE	FALSE	FALSE	FALSE	FALSE	FALSE	FALSE
548	101205038	60	98.6999969482422	182	5	9.5	1906-03-21	FALSE	FALSE	FALSE	white	1845	FALSE	CT	cold	82.553744	176.53	26.4910841296244	1906	03	1845	1840s	37.0555538601346	FALSE	FALSE	FALSE	FALSE	FALSE	FALSE	FALSE	FALSE	FALSE	FALSE	FALSE	FALSE	FALSE	FALSE	FALSE	FALSE	FALSE	FALSE
549	101205039	64	98.5	130	5	6	1891-10-21	FALSE	FALSE	FALSE	white	1827	FALSE	CT	cold	58.96696	167.64	20.9823165284531	1891	10	1827	1820s	36.9444444444444	FALSE	FALSE	FALSE	FALSE	FALSE	FALSE	FALSE	FALSE	FALSE	FALSE	FALSE	FALSE	FALSE	FALSE	FALSE	FALSE	FALSE	FALSE
552	101205044	48	98.4000015258789	145	5	5.5	1888-02-15	FALSE	FALSE	FALSE	white	1839	FALSE	NY	cold	65.77084	166.37	23.7620199032718	1888	02	1839	1830s	36.8888897365994	FALSE	FALSE	FALSE	FALSE	FALSE	FALSE	FALSE	FALSE	FALSE	FALSE	FALSE	FALSE	FALSE	FALSE	FALSE	FALSE	FALSE	FALSE
553	101205044	54	98.4000015258789	151	5	4.5	1892-03-30	FALSE	FALSE	FALSE	white	1839	FALSE	NY	cold	68.492392	163.83	25.5185193021669	1892	03	1839	1830s	36.8888897365994	FALSE	FALSE	FALSE	FALSE	FALSE	FALSE	FALSE	FALSE	FALSE	FALSE	FALSE	FALSE	FALSE	FALSE	FALSE	FALSE	FALSE	FALSE
556	101205045	58	98	193	5	10	1889-03-13	FALSE	FALSE	FALSE	white	1830	FALSE	CT	cold	87.543256	177.8	27.6923098335992	1889	03	1830	1830s	36.6666666666667	FALSE	FALSE	FALSE	FALSE	FALSE	FALSE	FALSE	FALSE	FALSE	FALSE	FALSE	FALSE	FALSE	FALSE	FALSE	FALSE	FALSE	FALSE
557	101205045	61	98.1999969482422	182	5	10	1892-03-30	FALSE	FALSE	FALSE	white	1830	FALSE	CT	cold	82.553744	177.8	26.1139916565547	1892	03	1830	1830s	36.7777760823568	FALSE	FALSE	FALSE	FALSE	FALSE	FALSE	FALSE	FALSE	FALSE	FALSE	FALSE	FALSE	FALSE	FALSE	FALSE	FALSE	FALSE	FALSE
558	101205045	62	98.5	193	5	10	1893-02-01	FALSE	FALSE	FALSE	white	1830	FALSE	CT	cold	87.543256	177.8	27.6923098335992	1893	02	1830	1830s	36.9444444444444	FALSE	FALSE	FALSE	FALSE	FALSE	FALSE	FALSE	FALSE	FALSE	FALSE	FALSE	FALSE	FALSE	FALSE	FALSE	FALSE	FALSE	FALSE
559	101205045	67	98.5	197	5	9.5	1898-04-20	FALSE	FALSE	FALSE	white	1830	FALSE	CT	cold	89.357624	176.53	28.6744152392088	1898	04	1830	1830s	36.9444444444444	FALSE	FALSE	FALSE	FALSE	FALSE	FALSE	FALSE	FALSE	FALSE	FALSE	FALSE	FALSE	FALSE	FALSE	FALSE	FALSE	FALSE	FALSE
561	101205046	58	98.4000015258789	140	5	6.75	1889-09-11	FALSE	FALSE	FALSE	white	1831	FALSE	CT	cold	63.50288	169.545	22.091410648896	1889	09	1831	1830s	36.8888897365994	FALSE	FALSE	FALSE	FALSE	FALSE	FALSE	FALSE	FALSE	FALSE	FALSE	FALSE	FALSE	FALSE	FALSE	FALSE	FALSE	FALSE	FALSE
562	101205047	55	98.75	132	5	5	1891-03-18	FALSE	FALSE	FALSE	white	1832	FALSE	CT	cold	59.874144	165.1	21.9657062272704	1891	03	1832	1830s	37.0833333333333	FALSE	FALSE	FALSE	FALSE	FALSE	FALSE	FALSE	FALSE	FALSE	FALSE	FALSE	FALSE	FALSE	FALSE	FALSE	FALSE	FALSE	FALSE
564	101205051	46	99	148	5	10	1887-07-20	FALSE	FALSE	FALSE	white	1841	FALSE	CT	cold	67.131616	177.8	21.2355536547808	1887	07	1841	1840s	37.2222222222222	FALSE	FALSE	FALSE	FALSE	FALSE	FALSE	FALSE	FALSE	FALSE	FALSE	FALSE	FALSE	FALSE	FALSE	FALSE	FALSE	FALSE	FALSE
565	101205051	50	98.5	140	5	10	1891-03-04	FALSE	FALSE	FALSE	white	1841	FALSE	CT	cold	63.50288	177.8	20.0876858896575	1891	03	1841	1840s	36.9444444444444	FALSE	FALSE	FALSE	FALSE	FALSE	FALSE	FALSE	FALSE	FALSE	FALSE	FALSE	FALSE	FALSE	FALSE	FALSE	FALSE	FALSE	FALSE
566	101205051	52	98.5	145	5	10.5	1894-01-10	FALSE	FALSE	FALSE	white	1841	FALSE	CT	cold	65.77084	179.07	20.5110418771715	1894	01	1841	1840s	36.9444444444444	FALSE	FALSE	FALSE	FALSE	FALSE	FALSE	FALSE	FALSE	FALSE	FALSE	FALSE	FALSE	FALSE	FALSE	FALSE	FALSE	FALSE	FALSE
567	101205051	62	98.5	160	5	10	1903-06-17	FALSE	FALSE	FALSE	white	1841	FALSE	CT	cold	72.57472	177.8	22.9573553024657	1903	06	1841	1840s	36.9444444444444	FALSE	FALSE	FALSE	FALSE	FALSE	FALSE	FALSE	FALSE	FALSE	FALSE	FALSE	FALSE	FALSE	FALSE	FALSE	FALSE	FALSE	FALSE
569	101205056	49	98	160	5	3	1890-02-05	FALSE	FALSE	FALSE	white	1840	FALSE	KS	moderately_cold	72.57472	160.02	28.3424139536614	1890	02	1840	1840s	36.6666666666667	FALSE	FALSE	FALSE	FALSE	FALSE	FALSE	FALSE	FALSE	FALSE	FALSE	FALSE	FALSE	FALSE	FALSE	FALSE	FALSE	FALSE	FALSE
579	101205058	46	98.4000015258789	135	5	8	1883-05-02	FALSE	FALSE	FALSE	white	1837	FALSE	CT	cold	61.23492	172.72	20.5264523850847	1883	05	1837	1830s	36.8888897365994	FALSE	FALSE	FALSE	FALSE	FALSE	FALSE	FALSE	FALSE	FALSE	FALSE	FALSE	FALSE	FALSE	FALSE	FALSE	FALSE	FALSE	FALSE
580	101205058	48	98.4000015258789	145	5	8	1885-12-09	FALSE	FALSE	FALSE	white	1837	FALSE	CT	cold	65.77084	172.72	22.0469303395354	1885	12	1837	1830s	36.8888897365994	FALSE	FALSE	FALSE	FALSE	FALSE	FALSE	FALSE	FALSE	FALSE	FALSE	FALSE	FALSE	FALSE	FALSE	FALSE	FALSE	FALSE	FALSE
581	101205059	50	98.6999969482422	125	5	5.75	1885-05-20	FALSE	FALSE	FALSE	white	1835	FALSE	CT	cold	56.699	167.005	20.3290204033024	1885	05	1835	1830s	37.0555538601346	FALSE	FALSE	FALSE	FALSE	FALSE	FALSE	FALSE	FALSE	FALSE	FALSE	FALSE	FALSE	FALSE	FALSE	FALSE	FALSE	FALSE	FALSE
582	101205059	52	100	115	5	5	1887-06-29	FALSE	FALSE	FALSE	white	1835	FALSE	CT	cold	52.16308	165.1	19.1367895161826	1887	06	1835	1830s	37.7777777777778	FALSE	FALSE	FALSE	FALSE	FALSE	FALSE	TRUE	FALSE	FALSE	FALSE	FALSE	FALSE	FALSE	FALSE	FALSE	FALSE	FALSE	FALSE
584	101205060	61	98	145	5	10.5	1890-04-23	FALSE	FALSE	FALSE	white	1828	FALSE	CT	cold	65.77084	179.07	20.5110418771715	1890	04	1828	1820s	36.6666666666667	FALSE	FALSE	FALSE	FALSE	FALSE	FALSE	FALSE	FALSE	FALSE	FALSE	FALSE	FALSE	FALSE	FALSE	FALSE	FALSE	FALSE	FALSE
586	101205062	45	98.1999969482422	190	5	11	1895-03-06	FALSE	FALSE	FALSE	white	1848	FALSE	MA	cold	86.18248	180.34	26.4993277457295	1895	03	1848	1840s	36.7777760823568	FALSE	FALSE	FALSE	FALSE	FALSE	FALSE	FALSE	FALSE	FALSE	FALSE	FALSE	FALSE	FALSE	FALSE	FALSE	FALSE	FALSE	FALSE
595	101205063	64	98.5	215	5	7	1897-10-06	FALSE	FALSE	FALSE	white	1833	FALSE	NY	cold	97.52228	170.18	33.6733874626136	1897	10	1833	1830s	36.9444444444444	FALSE	FALSE	FALSE	FALSE	FALSE	FALSE	FALSE	FALSE	FALSE	FALSE	FALSE	FALSE	FALSE	FALSE	FALSE	FALSE	FALSE	FALSE
596	101205063	68	98.1999969482422	203	5	8	1901-03-27	FALSE	FALSE	FALSE	white	1833	FALSE	NY	cold	92.079176	172.72	30.8657024753496	1901	03	1833	1830s	36.7777760823568	FALSE	FALSE	FALSE	FALSE	FALSE	FALSE	FALSE	FALSE	FALSE	FALSE	FALSE	FALSE	FALSE	FALSE	FALSE	FALSE	FALSE	FALSE
597	101205064	49	99	130	5	8	1891-05-27	FALSE	FALSE	FALSE	white	1843	FALSE	CT	cold	58.96696	172.72	19.7662134078593	1891	05	1843	1840s	37.2222222222222	FALSE	FALSE	FALSE	FALSE	FALSE	FALSE	FALSE	FALSE	FALSE	FALSE	FALSE	FALSE	FALSE	FALSE	FALSE	FALSE	FALSE	FALSE
598	101205067	55	98.5	165	5	8.75	1890-02-24	FALSE	FALSE	FALSE	white	1836	FALSE	CT	cold	74.84268	174.625	24.5434998506361	1890	02	1836	1830s	36.9444444444444	FALSE	FALSE	FALSE	FALSE	FALSE	FALSE	FALSE	FALSE	FALSE	FALSE	FALSE	FALSE	FALSE	FALSE	FALSE	FALSE	FALSE	FALSE
599	101205067	65	98.5	165	5	9	1902-03-19	FALSE	FALSE	FALSE	white	1836	FALSE	CT	cold	74.84268	175.26	24.3659705970956	1902	03	1836	1830s	36.9444444444444	FALSE	FALSE	FALSE	FALSE	FALSE	FALSE	FALSE	FALSE	FALSE	FALSE	FALSE	FALSE	FALSE	FALSE	FALSE	FALSE	FALSE	FALSE
600	101205069	45	98.5	150	5	5.5	1891-10-28	FALSE	FALSE	FALSE	white	1845	FALSE	CT	cold	68.0388	166.37	24.5813998999363	1891	10	1845	1840s	36.9444444444444	FALSE	FALSE	FALSE	FALSE	FALSE	FALSE	FALSE	FALSE	FALSE	FALSE	FALSE	FALSE	FALSE	FALSE	FALSE	FALSE	FALSE	FALSE
601	101205069	50	98.4000015258789	150	5	5	1896-09-30	FALSE	FALSE	FALSE	white	1845	FALSE	CT	cold	68.0388	165.1	24.9610298037164	1896	09	1845	1840s	36.8888897365994	TRUE	FALSE	FALSE	FALSE	FALSE	FALSE	FALSE	FALSE	FALSE	FALSE	FALSE	FALSE	FALSE	FALSE	FALSE	FALSE	FALSE	FALSE
602	101205069	54	98.4000015258789	175	5	3	1898-07-13	FALSE	FALSE	FALSE	white	1845	FALSE	CT	cold	79.3786	160.02	30.9995152618171	1898	07	1845	1840s	36.8888897365994	FALSE	FALSE	TRUE	FALSE	FALSE	FALSE	FALSE	FALSE	FALSE	FALSE	FALSE	FALSE	FALSE	FALSE	FALSE	FALSE	FALSE	FALSE
603	101205069	54	98.4000015258789	150	5	2.75	1901-03-06	FALSE	FALSE	FALSE	white	1845	FALSE	CT	cold	68.0388	159.385	26.7831560567488	1901	03	1845	1840s	36.8888897365994	FALSE	FALSE	TRUE	FALSE	FALSE	FALSE	FALSE	FALSE	FALSE	FALSE	FALSE	FALSE	FALSE	FALSE	FALSE	FALSE	FALSE	FALSE
604	101205069	56	99.4000015258789	150	5	2.5	1902-10-01	FALSE	FALSE	FALSE	white	1845	FALSE	CT	cold	68.0388	158.75	26.9978498356997	1902	10	1845	1840s	37.4444452921549	FALSE	FALSE	FALSE	FALSE	FALSE	FALSE	FALSE	FALSE	FALSE	FALSE	FALSE	FALSE	FALSE	FALSE	FALSE	FALSE	FALSE	FALSE
605	101205071	47	98.4000015258789	145	5	8.5	1892-02-17	FALSE	FALSE	FALSE	white	1844	FALSE	CT	cold	65.77084	173.99	21.7262519878548	1892	02	1844	1840s	36.8888897365994	FALSE	FALSE	FALSE	FALSE	FALSE	FALSE	FALSE	FALSE	FALSE	FALSE	FALSE	FALSE	FALSE	FALSE	FALSE	FALSE	FALSE	FALSE
606	101205071	55	98.4000015258789	145	5	7	1899-08-30	FALSE	FALSE	FALSE	white	1844	FALSE	CT	cold	65.77084	170.18	22.7099589864138	1899	08	1844	1840s	36.8888897365994	FALSE	FALSE	TRUE	FALSE	FALSE	FALSE	FALSE	FALSE	FALSE	FALSE	FALSE	FALSE	FALSE	FALSE	FALSE	FALSE	FALSE	FALSE
607	101205071	59	99	180	5	8	1902-04-16	FALSE	FALSE	FALSE	white	1844	FALSE	CT	cold	81.64656	172.72	27.3686031801129	1902	04	1844	1840s	37.2222222222222	FALSE	FALSE	FALSE	FALSE	FALSE	FALSE	FALSE	FALSE	FALSE	FALSE	FALSE	FALSE	FALSE	FALSE	FALSE	FALSE	FALSE	FALSE
609	101205071	60	98.5	160	5	9	1904-12-07	FALSE	FALSE	FALSE	white	1844	FALSE	CT	cold	72.57472	175.26	23.627607851729	1904	12	1844	1840s	36.9444444444444	FALSE	FALSE	TRUE	FALSE	FALSE	FALSE	FALSE	FALSE	TRUE	FALSE	FALSE	FALSE	FALSE	FALSE	FALSE	FALSE	FALSE	FALSE
610	101205071	62	98.4000015258789	173.5	5	7.5	1906-02-07	FALSE	FALSE	FALSE	white	1844	FALSE	CT	cold	78.698212	171.45	26.7725591363391	1906	02	1844	1840s	36.8888897365994	FALSE	FALSE	FALSE	FALSE	FALSE	FALSE	FALSE	FALSE	FALSE	FALSE	FALSE	FALSE	FALSE	FALSE	FALSE	FALSE	FALSE	FALSE
612	101205079	39	98	144	5	4.5	1883-05-02	FALSE	FALSE	FALSE	white	1844	FALSE	CT	cold	65.317248	163.83	24.3355415861724	1883	05	1844	1840s	36.6666666666667	FALSE	FALSE	FALSE	FALSE	FALSE	FALSE	FALSE	FALSE	FALSE	FALSE	FALSE	FALSE	FALSE	FALSE	FALSE	FALSE	FALSE	FALSE
613	101205080	53	98	120	5	8	1888-08-22	FALSE	FALSE	FALSE	white	1837	FALSE	CT	cold	54.43104	172.72	18.2457354534086	1888	08	1837	1830s	36.6666666666667	FALSE	FALSE	FALSE	FALSE	FALSE	FALSE	FALSE	FALSE	FALSE	FALSE	FALSE	FALSE	FALSE	FALSE	FALSE	FALSE	FALSE	FALSE
614	101205080	54	99	120	5	7	1891-01-28	FALSE	FALSE	FALSE	white	1837	FALSE	CT	cold	54.43104	170.18	18.7944488163425	1891	01	1837	1830s	37.2222222222222	FALSE	FALSE	FALSE	FALSE	FALSE	FALSE	FALSE	FALSE	FALSE	FALSE	FALSE	FALSE	FALSE	FALSE	FALSE	FALSE	FALSE	FALSE
615	101205080	56	98.4000015258789	125	5	4.5	1892-09-14	FALSE	FALSE	FALSE	white	1837	FALSE	CT	cold	56.699	163.83	21.1246020713302	1892	09	1837	1830s	36.8888897365994	FALSE	FALSE	FALSE	FALSE	FALSE	FALSE	FALSE	FALSE	FALSE	FALSE	FALSE	FALSE	FALSE	FALSE	FALSE	FALSE	FALSE	FALSE
620	101205083	53	99	155	5	8	1883-04-18	FALSE	FALSE	FALSE	white	1829	FALSE	CT	cold	70.30676	172.72	23.5674082939861	1883	04	1829	1820s	37.2222222222222	FALSE	FALSE	FALSE	FALSE	FALSE	FALSE	FALSE	FALSE	FALSE	FALSE	FALSE	FALSE	FALSE	FALSE	FALSE	FALSE	FALSE	FALSE
621	101205083	57	98.5	142	5	7.5	1886-03-10	FALSE	FALSE	FALSE	white	1829	FALSE	CT	cold	64.410064	171.45	21.9118351432862	1886	03	1829	1820s	36.9444444444444	FALSE	FALSE	FALSE	FALSE	FALSE	FALSE	FALSE	FALSE	FALSE	FALSE	FALSE	FALSE	FALSE	FALSE	FALSE	FALSE	FALSE	FALSE
622	101205083	60	99.5	165	5	7.5	1889-09-18	FALSE	FALSE	FALSE	white	1829	FALSE	CT	cold	74.84268	171.45	25.4609352017058	1889	09	1829	1820s	37.5	FALSE	FALSE	FALSE	FALSE	FALSE	FALSE	FALSE	FALSE	FALSE	FALSE	FALSE	FALSE	FALSE	FALSE	FALSE	FALSE	FALSE	FALSE
623	101205083	63	100	165	5	8	1892-10-05	FALSE	FALSE	FALSE	white	1829	FALSE	CT	cold	74.84268	172.72	25.0878862484369	1892	10	1829	1820s	37.7777777777778	FALSE	FALSE	FALSE	FALSE	FALSE	FALSE	FALSE	FALSE	FALSE	FALSE	FALSE	FALSE	FALSE	FALSE	FALSE	FALSE	FALSE	FALSE
624	101205083	67	98.4000015258789	171	5	8	1897-04-14	FALSE	FALSE	FALSE	white	1829	FALSE	CT	cold	77.564232	172.72	26.0001730211073	1897	04	1829	1820s	36.8888897365994	FALSE	FALSE	FALSE	FALSE	FALSE	FALSE	FALSE	FALSE	FALSE	FALSE	FALSE	FALSE	FALSE	FALSE	FALSE	FALSE	FALSE	FALSE
625	101205087	48	98.5999984741211	180	5	9.5	1892-11-09	FALSE	FALSE	FALSE	white	1847	FALSE	CT	cold	81.64656	176.53	26.1999733150131	1892	11	1847	1840s	36.9999991522895	FALSE	FALSE	FALSE	FALSE	FALSE	FALSE	FALSE	FALSE	FALSE	FALSE	FALSE	FALSE	FALSE	FALSE	FALSE	FALSE	FALSE	FALSE
626	101205087	47	99.5	177	5	9	1894-10-03	FALSE	FALSE	FALSE	white	1847	FALSE	NY	cold	80.285784	175.26	26.1380411859753	1894	10	1847	1840s	37.5	FALSE	FALSE	FALSE	FALSE	FALSE	FALSE	FALSE	FALSE	FALSE	FALSE	FALSE	FALSE	FALSE	FALSE	FALSE	FALSE	FALSE	FALSE
627	101205087	50	98.4000015258789	156	5	9.5	1896-11-18	FALSE	FALSE	FALSE	white	1847	FALSE	NY	cold	70.760352	176.53	22.7066435396781	1896	11	1847	1840s	36.8888897365994	FALSE	FALSE	FALSE	FALSE	FALSE	FALSE	FALSE	FALSE	FALSE	FALSE	FALSE	FALSE	FALSE	FALSE	FALSE	FALSE	FALSE	FALSE
628	101205087	52	98.8000030517578	173	5	9.75	1898-01-19	FALSE	FALSE	FALSE	white	1847	FALSE	NY	cold	78.471416	177.165	25.0008993845148	1898	01	1847	1840s	37.1111128065321	FALSE	FALSE	FALSE	FALSE	FALSE	FALSE	FALSE	FALSE	FALSE	FALSE	FALSE	FALSE	FALSE	FALSE	FALSE	FALSE	FALSE	FALSE
630	101205087	77	98.5	153	5	8.5	1925-03-31	FALSE	FALSE	FALSE	white	1847	FALSE	NY	cold	69.399576	173.99	22.924941752702	1925	03	1847	1840s	36.9444444444444	FALSE	FALSE	FALSE	FALSE	FALSE	FALSE	FALSE	FALSE	FALSE	FALSE	FALSE	FALSE	FALSE	FALSE	FALSE	FALSE	FALSE	FALSE
635	101205088	64	99	135	5	7	1886-12-15	FALSE	FALSE	FALSE	white	1820	FALSE	CT	cold	61.23492	170.18	21.1437549183853	1886	12	1820	1820s	37.2222222222222	FALSE	FALSE	FALSE	FALSE	FALSE	FALSE	FALSE	FALSE	FALSE	FALSE	FALSE	FALSE	FALSE	FALSE	FALSE	FALSE	FALSE	FALSE
637	101205092	44	98.5	147.5	5	10	1887-09-07	FALSE	FALSE	FALSE	white	1842	FALSE	NC	moderate	66.90482	177.8	21.1638119194606	1887	09	1842	1840s	36.9444444444444	FALSE	FALSE	FALSE	FALSE	FALSE	FALSE	FALSE	FALSE	FALSE	FALSE	FALSE	FALSE	FALSE	FALSE	FALSE	FALSE	FALSE	FALSE
638	101205092	52	98.25	145	5	9	1890-12-24	FALSE	FALSE	FALSE	white	1842	FALSE	NC	moderate	65.77084	175.26	21.4125196156294	1890	12	1842	1840s	36.8055555555556	FALSE	FALSE	FALSE	FALSE	FALSE	FALSE	FALSE	FALSE	FALSE	FALSE	FALSE	FALSE	FALSE	FALSE	FALSE	FALSE	FALSE	FALSE
639	101205092	42	98.8000030517578	145	5	6	1891-06-03	FALSE	FALSE	FALSE	white	1842	FALSE	MO	moderately_cold	65.77084	167.64	23.4033530509669	1891	06	1842	1840s	37.1111128065321	FALSE	TRUE	FALSE	FALSE	FALSE	FALSE	FALSE	FALSE	FALSE	FALSE	FALSE	FALSE	FALSE	FALSE	FALSE	FALSE	FALSE	FALSE
640	101205096	61	98.5	145	5	7	1892-06-29	FALSE	FALSE	FALSE	white	1832.5	FALSE	NY	cold	65.77084	170.18	22.7099589864138	1892	06	1832.5	1830s	36.9444444444444	FALSE	FALSE	FALSE	FALSE	FALSE	FALSE	FALSE	FALSE	FALSE	FALSE	FALSE	FALSE	FALSE	FALSE	FALSE	FALSE	FALSE	FALSE
641	101205096	63	98	144	5	6.5	1896-02-19	FALSE	FALSE	FALSE	white	1832.5	FALSE	NY	cold	65.317248	168.91	22.8937615204644	1896	02	1832.5	1830s	36.6666666666667	FALSE	FALSE	FALSE	FALSE	FALSE	FALSE	FALSE	FALSE	FALSE	FALSE	FALSE	FALSE	FALSE	FALSE	FALSE	FALSE	FALSE	FALSE
642	101205097	51	98.75	143	5	9	1890-07-30	FALSE	FALSE	FALSE	white	1839	FALSE	CT	cold	64.863656	175.26	21.1171745174828	1890	07	1839	1830s	37.0833333333333	FALSE	FALSE	TRUE	FALSE	FALSE	FALSE	FALSE	FALSE	FALSE	FALSE	FALSE	FALSE	FALSE	FALSE	FALSE	FALSE	FALSE	FALSE
643	101205097	53	99	165	5	9	1892-12-07	FALSE	FALSE	FALSE	white	1839	FALSE	CT	cold	74.84268	175.26	24.3659705970956	1892	12	1839	1830s	37.2222222222222	FALSE	FALSE	TRUE	FALSE	FALSE	FALSE	FALSE	FALSE	FALSE	FALSE	FALSE	FALSE	FALSE	FALSE	FALSE	FALSE	FALSE	FALSE
644	101205097	61	98.4000015258789	150	5	8	1901-02-06	FALSE	FALSE	FALSE	white	1839	FALSE	CT	cold	68.0388	172.72	22.8071693167608	1901	02	1839	1830s	36.8888897365994	FALSE	FALSE	TRUE	FALSE	FALSE	FALSE	FALSE	FALSE	FALSE	FALSE	FALSE	FALSE	FALSE	FALSE	FALSE	FALSE	FALSE	FALSE
646	101205098	58	99	127	5	4.5	1886-03-14	FALSE	FALSE	FALSE	white	1827	FALSE	CT	cold	57.606184	163.83	21.4625957044715	1886	03	1827	1820s	37.2222222222222	FALSE	FALSE	FALSE	FALSE	FALSE	FALSE	FALSE	FALSE	FALSE	FALSE	FALSE	FALSE	FALSE	FALSE	FALSE	FALSE	FALSE	FALSE
647	101205098	62	98.5	118	5	4.5	1888-10-24	FALSE	FALSE	FALSE	white	1827	FALSE	CT	cold	53.523856	163.83	19.9416243553357	1888	10	1827	1820s	36.9444444444444	FALSE	FALSE	FALSE	FALSE	FALSE	FALSE	FALSE	FALSE	FALSE	FALSE	FALSE	FALSE	FALSE	FALSE	FALSE	FALSE	FALSE	FALSE
648	101205098	72	98.1999969482422	120	5	4.5	1898-04-06	FALSE	FALSE	TRUE	white	1827	FALSE	CT	cold	54.43104	163.83	20.279617988477	1898	04	1827	1820s	36.7777760823568	FALSE	FALSE	FALSE	FALSE	FALSE	FALSE	FALSE	FALSE	FALSE	FALSE	FALSE	FALSE	FALSE	FALSE	FALSE	FALSE	FALSE	FALSE
649	101205098	75	98.4000015258789	118	5	4	1902-05-14	FALSE	FALSE	FALSE	white	1827	FALSE	CT	cold	53.523856	162.56	20.2544293760463	1902	05	1827	1820s	36.8888897365994	FALSE	FALSE	FALSE	FALSE	FALSE	FALSE	FALSE	FALSE	FALSE	FALSE	FALSE	FALSE	FALSE	FALSE	FALSE	FALSE	FALSE	FALSE
652	101205100	49	100.5	116	5	5	1888-06-06	FALSE	FALSE	FALSE	white	1838	FALSE	CT	cold	52.616672	165.1	19.3031963815407	1888	06	1838	1830s	38.0555555555556	FALSE	FALSE	FALSE	FALSE	FALSE	FALSE	FALSE	FALSE	FALSE	FALSE	FALSE	FALSE	FALSE	FALSE	FALSE	FALSE	FALSE	FALSE
653	101205100	50	98.5	125	5	5	1890-03-05	FALSE	FALSE	FALSE	white	1838	FALSE	CT	cold	56.699	165.1	20.8008581697637	1890	03	1838	1830s	36.9444444444444	FALSE	FALSE	TRUE	FALSE	FALSE	FALSE	FALSE	FALSE	FALSE	FALSE	FALSE	FALSE	FALSE	FALSE	FALSE	FALSE	FALSE	FALSE
654	101205100	51	98.5	127	5	5	1890-06-04	FALSE	FALSE	FALSE	white	1838	FALSE	NY	cold	57.606184	165.1	21.1336719004799	1890	06	1838	1830s	36.9444444444444	FALSE	FALSE	TRUE	FALSE	FALSE	FALSE	FALSE	FALSE	FALSE	FALSE	FALSE	FALSE	FALSE	FALSE	FALSE	FALSE	FALSE	FALSE
656	101205108	60	98.4000015258789	135	5	5	1893-10-18	FALSE	FALSE	FALSE	white	1833	FALSE	IN	moderately_cold	61.23492	165.1	22.4649268233448	1893	10	1833	1830s	36.8888897365994	FALSE	FALSE	FALSE	FALSE	FALSE	FALSE	FALSE	FALSE	FALSE	FALSE	FALSE	FALSE	FALSE	FALSE	FALSE	FALSE	FALSE	FALSE
657	101205108	61	98.8000030517578	140	5	6	1894-01-31	FALSE	FALSE	FALSE	white	1833	FALSE	IN	moderately_cold	63.50288	167.64	22.5963408767956	1894	01	1833	1830s	37.1111128065321	FALSE	FALSE	FALSE	FALSE	FALSE	FALSE	FALSE	FALSE	FALSE	FALSE	FALSE	FALSE	FALSE	FALSE	FALSE	FALSE	FALSE	FALSE
658	101205108	62	98.5999984741211	130	5	5.75	1895-07-24	FALSE	FALSE	FALSE	white	1833	FALSE	IN	moderately_cold	58.96696	167.005	21.1421812194345	1895	07	1833	1830s	36.9999991522895	FALSE	FALSE	FALSE	FALSE	FALSE	FALSE	FALSE	FALSE	FALSE	FALSE	FALSE	FALSE	FALSE	FALSE	FALSE	FALSE	FALSE	FALSE
659	101205108	63	98.5	132	5	6	1896-06-10	FALSE	FALSE	FALSE	white	1833	FALSE	IN	moderately_cold	59.874144	167.64	21.3051213981216	1896	06	1833	1830s	36.9444444444444	FALSE	FALSE	FALSE	FALSE	FALSE	FALSE	FALSE	FALSE	FALSE	FALSE	FALSE	FALSE	FALSE	FALSE	FALSE	FALSE	FALSE	FALSE
660	101205108	64	98.4000015258789	135	5	5.5	1897-11-10	FALSE	FALSE	FALSE	white	1833	FALSE	IN	moderately_cold	61.23492	166.37	22.1232599099427	1897	11	1833	1830s	36.8888897365994	FALSE	FALSE	FALSE	FALSE	FALSE	FALSE	FALSE	FALSE	FALSE	FALSE	FALSE	FALSE	FALSE	FALSE	FALSE	FALSE	FALSE	FALSE
661	101205108	67	98.5999984741211	124	5	4.5	1900-10-03	FALSE	FALSE	FALSE	white	1833	FALSE	IN	moderately_cold	56.245408	163.83	20.9556052547596	1900	10	1833	1830s	36.9999991522895	FALSE	FALSE	FALSE	FALSE	FALSE	FALSE	FALSE	FALSE	FALSE	FALSE	FALSE	FALSE	FALSE	FALSE	FALSE	FALSE	FALSE	FALSE
662	101205108	68	98.4000015258789	135	5	5	1902-02-19	FALSE	FALSE	FALSE	white	1833	FALSE	IN	moderately_cold	61.23492	165.1	22.4649268233448	1902	02	1833	1830s	36.8888897365994	FALSE	FALSE	FALSE	FALSE	FALSE	FALSE	FALSE	FALSE	FALSE	FALSE	FALSE	FALSE	FALSE	FALSE	FALSE	FALSE	FALSE	FALSE
664	101205110	64	98.5	150	5	9	1884-09-24	FALSE	FALSE	FALSE	white	1816	FALSE	CT	cold	68.0388	175.26	22.150882360996	1884	09	1816	1810s	36.9444444444444	FALSE	FALSE	FALSE	FALSE	FALSE	FALSE	FALSE	FALSE	FALSE	FALSE	FALSE	FALSE	FALSE	FALSE	FALSE	FALSE	FALSE	FALSE
665	101205111	53	98.5	165	5	7.5	1893-03-24	FALSE	FALSE	FALSE	white	1841	FALSE	WI	very cold	74.84268	171.45	25.4609352017058	1893	03	1841	1840s	36.9444444444444	FALSE	FALSE	FALSE	FALSE	FALSE	FALSE	FALSE	FALSE	FALSE	FALSE	FALSE	FALSE	FALSE	FALSE	FALSE	FALSE	FALSE	FALSE
666	101205112	72	98	138	5	9	1892-04-20	FALSE	FALSE	FALSE	white	1823	FALSE	CT	cold	62.595696	175.26	20.3788117721163	1892	04	1823	1820s	36.6666666666667	FALSE	FALSE	TRUE	FALSE	FALSE	FALSE	FALSE	FALSE	FALSE	FALSE	FALSE	FALSE	FALSE	FALSE	FALSE	FALSE	FALSE	FALSE
667	101205112	74	98.25	135	5	6.5	1894-03-07	FALSE	FALSE	FALSE	white	1823	FALSE	CT	cold	61.23492	168.91	21.4629014254354	1894	03	1823	1820s	36.8055555555556	FALSE	FALSE	FALSE	FALSE	FALSE	FALSE	FALSE	FALSE	FALSE	FALSE	FALSE	FALSE	FALSE	FALSE	FALSE	FALSE	FALSE	FALSE
668	101205113	51	99	125	5	8	1891-11-18	FALSE	FALSE	FALSE	white	1840	FALSE	CT	cold	56.699	172.72	19.005974430634	1891	11	1840	1840s	37.2222222222222	TRUE	FALSE	FALSE	FALSE	FALSE	FALSE	FALSE	FALSE	FALSE	FALSE	FALSE	FALSE	FALSE	FALSE	FALSE	FALSE	FALSE	FALSE
670	101205114	65	98.5	150	5	6.75	1897-10-13	FALSE	FALSE	FALSE	white	1833.5	FALSE	NJ	moderately_cold	68.0388	169.545	23.6693685523886	1897	10	1833.5	1830s	36.9444444444444	FALSE	FALSE	FALSE	FALSE	FALSE	FALSE	FALSE	FALSE	FALSE	FALSE	FALSE	FALSE	FALSE	FALSE	FALSE	FALSE	FALSE	FALSE
672	101205115	38	98	150	5	3	1883-07-11	FALSE	FALSE	FALSE	white	1844	FALSE	CT	cold	68.0388	160.02	26.5710130815575	1883	07	1844	1840s	36.6666666666667	FALSE	FALSE	FALSE	FALSE	FALSE	FALSE	FALSE	FALSE	FALSE	FALSE	FALSE	FALSE	FALSE	FALSE	FALSE	FALSE	FALSE	FALSE
674	101205115	42	99	165	5	7	1887-05-04	FALSE	FALSE	FALSE	white	1844	FALSE	CT	cold	74.84268	170.18	25.8423671224709	1887	05	1844	1840s	37.2222222222222	FALSE	FALSE	TRUE	FALSE	FALSE	FALSE	FALSE	FALSE	FALSE	FALSE	FALSE	FALSE	FALSE	FALSE	FALSE	FALSE	FALSE	FALSE
676	101205119	55	98.25	140	5	4	1891-04-08	FALSE	FALSE	FALSE	white	1833	FALSE	CO	cold	63.50288	162.56	24.0306789207328	1891	04	1833	1830s	36.8055555555556	FALSE	FALSE	FALSE	FALSE	FALSE	FALSE	FALSE	FALSE	FALSE	FALSE	FALSE	FALSE	FALSE	FALSE	FALSE	FALSE	FALSE	FALSE
680	101205123	44	98	165	5	11.5	NA	FALSE	FALSE	FALSE	white	1838	FALSE	CT	cold	74.84268	181.61	22.6918452761058	1883	06	1838	1830s	36.6666666666667	FALSE	FALSE	FALSE	FALSE	FALSE	FALSE	FALSE	FALSE	FALSE	FALSE	FALSE	FALSE	FALSE	FALSE	FALSE	FALSE	FALSE	FALSE
682	101205123	51	98.5	172	5	11.5	1889-10-30	FALSE	FALSE	FALSE	white	1838	FALSE	CT	cold	78.017824	181.61	23.6545296211527	1889	10	1838	1830s	36.9444444444444	FALSE	FALSE	FALSE	FALSE	FALSE	FALSE	FALSE	FALSE	FALSE	FALSE	FALSE	FALSE	FALSE	FALSE	FALSE	FALSE	FALSE	FALSE
683	101205123	52	98.4000015258789	160	5	10	1890-10-29	FALSE	FALSE	FALSE	white	1838	FALSE	CT	cold	72.57472	177.8	22.9573553024657	1890	10	1838	1830s	36.8888897365994	FALSE	FALSE	FALSE	FALSE	FALSE	FALSE	FALSE	FALSE	FALSE	FALSE	FALSE	FALSE	FALSE	FALSE	FALSE	FALSE	FALSE	FALSE
684	101205123	52	98.5	165	5	11.5	1891-01-07	FALSE	FALSE	FALSE	white	1838	FALSE	CT	cold	74.84268	181.61	22.6918452761058	1891	01	1838	1830s	36.9444444444444	FALSE	FALSE	FALSE	FALSE	FALSE	FALSE	FALSE	FALSE	FALSE	FALSE	FALSE	FALSE	FALSE	FALSE	FALSE	FALSE	FALSE	FALSE
685	101205123	58	98.4000015258789	178	5	10.75	1896-03-04	FALSE	FALSE	FALSE	white	1838	FALSE	CT	cold	80.739376	179.705	25.0014425137167	1896	03	1838	1830s	36.8888897365994	FALSE	FALSE	FALSE	FALSE	FALSE	FALSE	FALSE	FALSE	FALSE	FALSE	FALSE	FALSE	FALSE	FALSE	FALSE	FALSE	FALSE	FALSE
686	101205123	58	98.5	190	5	11.5	1896-09-29	FALSE	FALSE	FALSE	white	1838	FALSE	CT	cold	86.18248	181.61	26.1300036512734	1896	09	1838	1830s	36.9444444444444	FALSE	FALSE	FALSE	FALSE	FALSE	FALSE	FALSE	FALSE	FALSE	FALSE	FALSE	FALSE	FALSE	FALSE	FALSE	FALSE	FALSE	FALSE
695	101205125	64	99.3000030517578	130	5	4	1888-06-13	FALSE	FALSE	FALSE	white	1824	FALSE	CT	cold	58.96696	162.56	22.3142018549662	1888	06	1824	1820s	37.3888905843099	FALSE	FALSE	FALSE	FALSE	FALSE	FALSE	FALSE	FALSE	FALSE	FALSE	FALSE	FALSE	FALSE	FALSE	FALSE	FALSE	FALSE	FALSE
696	101205125	66	98.75	130	5	4.5	1890-05-21	FALSE	FALSE	FALSE	white	1824	FALSE	CT	cold	58.96696	163.83	21.9695861541834	1890	05	1824	1820s	37.0833333333333	FALSE	FALSE	FALSE	FALSE	FALSE	FALSE	FALSE	FALSE	FALSE	FALSE	FALSE	FALSE	FALSE	FALSE	FALSE	FALSE	FALSE	FALSE
697	101205125	68	99	130	5	4	1891-04-29	FALSE	FALSE	FALSE	white	1824	FALSE	CT	cold	58.96696	162.56	22.3142018549662	1891	04	1824	1820s	37.2222222222222	FALSE	FALSE	FALSE	FALSE	FALSE	FALSE	FALSE	FALSE	FALSE	FALSE	FALSE	FALSE	FALSE	FALSE	FALSE	FALSE	FALSE	FALSE
701	101205129	70	98.75	155	5	5.5	1887-11-09	FALSE	FALSE	FALSE	white	1822	FALSE	CT	cold	70.30676	166.37	25.4007798966009	1887	11	1822	1820s	37.0833333333333	FALSE	FALSE	FALSE	FALSE	FALSE	FALSE	FALSE	FALSE	FALSE	FALSE	FALSE	FALSE	FALSE	FALSE	FALSE	FALSE	FALSE	FALSE
702	101205129	66	98.4000015258789	140	5	5	1888-11-21	FALSE	FALSE	FALSE	white	1822	FALSE	CT	cold	63.50288	165.1	23.2969611501353	1888	11	1822	1820s	36.8888897365994	FALSE	FALSE	FALSE	FALSE	FALSE	FALSE	FALSE	FALSE	FALSE	FALSE	FALSE	FALSE	FALSE	FALSE	FALSE	FALSE	FALSE	FALSE
703	101205129	45	98.25	135	5	6	1892-03-02	FALSE	FALSE	FALSE	white	1822	FALSE	CT	cold	61.23492	167.64	21.7893287026243	1892	03	1822	1820s	36.8055555555556	FALSE	FALSE	FALSE	FALSE	FALSE	FALSE	FALSE	FALSE	FALSE	FALSE	FALSE	FALSE	FALSE	FALSE	FALSE	FALSE	FALSE	FALSE
709	101205137	45	98.4000015258789	191	5	8	1887-06-15	FALSE	FALSE	FALSE	white	1842	FALSE	NY	cold	86.636072	172.72	29.0411289300087	1887	06	1842	1840s	36.8888897365994	FALSE	FALSE	FALSE	FALSE	FALSE	FALSE	FALSE	FALSE	FALSE	FALSE	FALSE	FALSE	FALSE	FALSE	FALSE	FALSE	FALSE	FALSE
710	101205137	47	98.4000015258789	185	5	8	1889-08-14	FALSE	FALSE	FALSE	white	1842	FALSE	NY	cold	83.91452	172.72	28.1288421573383	1889	08	1842	1840s	36.8888897365994	FALSE	FALSE	FALSE	FALSE	FALSE	FALSE	FALSE	FALSE	FALSE	FALSE	FALSE	FALSE	FALSE	FALSE	FALSE	FALSE	FALSE	FALSE
711	101205137	48	99	190	5	8	1891-03-13	FALSE	FALSE	FALSE	white	1842	FALSE	NY	cold	86.18248	172.72	28.8890811345637	1891	03	1842	1840s	37.2222222222222	FALSE	FALSE	FALSE	FALSE	FALSE	FALSE	FALSE	FALSE	FALSE	FALSE	FALSE	FALSE	FALSE	FALSE	FALSE	FALSE	FALSE	FALSE
714	101205137	63	98	157	5	7	1905-09-06	FALSE	FALSE	FALSE	white	1842	FALSE	IN	moderately_cold	71.213944	170.18	24.5894038680481	1905	09	1842	1840s	36.6666666666667	FALSE	FALSE	FALSE	FALSE	FALSE	FALSE	FALSE	FALSE	FALSE	FALSE	FALSE	FALSE	FALSE	FALSE	FALSE	FALSE	FALSE	FALSE
715	101205138	42	98.5	131	5	9.5	1887-03-02	FALSE	FALSE	FALSE	white	1844	FALSE	NY	cold	59.420552	176.53	19.0677583570373	1887	03	1844	1840s	36.9444444444444	FALSE	FALSE	FALSE	FALSE	FALSE	FALSE	FALSE	FALSE	FALSE	FALSE	FALSE	FALSE	FALSE	FALSE	FALSE	FALSE	FALSE	FALSE
716	101205138	45	98.4000015258789	124	5	9.5	1890-06-04	FALSE	FALSE	FALSE	white	1844	FALSE	CT	cold	56.245408	176.53	18.0488705058979	1890	06	1844	1840s	36.8888897365994	FALSE	FALSE	FALSE	FALSE	FALSE	FALSE	FALSE	FALSE	FALSE	FALSE	FALSE	FALSE	FALSE	FALSE	FALSE	FALSE	FALSE	FALSE
717	101205138	48	98.5	135	5	9	1892-07-27	FALSE	FALSE	FALSE	white	1844	FALSE	NY	cold	61.23492	175.26	19.9357941248964	1892	07	1844	1840s	36.9444444444444	FALSE	FALSE	FALSE	FALSE	FALSE	FALSE	FALSE	FALSE	FALSE	FALSE	FALSE	FALSE	FALSE	FALSE	FALSE	FALSE	FALSE	FALSE
718	101205138	54	99	126	5	9	1899-03-08	FALSE	FALSE	FALSE	white	1844	FALSE	CT	cold	57.152592	175.26	18.6067411832366	1899	03	1844	1840s	37.2222222222222	FALSE	FALSE	FALSE	FALSE	FALSE	FALSE	FALSE	FALSE	FALSE	FALSE	FALSE	FALSE	FALSE	FALSE	FALSE	FALSE	FALSE	FALSE
720	101205139	47	98.8000030517578	170	5	4	1885-05-06	FALSE	FALSE	FALSE	white	1837	FALSE	CT	cold	77.11064	162.56	29.1801101180327	1885	05	1837	1830s	37.1111128065321	FALSE	FALSE	FALSE	FALSE	FALSE	FALSE	FALSE	FALSE	FALSE	FALSE	FALSE	FALSE	FALSE	FALSE	FALSE	FALSE	FALSE	FALSE
721	101205139	48	98	164	5	5.75	1886-02-10	FALSE	FALSE	FALSE	white	1837	FALSE	CT	cold	74.389088	167.005	26.6716747691328	1886	02	1837	1830s	36.6666666666667	FALSE	FALSE	FALSE	FALSE	FALSE	FALSE	FALSE	FALSE	FALSE	FALSE	FALSE	FALSE	FALSE	FALSE	FALSE	FALSE	FALSE	FALSE
722	101205139	49	99	162	5	6.5	1887-03-02	FALSE	FALSE	FALSE	white	1837	FALSE	CT	cold	73.481904	168.91	25.7554817105225	1887	03	1837	1830s	37.2222222222222	FALSE	FALSE	FALSE	FALSE	FALSE	FALSE	FALSE	FALSE	FALSE	FALSE	FALSE	FALSE	FALSE	FALSE	FALSE	FALSE	FALSE	FALSE
723	101205139	50	98.6999969482422	170	5	6.5	1888-05-16	FALSE	FALSE	FALSE	white	1837	FALSE	CT	cold	77.11064	168.91	27.0273573505483	1888	05	1837	1830s	37.0555538601346	FALSE	FALSE	FALSE	FALSE	FALSE	FALSE	FALSE	FALSE	FALSE	FALSE	FALSE	FALSE	FALSE	FALSE	FALSE	FALSE	FALSE	FALSE
724	101205139	52	98	175	5	6	1889-08-21	FALSE	FALSE	FALSE	white	1837	FALSE	CT	cold	79.3786	167.64	28.2454260959945	1889	08	1837	1830s	36.6666666666667	FALSE	FALSE	FALSE	FALSE	FALSE	FALSE	FALSE	FALSE	FALSE	FALSE	FALSE	FALSE	FALSE	FALSE	FALSE	FALSE	FALSE	FALSE
725	101205139	53	98.4000015258789	175	5	6.25	1891-01-21	FALSE	FALSE	FALSE	white	1837	FALSE	CT	cold	79.3786	168.275	28.0326552821137	1891	01	1837	1830s	36.8888897365994	FALSE	FALSE	FALSE	FALSE	FALSE	FALSE	FALSE	FALSE	FALSE	FALSE	FALSE	FALSE	FALSE	FALSE	FALSE	FALSE	FALSE	FALSE
726	101205139	55	98.4000015258789	170	5	6	1893-03-29	FALSE	FALSE	FALSE	white	1837	FALSE	CT	cold	77.11064	167.64	27.4384139218233	1893	03	1837	1830s	36.8888897365994	FALSE	FALSE	FALSE	FALSE	FALSE	FALSE	FALSE	FALSE	FALSE	FALSE	FALSE	FALSE	FALSE	FALSE	FALSE	FALSE	FALSE	FALSE
727	101205139	59	98.4000015258789	178	5	6	1897-02-03	FALSE	FALSE	FALSE	white	1837	FALSE	CT	cold	80.739376	167.64	28.7296334004973	1897	02	1837	1830s	36.8888897365994	FALSE	FALSE	FALSE	FALSE	FALSE	FALSE	FALSE	FALSE	FALSE	FALSE	FALSE	FALSE	FALSE	FALSE	FALSE	FALSE	FALSE	FALSE
728	101205139	69	98.5999984741211	161	5	5.5	1907-07-03	FALSE	FALSE	FALSE	white	1837	FALSE	CT	cold	73.028312	166.37	26.3840358925983	1907	07	1837	1830s	36.9999991522895	FALSE	FALSE	FALSE	FALSE	FALSE	FALSE	FALSE	FALSE	FALSE	FALSE	FALSE	FALSE	FALSE	FALSE	FALSE	FALSE	FALSE	FALSE
729	101205141	57	98	140	5	8	1889-07-17	FALSE	FALSE	FALSE	white	1834	FALSE	CT	cold	63.50288	172.72	21.2866913623101	1889	07	1834	1830s	36.6666666666667	FALSE	FALSE	FALSE	FALSE	FALSE	FALSE	FALSE	FALSE	FALSE	FALSE	FALSE	FALSE	FALSE	FALSE	FALSE	FALSE	FALSE	FALSE
731	101205141	58	98.5	142	5	8	1890-07-16	FALSE	FALSE	FALSE	white	1834	FALSE	CT	cold	64.410064	172.72	21.5907869532002	1890	07	1834	1830s	36.9444444444444	FALSE	FALSE	FALSE	FALSE	FALSE	FALSE	FALSE	FALSE	FALSE	FALSE	FALSE	FALSE	FALSE	FALSE	FALSE	FALSE	FALSE	FALSE
734	101205143	76	98.4000015258789	97	5	NA	1902-05-08	FALSE	FALSE	FALSE	white	1834	FALSE	RI	cold	43.998424	152.4	18.9438037764964	1902	05	1834	1830s	36.8888897365994	FALSE	FALSE	FALSE	FALSE	FALSE	FALSE	FALSE	FALSE	FALSE	FALSE	FALSE	FALSE	FALSE	FALSE	FALSE	FALSE	FALSE	FALSE
736	101205146	43	100	150	5	9	1890-07-30	FALSE	FALSE	FALSE	white	1846	FALSE	CT	cold	68.0388	175.26	22.150882360996	1890	07	1846	1840s	37.7777777777778	FALSE	FALSE	FALSE	FALSE	FALSE	FALSE	FALSE	FALSE	FALSE	FALSE	FALSE	FALSE	FALSE	FALSE	FALSE	FALSE	FALSE	FALSE
737	101205146	54	98.4000015258789	150	5	9	1901-07-10	FALSE	FALSE	FALSE	white	1846	FALSE	CT	cold	68.0388	175.26	22.150882360996	1901	07	1846	1840s	36.8888897365994	FALSE	FALSE	FALSE	FALSE	FALSE	FALSE	FALSE	FALSE	FALSE	FALSE	FALSE	FALSE	FALSE	FALSE	FALSE	FALSE	FALSE	FALSE
738	101205147	45	99.5	150	5	6	1883-07-03	FALSE	FALSE	FALSE	white	1835	FALSE	CT	cold	68.0388	167.64	24.2103652251382	1883	07	1835	1830s	37.5	FALSE	FALSE	FALSE	FALSE	FALSE	FALSE	FALSE	FALSE	FALSE	FALSE	FALSE	FALSE	FALSE	FALSE	FALSE	FALSE	FALSE	FALSE
741	101205159	46	98.5	145	5	6	1891-06-03	FALSE	FALSE	FALSE	white	1844	FALSE	SD	cold	65.77084	167.64	23.4033530509669	1891	06	1844	1840s	36.9444444444444	FALSE	FALSE	FALSE	FALSE	FALSE	FALSE	FALSE	FALSE	FALSE	FALSE	FALSE	FALSE	FALSE	FALSE	FALSE	FALSE	FALSE	FALSE
742	101205159	52	98.5	160	5	6	1897-02-24	FALSE	FALSE	FALSE	white	1844	FALSE	SD	cold	72.57472	167.64	25.8243895734807	1897	02	1844	1840s	36.9444444444444	FALSE	FALSE	FALSE	FALSE	FALSE	FALSE	FALSE	FALSE	FALSE	FALSE	FALSE	FALSE	FALSE	FALSE	FALSE	FALSE	FALSE	FALSE
743	101205159	59	99	180	5	7	1904-09-07	FALSE	FALSE	FALSE	white	1844	FALSE	SD	cold	81.64656	170.18	28.1916732245137	1904	09	1844	1840s	37.2222222222222	FALSE	FALSE	FALSE	FALSE	FALSE	FALSE	FALSE	FALSE	FALSE	FALSE	FALSE	FALSE	FALSE	FALSE	FALSE	FALSE	FALSE	FALSE
745	101205159	61	99	150	5	6.5	1906-04-04	FALSE	FALSE	FALSE	white	1844	FALSE	SD	cold	68.0388	168.91	23.8476682504838	1906	04	1844	1840s	37.2222222222222	FALSE	FALSE	FALSE	FALSE	FALSE	FALSE	FALSE	FALSE	FALSE	FALSE	FALSE	FALSE	FALSE	FALSE	FALSE	FALSE	FALSE	FALSE
746	101205159	61	98.5	150	5	6.5	1906-10-03	FALSE	FALSE	FALSE	white	1844	FALSE	SD	cold	68.0388	168.91	23.8476682504838	1906	10	1844	1840s	36.9444444444444	FALSE	FALSE	FALSE	FALSE	FALSE	FALSE	FALSE	FALSE	FALSE	FALSE	FALSE	FALSE	FALSE	FALSE	FALSE	FALSE	FALSE	FALSE
748	101703001	46	98.1999969482422	148	5	8.5	1889-06-05	FALSE	FALSE	FALSE	white	1843	FALSE	MN	very cold	67.131616	173.99	22.1757606496725	1889	06	1843	1840s	36.7777760823568	FALSE	FALSE	FALSE	FALSE	FALSE	FALSE	FALSE	FALSE	FALSE	FALSE	FALSE	FALSE	FALSE	FALSE	FALSE	FALSE	FALSE	FALSE
750	101703001	62	98.4000015258789	154	5	8.25	1905-04-26	FALSE	FALSE	FALSE	white	1843	FALSE	MN	very cold	69.853168	173.355	23.2441335738312	1905	04	1843	1840s	36.8888897365994	FALSE	FALSE	FALSE	FALSE	FALSE	FALSE	FALSE	FALSE	FALSE	FALSE	FALSE	FALSE	FALSE	FALSE	FALSE	FALSE	FALSE	FALSE
751	101703003	47	98.5999984741211	194	5	11	1891-11-19	FALSE	FALSE	FALSE	white	1844	FALSE	MA	cold	87.996848	180.34	27.0572083298501	1891	11	1844	1840s	36.9999991522895	FALSE	FALSE	FALSE	FALSE	FALSE	FALSE	FALSE	FALSE	FALSE	FALSE	FALSE	FALSE	FALSE	FALSE	FALSE	FALSE	FALSE	FALSE
752	101703004	49	98.5	140	5	8.5	1891-05-27	FALSE	FALSE	FALSE	white	1842	FALSE	NY	cold	63.50288	173.99	20.9770708848253	1891	05	1842	1840s	36.9444444444444	FALSE	FALSE	FALSE	FALSE	FALSE	FALSE	FALSE	FALSE	FALSE	FALSE	FALSE	FALSE	FALSE	FALSE	FALSE	FALSE	FALSE	FALSE
753	101703005	46	98.5	120	5	3.5	1890-03-26	FALSE	FALSE	FALSE	white	1843	FALSE	CT	cold	54.43104	161.29	20.9233754694182	1890	03	1843	1840s	36.9444444444444	FALSE	FALSE	FALSE	FALSE	FALSE	FALSE	FALSE	FALSE	FALSE	FALSE	FALSE	FALSE	FALSE	FALSE	FALSE	FALSE	FALSE	FALSE
754	101703005	58	98.4000015258789	118	5	2.63000011444092	1902-02-05	FALSE	FALSE	FALSE	white	1843	FALSE	CT	cold	53.523856	159.08020029068	21.1502319903579	1902	02	1843	1840s	36.8888897365994	FALSE	FALSE	FALSE	FALSE	FALSE	FALSE	FALSE	FALSE	FALSE	FALSE	FALSE	FALSE	FALSE	FALSE	FALSE	FALSE	FALSE	FALSE
758	101703010	42	98	135	5	6	1885-10-21	FALSE	FALSE	FALSE	white	1843	FALSE	CT	cold	61.23492	167.64	21.7893287026243	1885	10	1843	1840s	36.6666666666667	FALSE	FALSE	FALSE	FALSE	FALSE	FALSE	FALSE	FALSE	FALSE	FALSE	FALSE	FALSE	FALSE	FALSE	FALSE	FALSE	FALSE	FALSE
759	101703012	50	98.5	140	5	7	1891-06-24	FALSE	FALSE	FALSE	white	1841	FALSE	WI	very cold	63.50288	170.18	21.9268569523996	1891	06	1841	1840s	36.9444444444444	FALSE	FALSE	FALSE	FALSE	FALSE	FALSE	FALSE	FALSE	FALSE	FALSE	FALSE	FALSE	FALSE	FALSE	FALSE	FALSE	FALSE	FALSE
760	101703012	51	98	145	5	5.5	1892-05-25	FALSE	FALSE	FALSE	white	1841	FALSE	WI	very cold	65.77084	166.37	23.7620199032718	1892	05	1841	1840s	36.6666666666667	FALSE	FALSE	TRUE	FALSE	FALSE	FALSE	FALSE	FALSE	FALSE	FALSE	FALSE	FALSE	FALSE	FALSE	FALSE	FALSE	FALSE	FALSE
761	101703012	53	99	150	5	5.5	1895-10-09	FALSE	FALSE	FALSE	white	1841	FALSE	WI	very cold	68.0388	166.37	24.5813998999363	1895	10	1841	1840s	37.2222222222222	FALSE	FALSE	FALSE	FALSE	FALSE	FALSE	FALSE	FALSE	FALSE	FALSE	FALSE	FALSE	FALSE	FALSE	FALSE	FALSE	FALSE	FALSE
762	101703012	58	98.5999984741211	150	5	7	1899-11-08	FALSE	FALSE	FALSE	white	1841	FALSE	WI	very cold	68.0388	170.18	23.4930610204281	1899	11	1841	1840s	36.9999991522895	FALSE	FALSE	FALSE	FALSE	FALSE	FALSE	FALSE	FALSE	FALSE	FALSE	FALSE	FALSE	FALSE	FALSE	FALSE	FALSE	FALSE	FALSE
766	101703013	44	99	147	5	10.5	1886-06-30	FALSE	FALSE	FALSE	white	1841	FALSE	CT	cold	66.678024	179.07	20.7939527996153	1886	06	1841	1840s	37.2222222222222	FALSE	FALSE	FALSE	FALSE	FALSE	FALSE	FALSE	FALSE	FALSE	FALSE	FALSE	FALSE	FALSE	FALSE	FALSE	FALSE	FALSE	FALSE
767	101703016	69	98.25	135	5	4	1891-09-02	FALSE	FALSE	FALSE	white	1822	FALSE	CT	cold	61.23492	162.56	23.1724403878495	1891	09	1822	1820s	36.8055555555556	FALSE	FALSE	FALSE	FALSE	FALSE	FALSE	FALSE	FALSE	FALSE	FALSE	FALSE	FALSE	FALSE	FALSE	FALSE	FALSE	FALSE	FALSE
768	101703016	71	98.4000015258789	132	5	2.5	1892-11-09	FALSE	FALSE	FALSE	white	1822	FALSE	CT	cold	59.874144	158.75	23.7581078554157	1892	11	1822	1820s	36.8888897365994	FALSE	FALSE	FALSE	FALSE	FALSE	FALSE	FALSE	FALSE	FALSE	FALSE	FALSE	FALSE	FALSE	FALSE	FALSE	FALSE	FALSE	FALSE
773	101703018	54	98.5	259	5	10	1886-12-01	FALSE	FALSE	FALSE	white	1832	FALSE	CT	cold	117.480328	177.8	37.1622188958664	1886	12	1832	1830s	36.9444444444444	FALSE	FALSE	FALSE	FALSE	FALSE	FALSE	FALSE	FALSE	FALSE	FALSE	FALSE	FALSE	FALSE	FALSE	FALSE	FALSE	FALSE	FALSE
774	101703018	57	99	260	5	10	1890-04-16	FALSE	FALSE	FALSE	white	1832	FALSE	CT	cold	117.93392	177.8	37.3057023665068	1890	04	1832	1830s	37.2222222222222	FALSE	FALSE	FALSE	FALSE	FALSE	FALSE	FALSE	FALSE	FALSE	FALSE	FALSE	FALSE	FALSE	FALSE	FALSE	FALSE	FALSE	FALSE
775	101703018	60	98.5999984741211	292	5	10	1892-11-09	FALSE	FALSE	FALSE	white	1832	FALSE	CT	cold	132.448864	177.8	41.8971734269999	1892	11	1832	1830s	36.9999991522895	FALSE	FALSE	FALSE	FALSE	FALSE	FALSE	FALSE	FALSE	FALSE	FALSE	FALSE	FALSE	FALSE	FALSE	FALSE	FALSE	FALSE	FALSE
776	101703018	66	98.4000015258789	256	5	9.25	1898-06-22	FALSE	FALSE	FALSE	white	1832	FALSE	CT	cold	116.119552	175.895	37.5317109455525	1898	06	1832	1830s	36.8888897365994	FALSE	FALSE	FALSE	FALSE	FALSE	FALSE	FALSE	FALSE	FALSE	FALSE	FALSE	FALSE	FALSE	FALSE	FALSE	FALSE	FALSE	FALSE
778	101703019	43	98.75	111	5	4	1887-03-30	FALSE	FALSE	FALSE	white	1843	FALSE	CT	cold	50.348712	162.56	19.0528954300096	1887	03	1843	1840s	37.0833333333333	FALSE	FALSE	FALSE	FALSE	FALSE	FALSE	FALSE	FALSE	FALSE	FALSE	FALSE	FALSE	FALSE	FALSE	FALSE	FALSE	FALSE	FALSE
779	101703019	45	98.8000030517578	103	5	4.5	1888-07-18	FALSE	FALSE	FALSE	white	1843	FALSE	CT	cold	46.719976	163.83	17.4066721067761	1888	07	1843	1840s	37.1111128065321	FALSE	FALSE	FALSE	FALSE	FALSE	FALSE	FALSE	FALSE	FALSE	FALSE	FALSE	FALSE	FALSE	FALSE	FALSE	FALSE	FALSE	FALSE
780	101703019	49	98.5	104	5	4.5	1891-01-21	FALSE	FALSE	FALSE	white	1843	FALSE	CT	cold	47.173568	163.83	17.5756689233467	1891	01	1843	1840s	36.9444444444444	FALSE	FALSE	FALSE	FALSE	FALSE	FALSE	FALSE	FALSE	FALSE	FALSE	FALSE	FALSE	FALSE	FALSE	FALSE	FALSE	FALSE	FALSE
781	101703019	59	98.4000015258789	102	5	3.36999988555908	1900-12-04	TRUE	FALSE	FALSE	white	1843	FALSE	CT	cold	46.266384	160.95979970932	17.8579133824293	1900	12	1843	1840s	36.8888897365994	FALSE	FALSE	FALSE	FALSE	FALSE	FALSE	FALSE	FALSE	FALSE	FALSE	FALSE	FALSE	FALSE	FALSE	FALSE	FALSE	FALSE	FALSE
783	101703021	62	98.75	163	5	11.5	1888-07-11	FALSE	FALSE	FALSE	white	1826	FALSE	CT	cold	73.935496	181.61	22.4167926060924	1888	07	1826	1820s	37.0833333333333	FALSE	FALSE	FALSE	FALSE	FALSE	FALSE	FALSE	FALSE	FALSE	FALSE	FALSE	FALSE	FALSE	FALSE	FALSE	FALSE	FALSE	FALSE
784	101703021	64	99	170	6	NA	1897-02-11	FALSE	FALSE	FALSE	white	1826	FALSE	CT	cold	77.11064	182.88	23.0558894759765	1897	02	1826	1820s	37.2222222222222	FALSE	FALSE	FALSE	FALSE	FALSE	FALSE	FALSE	FALSE	FALSE	FALSE	FALSE	FALSE	FALSE	FALSE	FALSE	FALSE	FALSE	FALSE
785	101703022	49	99.5	145	5	5.5	1892-11-16	FALSE	FALSE	FALSE	white	1843	FALSE	CT	cold	65.77084	166.37	23.7620199032718	1892	11	1843	1840s	37.5	FALSE	FALSE	FALSE	FALSE	FALSE	FALSE	FALSE	FALSE	FALSE	FALSE	FALSE	FALSE	FALSE	FALSE	FALSE	FALSE	FALSE	FALSE
786	101703022	59	98.4000015258789	145	5	5	1902-07-16	FALSE	FALSE	FALSE	white	1843	FALSE	CT	cold	65.77084	165.1	24.1289954769259	1902	07	1843	1840s	36.8888897365994	FALSE	FALSE	FALSE	FALSE	FALSE	FALSE	FALSE	FALSE	FALSE	FALSE	FALSE	FALSE	FALSE	FALSE	FALSE	FALSE	FALSE	FALSE
791	101703025	42	98	155	5	10	1887-06-08	FALSE	FALSE	FALSE	white	1844	FALSE	CT	cold	70.30676	177.8	22.2399379492636	1887	06	1844	1840s	36.6666666666667	FALSE	FALSE	FALSE	FALSE	FALSE	FALSE	FALSE	FALSE	FALSE	FALSE	FALSE	FALSE	FALSE	FALSE	FALSE	FALSE	FALSE	FALSE
792	101703025	45	98.5999984741211	165	5	10	1890-04-07	FALSE	FALSE	FALSE	white	1844	FALSE	CT	cold	74.84268	177.8	23.6747726556678	1890	04	1844	1840s	36.9999991522895	FALSE	FALSE	FALSE	FALSE	FALSE	FALSE	FALSE	FALSE	FALSE	FALSE	FALSE	FALSE	FALSE	FALSE	FALSE	FALSE	FALSE	FALSE
793	101703027	44	98.1999969482422	135	5	10	1886-09-08	FALSE	FALSE	FALSE	white	1842	FALSE	CT	cold	61.23492	177.8	19.3702685364554	1886	09	1842	1840s	36.7777760823568	FALSE	FALSE	FALSE	FALSE	FALSE	FALSE	FALSE	FALSE	FALSE	FALSE	FALSE	FALSE	FALSE	FALSE	FALSE	FALSE	FALSE	FALSE
794	101703027	49	98.1999969482422	143	5	10	1891-03-19	FALSE	FALSE	FALSE	white	1842	FALSE	CT	cold	64.863656	177.8	20.5181363015787	1891	03	1842	1840s	36.7777760823568	FALSE	FALSE	FALSE	FALSE	FALSE	FALSE	FALSE	FALSE	FALSE	FALSE	FALSE	FALSE	FALSE	FALSE	FALSE	FALSE	FALSE	FALSE
795	101703027	52	98.4000015258789	150	5	10	1894-08-29	FALSE	FALSE	FALSE	white	1842	FALSE	CT	cold	68.0388	177.8	21.5225205960616	1894	08	1842	1840s	36.8888897365994	FALSE	FALSE	FALSE	FALSE	FALSE	FALSE	FALSE	FALSE	FALSE	FALSE	FALSE	FALSE	FALSE	FALSE	FALSE	FALSE	FALSE	FALSE
797	101703027	60	98.6999969482422	142	5	9.5	1903-02-04	FALSE	FALSE	FALSE	white	1842	FALSE	CT	cold	64.410064	176.53	20.6688678373993	1903	02	1842	1840s	37.0555538601346	FALSE	FALSE	FALSE	FALSE	FALSE	FALSE	FALSE	FALSE	FALSE	FALSE	FALSE	FALSE	FALSE	FALSE	FALSE	FALSE	FALSE	FALSE
799	101703030	46	98.5	164	5	10	1889-11-20	FALSE	FALSE	FALSE	white	1843	FALSE	CT	cold	74.389088	177.8	23.5312891850273	1889	11	1843	1840s	36.9444444444444	FALSE	FALSE	FALSE	FALSE	FALSE	FALSE	FALSE	FALSE	FALSE	FALSE	FALSE	FALSE	FALSE	FALSE	FALSE	FALSE	FALSE	FALSE
800	101703030	47	98.5	178	5	9	1890-12-31	FALSE	FALSE	FALSE	white	1843	FALSE	CT	cold	80.739376	175.26	26.2857137350486	1890	12	1843	1840s	36.9444444444444	FALSE	FALSE	FALSE	FALSE	FALSE	FALSE	FALSE	FALSE	FALSE	FALSE	FALSE	FALSE	FALSE	FALSE	FALSE	FALSE	FALSE	FALSE
801	101703030	64	98.5999984741211	185.25	5	9.63000011444092	1907-01-16	FALSE	FALSE	FALSE	white	1843	FALSE	CT	cold	84.027918	176.86020029068	26.8635483971713	1907	01	1843	1840s	36.9999991522895	FALSE	FALSE	FALSE	FALSE	FALSE	FALSE	FALSE	FALSE	FALSE	FALSE	FALSE	FALSE	FALSE	FALSE	FALSE	FALSE	FALSE	FALSE
805	101703031	51	98.5	135	5	8	1892-03-30	FALSE	FALSE	FALSE	white	1840.5	FALSE	CT	cold	61.23492	172.72	20.5264523850847	1892	03	1840.5	1840s	36.9444444444444	FALSE	FALSE	FALSE	FALSE	FALSE	FALSE	FALSE	FALSE	FALSE	FALSE	FALSE	FALSE	FALSE	FALSE	FALSE	FALSE	FALSE	FALSE
811	101703032	50	98.4000015258789	135	5	4	1886-11-11	FALSE	FALSE	FALSE	white	1836	FALSE	MA	cold	61.23492	162.56	23.1724403878495	1886	11	1836	1830s	36.8888897365994	FALSE	FALSE	FALSE	FALSE	FALSE	FALSE	FALSE	FALSE	FALSE	FALSE	FALSE	FALSE	FALSE	FALSE	FALSE	FALSE	FALSE	FALSE
812	101703032	54	98.6999969482422	126	5	4	1890-04-24	FALSE	FALSE	FALSE	white	1836	FALSE	MA	cold	57.152592	162.56	21.6276110286596	1890	04	1836	1830s	37.0555538601346	FALSE	FALSE	FALSE	FALSE	FALSE	FALSE	FALSE	FALSE	FALSE	FALSE	FALSE	FALSE	FALSE	FALSE	FALSE	FALSE	FALSE	FALSE
813	101703032	57	98.1999969482422	127	5	4	1890-10-29	FALSE	FALSE	FALSE	white	1836	FALSE	MA	cold	57.606184	162.56	21.7992587352362	1890	10	1836	1830s	36.7777760823568	FALSE	FALSE	FALSE	FALSE	FALSE	FALSE	FALSE	FALSE	FALSE	FALSE	FALSE	FALSE	FALSE	FALSE	FALSE	FALSE	FALSE	FALSE
814	101703032	62	98.5	142	5	3	1896-11-30	FALSE	FALSE	FALSE	white	1836	FALSE	MA	cold	64.410064	160.02	25.1538923838745	1896	11	1836	1830s	36.9444444444444	FALSE	FALSE	FALSE	FALSE	FALSE	FALSE	FALSE	FALSE	FALSE	FALSE	FALSE	FALSE	FALSE	FALSE	FALSE	FALSE	FALSE	FALSE
815	101703032	65	98.5999984741211	142	5	3.5	1900-08-08	FALSE	FALSE	FALSE	white	1836	FALSE	MA	cold	64.410064	161.29	24.7593276388115	1900	08	1836	1830s	36.9999991522895	FALSE	FALSE	FALSE	FALSE	FALSE	FALSE	FALSE	FALSE	FALSE	FALSE	FALSE	FALSE	FALSE	FALSE	FALSE	FALSE	FALSE	FALSE
816	101703032	70	98.5999984741211	145	5	4	1904-03-09	FALSE	FALSE	FALSE	white	1836	FALSE	ME	very cold	65.77084	162.56	24.8889174536162	1904	03	1836	1830s	36.9999991522895	FALSE	FALSE	FALSE	FALSE	FALSE	FALSE	FALSE	FALSE	FALSE	FALSE	FALSE	FALSE	FALSE	FALSE	FALSE	FALSE	FALSE	FALSE
823	101703034	64	98.4000015258789	180	5	9	1899-09-06	FALSE	FALSE	FALSE	white	1835	FALSE	CT	cold	81.64656	175.26	26.5810588331952	1899	09	1835	1830s	36.8888897365994	FALSE	FALSE	FALSE	FALSE	FALSE	FALSE	FALSE	FALSE	FALSE	FALSE	FALSE	FALSE	FALSE	FALSE	FALSE	FALSE	FALSE	FALSE
825	101703037	54	98.5	125	5	3.5	1890-02-19	FALSE	FALSE	FALSE	white	1835.5	FALSE	CT	cold	56.699	161.29	21.7951827806439	1890	02	1835.5	1830s	36.9444444444444	FALSE	FALSE	TRUE	FALSE	FALSE	FALSE	FALSE	FALSE	FALSE	FALSE	FALSE	FALSE	FALSE	FALSE	FALSE	FALSE	FALSE	FALSE
826	101703037	59	98.8000030517578	125	5	5	1892-09-28	FALSE	FALSE	FALSE	white	1835.5	FALSE	CT	cold	56.699	165.1	20.8008581697637	1892	09	1835.5	1830s	37.1111128065321	FALSE	FALSE	TRUE	FALSE	FALSE	FALSE	FALSE	FALSE	FALSE	FALSE	FALSE	FALSE	FALSE	FALSE	FALSE	FALSE	FALSE	FALSE
827	101703037	66	97.5	125	5	5	1901-03-27	FALSE	FALSE	FALSE	white	1835.5	FALSE	CT	cold	56.699	165.1	20.8008581697637	1901	03	1835.5	1830s	36.3888888888889	FALSE	FALSE	TRUE	FALSE	FALSE	FALSE	FALSE	FALSE	FALSE	FALSE	FALSE	FALSE	FALSE	FALSE	FALSE	FALSE	FALSE	FALSE
828	101703038	49	98.4000015258789	152	5	6	1891-06-03	FALSE	FALSE	FALSE	white	1842	FALSE	CT	cold	68.945984	167.64	24.5331700948067	1891	06	1842	1840s	36.8888897365994	FALSE	FALSE	FALSE	FALSE	FALSE	FALSE	FALSE	FALSE	FALSE	FALSE	FALSE	FALSE	FALSE	FALSE	FALSE	FALSE	FALSE	FALSE
829	101703038	54	98.4000015258789	160	5	6	1897-03-03	FALSE	FALSE	FALSE	white	1842	FALSE	CT	cold	72.57472	167.64	25.8243895734807	1897	03	1842	1840s	36.8888897365994	FALSE	FALSE	FALSE	FALSE	FALSE	FALSE	FALSE	FALSE	FALSE	FALSE	FALSE	FALSE	FALSE	FALSE	FALSE	FALSE	FALSE	FALSE
830	101703038	57	98.4000015258789	163	5	3.5	1899-02-22	FALSE	FALSE	FALSE	white	1842	FALSE	CT	cold	73.935496	161.29	28.4209183459597	1899	02	1842	1840s	36.8888897365994	FALSE	FALSE	FALSE	FALSE	FALSE	FALSE	FALSE	FALSE	FALSE	FALSE	FALSE	FALSE	FALSE	FALSE	FALSE	FALSE	FALSE	FALSE
832	101703040	57	98	140	5	5.5	1883-04-11	FALSE	FALSE	FALSE	white	1826	FALSE	CT	cold	63.50288	166.37	22.9426399066072	1883	04	1826	1820s	36.6666666666667	FALSE	FALSE	FALSE	FALSE	FALSE	FALSE	FALSE	FALSE	FALSE	FALSE	FALSE	FALSE	FALSE	FALSE	FALSE	FALSE	FALSE	FALSE
834	101703040	58	98.4000015258789	135	5	5.75	1884-06-04	FALSE	FALSE	FALSE	white	1826	FALSE	CT	cold	61.23492	167.005	21.9553420355666	1884	06	1826	1820s	36.8888897365994	FALSE	FALSE	FALSE	FALSE	FALSE	FALSE	FALSE	FALSE	FALSE	FALSE	FALSE	FALSE	FALSE	FALSE	FALSE	FALSE	FALSE	FALSE
836	101703040	59	98.4000015258789	135	5	5	1885-11-25	FALSE	FALSE	FALSE	white	1826	FALSE	CT	cold	61.23492	165.1	22.4649268233448	1885	11	1826	1820s	36.8888897365994	FALSE	FALSE	FALSE	FALSE	FALSE	FALSE	FALSE	FALSE	FALSE	FALSE	FALSE	FALSE	FALSE	FALSE	FALSE	FALSE	FALSE	FALSE
837	101703040	60	99.5	145	5	4.25	1886-11-17	FALSE	FALSE	FALSE	white	1826	FALSE	CT	cold	65.77084	163.195	24.695606205093	1886	11	1826	1820s	37.5	FALSE	FALSE	FALSE	FALSE	FALSE	FALSE	FALSE	FALSE	FALSE	FALSE	FALSE	FALSE	FALSE	FALSE	FALSE	FALSE	FALSE	FALSE
838	101703040	62	98.4000015258789	140	5	5	1888-06-20	FALSE	FALSE	FALSE	white	1826	FALSE	CT	cold	63.50288	165.1	23.2969611501353	1888	06	1826	1820s	36.8888897365994	FALSE	FALSE	FALSE	FALSE	FALSE	FALSE	FALSE	FALSE	FALSE	FALSE	FALSE	FALSE	FALSE	FALSE	FALSE	FALSE	FALSE	FALSE
839	101703040	63	99	140	5	5	1889-05-08	FALSE	FALSE	FALSE	white	1826	FALSE	CT	cold	63.50288	165.1	23.2969611501353	1889	05	1826	1820s	37.2222222222222	FALSE	FALSE	FALSE	FALSE	FALSE	FALSE	FALSE	FALSE	FALSE	FALSE	FALSE	FALSE	FALSE	FALSE	FALSE	FALSE	FALSE	FALSE
847	101703041	44	98.4000015258789	158	5	7	1888-03-21	FALSE	FALSE	FALSE	white	1844	FALSE	NY	cold	71.667536	170.18	24.7460242748509	1888	03	1844	1840s	36.8888897365994	FALSE	FALSE	FALSE	FALSE	FALSE	FALSE	FALSE	FALSE	FALSE	FALSE	FALSE	FALSE	FALSE	FALSE	FALSE	FALSE	FALSE	FALSE
848	101703041	52	98.5999984741211	148	5	6.75	1896-03-04	FALSE	FALSE	FALSE	white	1844	FALSE	NY	cold	67.131616	169.545	23.3537769716901	1896	03	1844	1840s	36.9999991522895	FALSE	FALSE	FALSE	FALSE	FALSE	FALSE	FALSE	FALSE	FALSE	FALSE	FALSE	FALSE	FALSE	FALSE	FALSE	FALSE	FALSE	FALSE
849	101703041	55	98.5	148	5	7	1898-02-02	FALSE	FALSE	FALSE	white	1844	FALSE	NY	cold	67.131616	170.18	23.1798202068224	1898	02	1844	1840s	36.9444444444444	FALSE	FALSE	FALSE	FALSE	FALSE	FALSE	FALSE	FALSE	FALSE	FALSE	FALSE	FALSE	FALSE	FALSE	FALSE	FALSE	FALSE	FALSE
850	101703041	57	98.5999984741211	150	5	7.5	1900-06-20	FALSE	FALSE	FALSE	white	1844	FALSE	NY	cold	68.0388	171.45	23.1463047288235	1900	06	1844	1840s	36.9999991522895	FALSE	FALSE	FALSE	FALSE	FALSE	FALSE	FALSE	FALSE	FALSE	FALSE	FALSE	FALSE	FALSE	FALSE	FALSE	FALSE	FALSE	FALSE
851	101703041	59	98.4000015258789	145	5	7.5	1902-05-07	FALSE	FALSE	FALSE	white	1844	FALSE	NY	cold	65.77084	171.45	22.3747612378627	1902	05	1844	1840s	36.8888897365994	FALSE	FALSE	FALSE	FALSE	FALSE	FALSE	FALSE	FALSE	FALSE	FALSE	FALSE	FALSE	FALSE	FALSE	FALSE	FALSE	FALSE	FALSE
852	101703041	59	98.5	150	5	6.5	1902-08-27	FALSE	FALSE	FALSE	white	1844	FALSE	NY	cold	68.0388	168.91	23.8476682504838	1902	08	1844	1840s	36.9444444444444	FALSE	FALSE	FALSE	FALSE	FALSE	FALSE	FALSE	FALSE	FALSE	FALSE	FALSE	FALSE	FALSE	FALSE	FALSE	FALSE	FALSE	FALSE
853	101703041	61	98.5999984741211	150	5	6.5	1904-05-18	FALSE	FALSE	FALSE	white	1844	FALSE	NY	cold	68.0388	168.91	23.8476682504838	1904	05	1844	1840s	36.9999991522895	FALSE	FALSE	FALSE	FALSE	FALSE	FALSE	FALSE	FALSE	FALSE	FALSE	FALSE	FALSE	FALSE	FALSE	FALSE	FALSE	FALSE	FALSE
854	101703041	62	98.5999984741211	150	5	7	1905-03-02	FALSE	FALSE	FALSE	white	1844	FALSE	NY	cold	68.0388	170.18	23.4930610204281	1905	03	1844	1840s	36.9999991522895	FALSE	FALSE	FALSE	FALSE	FALSE	FALSE	FALSE	FALSE	FALSE	FALSE	FALSE	FALSE	FALSE	FALSE	FALSE	FALSE	FALSE	FALSE
855	101703041	63	98.8000030517578	147	5	7	1906-05-23	FALSE	FALSE	FALSE	white	1844	FALSE	NY	cold	66.678024	170.18	23.0231998000196	1906	05	1844	1840s	37.1111128065321	FALSE	FALSE	FALSE	FALSE	FALSE	FALSE	FALSE	FALSE	FALSE	FALSE	FALSE	FALSE	FALSE	FALSE	FALSE	FALSE	FALSE	FALSE
856	101703041	63	98.5999984741211	149	5	7	1907-01-02	FALSE	FALSE	FALSE	white	1844	FALSE	NY	cold	67.585208	170.18	23.3364406136253	1907	01	1844	1840s	36.9999991522895	FALSE	FALSE	FALSE	FALSE	FALSE	FALSE	FALSE	FALSE	FALSE	FALSE	FALSE	FALSE	FALSE	FALSE	FALSE	FALSE	FALSE	FALSE
858	101703045	43	99	185	5	8	1887-01-26	FALSE	FALSE	FALSE	white	1842	FALSE	CT	cold	83.91452	172.72	28.1288421573383	1887	01	1842	1840s	37.2222222222222	FALSE	FALSE	FALSE	FALSE	FALSE	FALSE	FALSE	FALSE	FALSE	FALSE	FALSE	FALSE	FALSE	FALSE	FALSE	FALSE	FALSE	FALSE
859	101703045	48	98.4000015258789	185	5	8.5	1892-03-23	FALSE	FALSE	FALSE	white	1842	FALSE	CT	cold	83.91452	173.99	27.7197008120906	1892	03	1842	1840s	36.8888897365994	FALSE	FALSE	FALSE	FALSE	FALSE	FALSE	FALSE	FALSE	FALSE	FALSE	FALSE	FALSE	FALSE	FALSE	FALSE	FALSE	FALSE	FALSE
860	101703045	50	98.5	155	5	8.5	1893-10-18	FALSE	FALSE	FALSE	white	1842	FALSE	CT	cold	70.30676	173.99	23.2246141939138	1893	10	1842	1840s	36.9444444444444	FALSE	FALSE	FALSE	FALSE	FALSE	FALSE	FALSE	FALSE	FALSE	FALSE	FALSE	FALSE	FALSE	FALSE	FALSE	FALSE	FALSE	FALSE
861	101703045	61	98.4000015258789	165	5	7	1905-01-18	FALSE	FALSE	FALSE	white	1842	FALSE	CT	cold	74.84268	170.18	25.8423671224709	1905	01	1842	1840s	36.8888897365994	FALSE	FALSE	FALSE	FALSE	FALSE	FALSE	FALSE	FALSE	FALSE	FALSE	FALSE	FALSE	FALSE	FALSE	FALSE	FALSE	FALSE	FALSE
862	101703047	49	98.5	135	5	7.5	1891-04-29	FALSE	FALSE	FALSE	white	1841	FALSE	CT	cold	61.23492	171.45	20.8316742559411	1891	04	1841	1840s	36.9444444444444	FALSE	FALSE	TRUE	FALSE	FALSE	FALSE	FALSE	FALSE	FALSE	FALSE	FALSE	FALSE	FALSE	FALSE	FALSE	FALSE	FALSE	FALSE
863	101703047	54	98.6999969482422	133	5	6	1895-05-22	FALSE	FALSE	FALSE	white	1841	FALSE	CT	cold	60.327736	167.64	21.4665238329558	1895	05	1841	1840s	37.0555538601346	FALSE	FALSE	TRUE	FALSE	FALSE	FALSE	FALSE	FALSE	FALSE	FALSE	FALSE	FALSE	FALSE	FALSE	FALSE	FALSE	FALSE	FALSE
866	101703048	62	100	190	5	8.5	1893-03-08	FALSE	FALSE	FALSE	white	1830	FALSE	CT	cold	86.18248	173.99	28.4688819151201	1893	03	1830	1830s	37.7777777777778	FALSE	FALSE	FALSE	FALSE	FALSE	FALSE	FALSE	FALSE	FALSE	FALSE	FALSE	FALSE	FALSE	FALSE	FALSE	FALSE	FALSE	FALSE
867	101703048	72	98.4000015258789	140	5	7	1902-12-10	FALSE	FALSE	FALSE	white	1830	FALSE	CT	cold	63.50288	170.18	21.9268569523996	1902	12	1830	1830s	36.8888897365994	FALSE	FALSE	FALSE	FALSE	FALSE	FALSE	FALSE	FALSE	FALSE	FALSE	FALSE	FALSE	FALSE	FALSE	FALSE	FALSE	FALSE	FALSE
868	101703049	51	98.6999969482422	174	5	8	1887-07-27	FALSE	FALSE	FALSE	white	1836	FALSE	CT	cold	78.925008	172.72	26.4563164074425	1887	07	1836	1830s	37.0555538601346	FALSE	FALSE	FALSE	FALSE	FALSE	FALSE	FALSE	FALSE	FALSE	FALSE	FALSE	FALSE	FALSE	FALSE	FALSE	FALSE	FALSE	FALSE
869	101703049	54	98.4000015258789	165	5	8	1889-07-31	FALSE	FALSE	FALSE	white	1836	FALSE	CT	cold	74.84268	172.72	25.0878862484369	1889	07	1836	1830s	36.8888897365994	FALSE	FALSE	FALSE	FALSE	FALSE	FALSE	FALSE	FALSE	FALSE	FALSE	FALSE	FALSE	FALSE	FALSE	FALSE	FALSE	FALSE	FALSE
870	101703049	57	98.5999984741211	178	5	9	1892-03-24	FALSE	FALSE	FALSE	white	1836	FALSE	CT	cold	80.739376	175.26	26.2857137350486	1892	03	1836	1830s	36.9999991522895	FALSE	FALSE	FALSE	FALSE	FALSE	FALSE	FALSE	FALSE	FALSE	FALSE	FALSE	FALSE	FALSE	FALSE	FALSE	FALSE	FALSE	FALSE
873	101703052	46	99	160	5	6	1887-08-31	FALSE	FALSE	FALSE	white	1841	FALSE	CT	cold	72.57472	167.64	25.8243895734807	1887	08	1841	1840s	37.2222222222222	FALSE	FALSE	FALSE	FALSE	FALSE	FALSE	FALSE	FALSE	FALSE	FALSE	FALSE	FALSE	FALSE	FALSE	FALSE	FALSE	FALSE	FALSE
874	101703052	48	98.4000015258789	152	5	7	1889-03-06	FALSE	FALSE	FALSE	white	1841	FALSE	CT	cold	68.945984	170.18	23.8063018340338	1889	03	1841	1840s	36.8888897365994	FALSE	FALSE	FALSE	FALSE	FALSE	FALSE	FALSE	FALSE	FALSE	FALSE	FALSE	FALSE	FALSE	FALSE	FALSE	FALSE	FALSE	FALSE
875	101703052	50	98.5	147	5	7.5	1891-01-28	FALSE	FALSE	FALSE	white	1841	FALSE	CT	cold	66.678024	171.45	22.683378634247	1891	01	1841	1840s	36.9444444444444	FALSE	FALSE	FALSE	FALSE	FALSE	FALSE	FALSE	FALSE	FALSE	FALSE	FALSE	FALSE	FALSE	FALSE	FALSE	FALSE	FALSE	FALSE
876	101703052	52	98.5999984741211	154	5	5.5	1893-04-26	FALSE	FALSE	FALSE	white	1841	FALSE	CT	cold	69.853168	166.37	25.236903897268	1893	04	1841	1840s	36.9999991522895	FALSE	FALSE	FALSE	FALSE	FALSE	FALSE	FALSE	FALSE	FALSE	FALSE	FALSE	FALSE	FALSE	FALSE	FALSE	FALSE	FALSE	FALSE
877	101703052	58	98.4000015258789	160	5	6.5	1898-11-23	FALSE	FALSE	FALSE	white	1841	FALSE	CT	cold	72.57472	168.91	25.437512800516	1898	11	1841	1840s	36.8888897365994	FALSE	FALSE	FALSE	FALSE	FALSE	FALSE	FALSE	FALSE	FALSE	FALSE	FALSE	FALSE	FALSE	FALSE	FALSE	FALSE	FALSE	FALSE
878	101703052	60	98.5	162	5	5.5	1901-07-17	FALSE	FALSE	FALSE	white	1841	FALSE	CT	cold	73.481904	166.37	26.5479118919312	1901	07	1841	1840s	36.9444444444444	FALSE	FALSE	FALSE	FALSE	FALSE	FALSE	FALSE	FALSE	FALSE	FALSE	FALSE	FALSE	FALSE	FALSE	FALSE	FALSE	FALSE	FALSE
879	101703052	63	98.5999984741211	163.5	5	6.5	1904-05-25	FALSE	FALSE	FALSE	white	1841	FALSE	CT	cold	74.162292	168.91	25.9939583930273	1904	05	1841	1840s	36.9999991522895	FALSE	FALSE	FALSE	FALSE	FALSE	FALSE	FALSE	FALSE	FALSE	FALSE	FALSE	FALSE	FALSE	FALSE	FALSE	FALSE	FALSE	FALSE
880	101703053	48	99.75	140	6	2	1891-04-15	FALSE	FALSE	FALSE	white	1843	FALSE	CT	cold	63.50288	187.96	17.9747371912567	1891	04	1843	1840s	37.6388888888889	FALSE	TRUE	FALSE	FALSE	FALSE	FALSE	FALSE	FALSE	FALSE	FALSE	FALSE	FALSE	FALSE	FALSE	FALSE	FALSE	FALSE	FALSE
881	101703054	52	99	138	5	7.5	1892-05-18	FALSE	FALSE	FALSE	white	1840	FALSE	CT	cold	62.595696	171.45	21.2946003505176	1892	05	1840	1840s	37.2222222222222	FALSE	FALSE	FALSE	FALSE	FALSE	FALSE	FALSE	FALSE	FALSE	FALSE	FALSE	FALSE	FALSE	FALSE	FALSE	FALSE	FALSE	FALSE
882	101703054	60	98.4000015258789	105	5	6.5	1900-10-17	FALSE	FALSE	FALSE	white	1840	FALSE	CT	cold	47.62716	168.91	16.6933677753386	1900	10	1840	1840s	36.8888897365994	FALSE	FALSE	FALSE	FALSE	FALSE	FALSE	FALSE	FALSE	FALSE	FALSE	FALSE	FALSE	FALSE	FALSE	FALSE	FALSE	FALSE	FALSE
884	101703055	46	98.25	148	5	11	1887-06-01	FALSE	FALSE	FALSE	white	1839.5	FALSE	CT	cold	67.131616	180.34	20.641581612463	1887	06	1839.5	1830s	36.8055555555556	FALSE	FALSE	FALSE	FALSE	FALSE	FALSE	FALSE	FALSE	FALSE	FALSE	FALSE	FALSE	FALSE	FALSE	FALSE	FALSE	FALSE	FALSE
885	101703055	52	99	150	5	11	1895-07-17	FALSE	FALSE	FALSE	white	1839.5	FALSE	CT	cold	68.0388	180.34	20.9205219045233	1895	07	1839.5	1830s	37.2222222222222	FALSE	FALSE	FALSE	FALSE	FALSE	FALSE	FALSE	FALSE	FALSE	FALSE	FALSE	FALSE	FALSE	FALSE	FALSE	FALSE	FALSE	FALSE
890	101703056	63	98.5	165	5	7	1891-01-14	FALSE	FALSE	FALSE	white	1827	FALSE	CT	cold	74.84268	170.18	25.8423671224709	1891	01	1827	1820s	36.9444444444444	FALSE	FALSE	FALSE	FALSE	FALSE	FALSE	FALSE	FALSE	FALSE	FALSE	FALSE	FALSE	FALSE	FALSE	FALSE	FALSE	FALSE	FALSE
892	101703057	48	98.5	130	5	11	1891-05-13	FALSE	FALSE	FALSE	white	1843	FALSE	CT	cold	58.96696	180.34	18.1311189839202	1891	05	1843	1840s	36.9444444444444	FALSE	FALSE	FALSE	FALSE	FALSE	FALSE	FALSE	FALSE	FALSE	FALSE	FALSE	FALSE	FALSE	FALSE	FALSE	FALSE	FALSE	FALSE
893	101703057	55	100	115	5	11	1898-05-03	FALSE	FALSE	FALSE	white	1843	FALSE	CT	cold	52.16308	180.34	16.0390667934678	1898	05	1843	1840s	37.7777777777778	FALSE	TRUE	FALSE	FALSE	FALSE	FALSE	FALSE	FALSE	TRUE	FALSE	FALSE	FALSE	FALSE	FALSE	FALSE	FALSE	FALSE	FALSE
895	101703061	56	98.8000030517578	160	5	10	1892-12-07	FALSE	FALSE	FALSE	white	1838	FALSE	CT	cold	72.57472	177.8	22.9573553024657	1892	12	1838	1830s	37.1111128065321	FALSE	FALSE	FALSE	FALSE	FALSE	FALSE	FALSE	FALSE	FALSE	FALSE	FALSE	FALSE	FALSE	FALSE	FALSE	FALSE	FALSE	FALSE
896	101703061	58	98.5999984741211	160	5	9.5	1896-07-15	FALSE	FALSE	FALSE	white	1838	FALSE	CT	cold	72.57472	176.53	23.2888651689006	1896	07	1838	1830s	36.9999991522895	FALSE	FALSE	FALSE	FALSE	FALSE	FALSE	FALSE	FALSE	FALSE	FALSE	FALSE	FALSE	FALSE	FALSE	FALSE	FALSE	FALSE	FALSE
897	101703061	60	99	165	5	10	1897-07-21	FALSE	FALSE	FALSE	white	1838	FALSE	CT	cold	74.84268	177.8	23.6747726556678	1897	07	1838	1830s	37.2222222222222	FALSE	FALSE	FALSE	FALSE	FALSE	FALSE	FALSE	FALSE	FALSE	FALSE	FALSE	FALSE	FALSE	FALSE	FALSE	FALSE	FALSE	FALSE
898	101703061	65	98.4000015258789	160	5	9	1902-10-15	FALSE	FALSE	FALSE	white	1838	FALSE	CT	cold	72.57472	175.26	23.627607851729	1902	10	1838	1830s	36.8888897365994	FALSE	FALSE	FALSE	FALSE	FALSE	FALSE	FALSE	FALSE	FALSE	FALSE	FALSE	FALSE	FALSE	FALSE	FALSE	FALSE	FALSE	FALSE
901	101703062	50	98.6999969482422	176	5	7	1886-05-19	FALSE	FALSE	FALSE	white	1835	FALSE	CT	cold	79.832192	170.18	27.5651915973023	1886	05	1835	1830s	37.0555538601346	FALSE	FALSE	FALSE	FALSE	FALSE	FALSE	FALSE	FALSE	FALSE	FALSE	FALSE	FALSE	FALSE	FALSE	FALSE	FALSE	FALSE	FALSE
902	101703062	52	98.4000015258789	175	5	8	1887-11-02	FALSE	FALSE	FALSE	white	1835	FALSE	CT	cold	79.3786	172.72	26.6083642028876	1887	11	1835	1830s	36.8888897365994	FALSE	FALSE	FALSE	FALSE	FALSE	FALSE	FALSE	FALSE	FALSE	FALSE	FALSE	FALSE	FALSE	FALSE	FALSE	FALSE	FALSE	FALSE
903	101703062	55	98.5	165	5	8	1890-12-24	FALSE	FALSE	FALSE	white	1835	FALSE	CT	cold	74.84268	172.72	25.0878862484369	1890	12	1835	1830s	36.9444444444444	FALSE	FALSE	FALSE	FALSE	FALSE	FALSE	FALSE	FALSE	FALSE	FALSE	FALSE	FALSE	FALSE	FALSE	FALSE	FALSE	FALSE	FALSE
907	101703064	44	99	145	5	9	1884-02-27	FALSE	FALSE	FALSE	white	1840	FALSE	CT	cold	65.77084	175.26	21.4125196156294	1884	02	1840	1840s	37.2222222222222	FALSE	FALSE	FALSE	FALSE	FALSE	FALSE	FALSE	FALSE	FALSE	FALSE	FALSE	FALSE	FALSE	FALSE	FALSE	FALSE	FALSE	FALSE
908	101703064	48	98.5	140	5	9.5	1888-12-12	FALSE	FALSE	FALSE	white	1840	FALSE	CT	cold	63.50288	176.53	20.377757022788	1888	12	1840	1840s	36.9444444444444	FALSE	FALSE	FALSE	FALSE	FALSE	FALSE	FALSE	FALSE	FALSE	FALSE	FALSE	FALSE	FALSE	FALSE	FALSE	FALSE	FALSE	FALSE
909	101703064	51	100	127	5	9	1891-07-01	FALSE	FALSE	FALSE	white	1840	FALSE	CT	cold	57.606184	175.26	18.7544137323099	1891	07	1840	1840s	37.7777777777778	FALSE	TRUE	FALSE	FALSE	FALSE	FALSE	FALSE	FALSE	FALSE	FALSE	FALSE	FALSE	FALSE	FALSE	FALSE	FALSE	FALSE	FALSE
910	101703064	53	99	128	5	9	1893-04-05	FALSE	FALSE	FALSE	white	1840	FALSE	OH	moderately_cold	58.059776	175.26	18.9020862813832	1893	04	1840	1840s	37.2222222222222	FALSE	FALSE	FALSE	FALSE	FALSE	FALSE	FALSE	FALSE	FALSE	FALSE	FALSE	FALSE	FALSE	FALSE	FALSE	FALSE	FALSE	FALSE
911	101703064	61	100	135	5	8	1901-07-03	FALSE	FALSE	FALSE	white	1840	FALSE	CT	cold	61.23492	172.72	20.5264523850847	1901	07	1840	1840s	37.7777777777778	FALSE	TRUE	FALSE	FALSE	FALSE	FALSE	FALSE	FALSE	FALSE	FALSE	FALSE	FALSE	FALSE	FALSE	FALSE	FALSE	FALSE	FALSE
912	101703065	71	98.4000015258789	171	5	10.5	1899-03-08	FALSE	FALSE	FALSE	white	1827	FALSE	CT	cold	77.564232	179.07	24.1888838689402	1899	03	1827	1820s	36.8888897365994	FALSE	FALSE	FALSE	FALSE	FALSE	FALSE	FALSE	FALSE	FALSE	FALSE	FALSE	FALSE	FALSE	FALSE	FALSE	FALSE	FALSE	FALSE
915	101703066	57	98.4000015258789	200	5	8	1887-10-19	FALSE	FALSE	FALSE	white	1836	FALSE	CT	cold	90.7184	172.72	30.4095590890144	1887	10	1836	1830s	36.8888897365994	FALSE	FALSE	FALSE	FALSE	FALSE	FALSE	FALSE	FALSE	FALSE	FALSE	FALSE	FALSE	FALSE	FALSE	FALSE	FALSE	FALSE	FALSE
916	101703066	53	98.5	225	5	8	1889-09-04	FALSE	FALSE	FALSE	white	1836	FALSE	CT	cold	102.0582	172.72	34.2107539751412	1889	09	1836	1830s	36.9444444444444	FALSE	FALSE	FALSE	FALSE	FALSE	FALSE	FALSE	FALSE	FALSE	FALSE	FALSE	FALSE	FALSE	FALSE	FALSE	FALSE	FALSE	FALSE
917	101703066	56	98.4000015258789	175	5	8	1892-02-17	FALSE	FALSE	FALSE	white	1836	FALSE	CT	cold	79.3786	172.72	26.6083642028876	1892	02	1836	1830s	36.8888897365994	FALSE	FALSE	FALSE	FALSE	FALSE	FALSE	FALSE	FALSE	FALSE	FALSE	FALSE	FALSE	FALSE	FALSE	FALSE	FALSE	FALSE	FALSE
918	101703066	59	99	195	5	8	1894-08-15	FALSE	FALSE	FALSE	white	1836	FALSE	CT	cold	88.45044	172.72	29.649320111789	1894	08	1836	1830s	37.2222222222222	FALSE	FALSE	FALSE	FALSE	FALSE	FALSE	FALSE	FALSE	FALSE	FALSE	FALSE	FALSE	FALSE	FALSE	FALSE	FALSE	FALSE	FALSE
919	101703066	64	98.4000015258789	197	5	7.5	1899-11-29	FALSE	FALSE	FALSE	white	1836	FALSE	CT	cold	89.357624	171.45	30.3988135438548	1899	11	1836	1830s	36.8888897365994	FALSE	FALSE	FALSE	FALSE	FALSE	FALSE	FALSE	FALSE	FALSE	FALSE	FALSE	FALSE	FALSE	FALSE	FALSE	FALSE	FALSE	FALSE
920	101703066	70	98.5999984741211	172	5	6	1906-04-04	FALSE	FALSE	FALSE	white	1836	FALSE	CT	cold	78.017824	167.64	27.7612187914918	1906	04	1836	1830s	36.9999991522895	FALSE	FALSE	FALSE	FALSE	FALSE	FALSE	FALSE	FALSE	FALSE	FALSE	FALSE	FALSE	FALSE	FALSE	FALSE	FALSE	FALSE	FALSE
922	101703068	46	98.75	165	5	6	1890-03-12	FALSE	FALSE	FALSE	white	1843	FALSE	CT	cold	74.84268	167.64	26.631401747652	1890	03	1843	1840s	37.0833333333333	FALSE	FALSE	FALSE	FALSE	FALSE	FALSE	FALSE	FALSE	FALSE	FALSE	FALSE	FALSE	FALSE	FALSE	FALSE	FALSE	FALSE	FALSE
923	101703068	52	98.1999969482422	175	5	6	1896-03-18	FALSE	FALSE	FALSE	white	1843	FALSE	CT	cold	79.3786	167.64	28.2454260959945	1896	03	1843	1840s	36.7777760823568	FALSE	FALSE	FALSE	FALSE	FALSE	FALSE	FALSE	FALSE	FALSE	FALSE	FALSE	FALSE	FALSE	FALSE	FALSE	FALSE	FALSE	FALSE
924	101703068	56	98.4000015258789	155	5	5.5	1899-08-09	FALSE	FALSE	FALSE	white	1843	FALSE	CT	cold	70.30676	166.37	25.4007798966009	1899	08	1843	1840s	36.8888897365994	FALSE	FALSE	FALSE	FALSE	FALSE	FALSE	FALSE	FALSE	FALSE	FALSE	FALSE	FALSE	FALSE	FALSE	FALSE	FALSE	FALSE	FALSE
925	101703068	60	98.4000015258789	160	5	5.75	1903-07-01	FALSE	FALSE	FALSE	white	1843	FALSE	CT	cold	72.57472	167.005	26.0211461162271	1903	07	1843	1840s	36.8888897365994	FALSE	FALSE	FALSE	FALSE	FALSE	FALSE	FALSE	FALSE	FALSE	FALSE	FALSE	FALSE	FALSE	FALSE	FALSE	FALSE	FALSE	FALSE
926	101703068	62	98.5	160	5	5	1905-11-01	FALSE	FALSE	FALSE	white	1843	FALSE	CT	cold	72.57472	165.1	26.6250984572975	1905	11	1843	1840s	36.9444444444444	FALSE	FALSE	FALSE	FALSE	FALSE	FALSE	FALSE	FALSE	FALSE	FALSE	FALSE	FALSE	FALSE	FALSE	FALSE	FALSE	FALSE	FALSE
927	101703070	67	98.8000030517578	110	5	4	1893-03-01	FALSE	FALSE	FALSE	white	1826	FALSE	CT	cold	49.89512	162.56	18.8812477234329	1893	03	1826	1820s	37.1111128065321	FALSE	FALSE	FALSE	FALSE	FALSE	FALSE	FALSE	FALSE	FALSE	FALSE	FALSE	FALSE	FALSE	FALSE	FALSE	FALSE	FALSE	FALSE
936	101703071	45	98	185	6	NA	1886-04-14	FALSE	FALSE	FALSE	white	1841	FALSE	CT	cold	83.91452	182.88	25.0902326650332	1886	04	1841	1840s	36.6666666666667	FALSE	FALSE	FALSE	FALSE	FALSE	FALSE	FALSE	FALSE	FALSE	FALSE	FALSE	FALSE	FALSE	FALSE	FALSE	FALSE	FALSE	FALSE
937	101703071	46	98	198.5	5	11.5	1887-04-27	FALSE	FALSE	FALSE	white	1841	FALSE	CT	cold	90.038012	181.61	27.2989774988303	1887	04	1841	1840s	36.6666666666667	FALSE	FALSE	TRUE	FALSE	FALSE	FALSE	FALSE	FALSE	FALSE	FALSE	FALSE	FALSE	FALSE	FALSE	FALSE	FALSE	FALSE	FALSE
938	101703071	47	98.5	180	6	NA	1888-04-04	FALSE	FALSE	FALSE	white	1841	FALSE	CT	cold	81.64656	182.88	24.412118268681	1888	04	1841	1840s	36.9444444444444	FALSE	FALSE	TRUE	FALSE	FALSE	FALSE	FALSE	FALSE	FALSE	FALSE	FALSE	FALSE	FALSE	FALSE	FALSE	FALSE	FALSE	FALSE
939	101703071	48	98.25	208	5	10	1890-03-05	FALSE	FALSE	FALSE	white	1841	FALSE	CT	cold	94.347136	177.8	29.8445618932054	1890	03	1841	1840s	36.8055555555556	FALSE	FALSE	TRUE	FALSE	FALSE	FALSE	FALSE	FALSE	FALSE	FALSE	FALSE	FALSE	FALSE	FALSE	FALSE	FALSE	FALSE	FALSE
940	101703071	49	98.4000015258789	200	5	10	1891-02-04	FALSE	FALSE	FALSE	white	1841	FALSE	CT	cold	90.7184	177.8	28.6966941280821	1891	02	1841	1840s	36.8888897365994	FALSE	FALSE	FALSE	FALSE	FALSE	FALSE	FALSE	FALSE	FALSE	FALSE	FALSE	FALSE	FALSE	FALSE	FALSE	FALSE	FALSE	FALSE
941	101703071	50	98.4000015258789	205	5	11	1891-12-02	FALSE	FALSE	FALSE	white	1841	FALSE	CT	cold	92.98636	180.34	28.5913799361818	1891	12	1841	1840s	36.8888897365994	FALSE	FALSE	TRUE	FALSE	FALSE	FALSE	FALSE	FALSE	FALSE	FALSE	FALSE	FALSE	FALSE	FALSE	FALSE	FALSE	FALSE	FALSE
942	101703071	51	98.5	200	5	10.5	1892-12-21	FALSE	FALSE	FALSE	white	1841	FALSE	NY	cold	90.7184	179.07	28.2910922443745	1892	12	1841	1840s	36.9444444444444	FALSE	FALSE	TRUE	FALSE	FALSE	FALSE	FALSE	FALSE	FALSE	FALSE	FALSE	FALSE	FALSE	FALSE	FALSE	FALSE	FALSE	FALSE
943	101703071	54	98.5	215	5	10.5	1895-09-18	FALSE	FALSE	FALSE	white	1841	FALSE	CT	cold	97.52228	179.07	30.4129241627026	1895	09	1841	1840s	36.9444444444444	FALSE	FALSE	FALSE	FALSE	FALSE	FALSE	FALSE	FALSE	FALSE	FALSE	FALSE	FALSE	FALSE	FALSE	FALSE	FALSE	FALSE	FALSE
944	101703071	57	98.6999969482422	225	5	10.5	1898-07-27	FALSE	FALSE	FALSE	white	1841	FALSE	CT	cold	102.0582	179.07	31.8274787749213	1898	07	1841	1840s	37.0555538601346	FALSE	FALSE	TRUE	FALSE	FALSE	FALSE	FALSE	FALSE	FALSE	FALSE	FALSE	FALSE	FALSE	FALSE	FALSE	FALSE	FALSE	FALSE
945	101703071	60	98.4000015258789	225	5	11.5	1901-12-04	FALSE	FALSE	FALSE	white	1841	FALSE	CT	cold	102.0582	181.61	30.9434253765079	1901	12	1841	1840s	36.8888897365994	FALSE	FALSE	TRUE	FALSE	FALSE	FALSE	FALSE	FALSE	FALSE	FALSE	FALSE	FALSE	FALSE	FALSE	FALSE	FALSE	FALSE	FALSE
946	101703071	62	98.4000015258789	242	5	10	1902-12-31	FALSE	FALSE	FALSE	white	1841	FALSE	CT	cold	109.769264	177.8	34.7229998949794	1902	12	1841	1840s	36.8888897365994	FALSE	FALSE	TRUE	FALSE	FALSE	FALSE	FALSE	FALSE	FALSE	FALSE	FALSE	FALSE	FALSE	FALSE	FALSE	FALSE	FALSE	FALSE
947	101703074	58	98.75	148	6	NA	1891-02-11	FALSE	FALSE	FALSE	white	1833	FALSE	CT	cold	67.131616	182.88	20.0721861320266	1891	02	1833	1830s	37.0833333333333	FALSE	FALSE	FALSE	FALSE	FALSE	FALSE	FALSE	FALSE	FALSE	FALSE	FALSE	FALSE	FALSE	FALSE	FALSE	FALSE	FALSE	FALSE
948	101703074	56	98.75	140	5	11	1891-12-23	FALSE	FALSE	FALSE	white	1833	FALSE	CT	cold	63.50288	180.34	19.5258204442217	1891	12	1833	1830s	37.0833333333333	FALSE	FALSE	FALSE	FALSE	FALSE	FALSE	FALSE	FALSE	FALSE	FALSE	FALSE	FALSE	FALSE	FALSE	FALSE	FALSE	FALSE	FALSE
949	101703074	59	99	145	5	11	1892-10-12	FALSE	FALSE	FALSE	white	1833	FALSE	CT	cold	65.77084	180.34	20.2231711743725	1892	10	1833	1830s	37.2222222222222	FALSE	FALSE	FALSE	FALSE	FALSE	FALSE	FALSE	FALSE	FALSE	FALSE	FALSE	FALSE	FALSE	FALSE	FALSE	FALSE	FALSE	FALSE
950	101703076	44	98	175	6	2	1884-07-02	FALSE	FALSE	FALSE	white	1840	FALSE	CT	cold	79.3786	187.96	22.4684214890709	1884	07	1840	1840s	36.6666666666667	FALSE	FALSE	FALSE	FALSE	FALSE	FALSE	FALSE	FALSE	FALSE	FALSE	FALSE	FALSE	FALSE	FALSE	FALSE	FALSE	FALSE	FALSE
951	101703076	46	98.25	170	6	1.5	1886-06-02	FALSE	FALSE	FALSE	white	1840	FALSE	CT	cold	77.11064	186.69	22.1244353821948	1886	06	1840	1840s	36.8055555555556	FALSE	FALSE	TRUE	FALSE	FALSE	FALSE	FALSE	FALSE	FALSE	FALSE	FALSE	FALSE	FALSE	FALSE	FALSE	FALSE	FALSE	FALSE
952	101703076	49	99.1999969482422	165	6	1	1889-02-27	FALSE	FALSE	FALSE	white	1840	FALSE	CT	cold	74.84268	185.42	21.7688845961291	1889	02	1840	1840s	37.3333316379123	FALSE	FALSE	FALSE	FALSE	FALSE	FALSE	FALSE	FALSE	FALSE	FALSE	FALSE	FALSE	FALSE	FALSE	FALSE	FALSE	FALSE	FALSE
953	101703076	50	98.5	168	6	2	1890-06-11	FALSE	FALSE	FALSE	white	1840	FALSE	CT	cold	76.203456	187.96	21.569684629508	1890	06	1840	1840s	36.9444444444444	FALSE	FALSE	TRUE	FALSE	FALSE	FALSE	FALSE	FALSE	FALSE	FALSE	FALSE	FALSE	FALSE	FALSE	FALSE	FALSE	FALSE	FALSE
954	101703076	51	98.4000015258789	165	6	1.5	1892-02-17	FALSE	FALSE	FALSE	white	1840	FALSE	CT	cold	74.84268	186.69	21.4737166944832	1892	02	1840	1840s	36.8888897365994	FALSE	FALSE	FALSE	FALSE	FALSE	FALSE	FALSE	FALSE	FALSE	FALSE	FALSE	FALSE	FALSE	FALSE	FALSE	FALSE	FALSE	FALSE
955	101703076	67	98.5	168	6	2	1897-03-31	FALSE	FALSE	FALSE	white	1840	FALSE	CT	cold	76.203456	187.96	21.569684629508	1897	03	1840	1840s	36.9444444444444	FALSE	FALSE	TRUE	FALSE	FALSE	FALSE	FALSE	FALSE	FALSE	FALSE	FALSE	FALSE	FALSE	FALSE	FALSE	FALSE	FALSE	FALSE
956	101703076	66	98.4000015258789	170	6	1.5	1903-07-29	FALSE	FALSE	FALSE	white	1840	FALSE	CT	cold	77.11064	186.69	22.1244353821948	1903	07	1840	1840s	36.8888897365994	FALSE	FALSE	TRUE	FALSE	FALSE	FALSE	FALSE	FALSE	FALSE	FALSE	FALSE	FALSE	FALSE	FALSE	FALSE	FALSE	FALSE	FALSE
957	101703076	68	98.5	165	6	NA	1905-10-18	FALSE	FALSE	FALSE	white	1840	FALSE	CT	cold	74.84268	182.88	22.3777750796242	1905	10	1840	1840s	36.9444444444444	FALSE	FALSE	TRUE	FALSE	FALSE	FALSE	FALSE	FALSE	FALSE	FALSE	FALSE	FALSE	FALSE	FALSE	FALSE	FALSE	FALSE	FALSE
962	101703077	44	98	147	5	11	1884-10-29	FALSE	FALSE	FALSE	white	1840	FALSE	CT	cold	66.678024	180.34	20.5021114664328	1884	10	1840	1840s	36.6666666666667	FALSE	FALSE	FALSE	FALSE	FALSE	FALSE	FALSE	FALSE	FALSE	FALSE	FALSE	FALSE	FALSE	FALSE	FALSE	FALSE	FALSE	FALSE
963	101703077	56	98.5	148	5	10	1896-11-04	FALSE	FALSE	FALSE	white	1840	FALSE	CT	cold	67.131616	177.8	21.2355536547808	1896	11	1840	1840s	36.9444444444444	FALSE	FALSE	FALSE	FALSE	FALSE	FALSE	FALSE	FALSE	FALSE	FALSE	FALSE	FALSE	FALSE	FALSE	FALSE	FALSE	FALSE	FALSE
964	101703077	61	98.4000015258789	145	5	11.75	1901-06-05	FALSE	FALSE	FALSE	white	1840	FALSE	CT	cold	65.77084	182.245	19.80259678083	1901	06	1840	1840s	36.8888897365994	FALSE	FALSE	FALSE	FALSE	FALSE	FALSE	FALSE	FALSE	FALSE	FALSE	FALSE	FALSE	FALSE	FALSE	FALSE	FALSE	FALSE	FALSE
965	101703077	67	98.5	147	5	10	1908-03-18	FALSE	FALSE	FALSE	white	1840	FALSE	CT	cold	66.678024	177.8	21.0920701841404	1908	03	1840	1840s	36.9444444444444	FALSE	FALSE	FALSE	FALSE	FALSE	FALSE	FALSE	FALSE	FALSE	FALSE	FALSE	FALSE	FALSE	FALSE	FALSE	FALSE	FALSE	FALSE
967	101703077	72	98.4000015258789	145	5	10	1912-08-07	FALSE	FALSE	FALSE	white	1840	FALSE	CT	cold	65.77084	177.8	20.8051032428595	1912	08	1840	1840s	36.8888897365994	FALSE	FALSE	FALSE	FALSE	FALSE	FALSE	FALSE	FALSE	FALSE	FALSE	FALSE	FALSE	FALSE	FALSE	FALSE	FALSE	FALSE	FALSE
968	101703079	54	99	165	5	9.5	1892-12-21	FALSE	FALSE	FALSE	white	1841	FALSE	CT	cold	74.84268	176.53	24.0166422054287	1892	12	1841	1840s	37.2222222222222	FALSE	FALSE	TRUE	FALSE	FALSE	FALSE	FALSE	FALSE	FALSE	FALSE	FALSE	FALSE	FALSE	FALSE	FALSE	FALSE	FALSE	FALSE
969	101703079	61	98.4000015258789	157	5	8	1903-04-22	FALSE	FALSE	TRUE	white	1841	FALSE	CT	cold	71.213944	172.72	23.8715038848763	1903	04	1841	1840s	36.8888897365994	FALSE	FALSE	FALSE	FALSE	FALSE	FALSE	FALSE	FALSE	FALSE	FALSE	FALSE	FALSE	FALSE	FALSE	FALSE	FALSE	FALSE	FALSE
970	101703079	62	98.4000015258789	158	5	8	1903-08-05	FALSE	FALSE	TRUE	white	1841	FALSE	CT	cold	71.667536	172.72	24.0235516803214	1903	08	1841	1840s	36.8888897365994	FALSE	FALSE	FALSE	FALSE	FALSE	FALSE	FALSE	FALSE	FALSE	FALSE	FALSE	FALSE	FALSE	FALSE	FALSE	FALSE	FALSE	FALSE
971	101703079	64	98.5	156	5	8	1905-09-06	FALSE	FALSE	FALSE	white	1841	FALSE	CT	cold	70.760352	172.72	23.7194560894312	1905	09	1841	1840s	36.9444444444444	FALSE	FALSE	FALSE	FALSE	FALSE	FALSE	FALSE	FALSE	FALSE	FALSE	FALSE	FALSE	FALSE	FALSE	FALSE	TRUE	FALSE	FALSE
972	101703080	61	98.4000015258789	170	5	8.5	1902-11-20	FALSE	FALSE	FALSE	white	1839	FALSE	VA	moderate	77.11064	173.99	25.4721575030022	1902	11	1839	1830s	36.8888897365994	FALSE	FALSE	FALSE	FALSE	FALSE	FALSE	FALSE	FALSE	FALSE	FALSE	FALSE	FALSE	FALSE	FALSE	FALSE	FALSE	FALSE	FALSE
973	101703080	59	98.5	164	5	7	1902-02-12	FALSE	FALSE	FALSE	white	1839	FALSE	VA	moderate	74.389088	170.18	25.6857467156681	1902	02	1839	1830s	36.9444444444444	FALSE	FALSE	FALSE	FALSE	FALSE	FALSE	FALSE	FALSE	FALSE	FALSE	FALSE	FALSE	FALSE	FALSE	FALSE	FALSE	FALSE	FALSE
974	101703080	58	98.5999984741211	167	5	9	1900-10-18	FALSE	FALSE	FALSE	white	1839	FALSE	NH	very cold	75.749864	175.26	24.6613156952422	1900	10	1839	1830s	36.9999991522895	FALSE	FALSE	FALSE	FALSE	FALSE	FALSE	FALSE	FALSE	FALSE	FALSE	FALSE	FALSE	FALSE	FALSE	FALSE	FALSE	FALSE	FALSE
975	101703080	56	98.5999984741211	165	5	10	1897-12-01	FALSE	FALSE	FALSE	white	1839	FALSE	VA	moderate	74.84268	177.8	23.6747726556678	1897	12	1839	1830s	36.9999991522895	FALSE	FALSE	FALSE	FALSE	FALSE	FALSE	FALSE	FALSE	FALSE	FALSE	FALSE	FALSE	FALSE	FALSE	FALSE	FALSE	FALSE	FALSE
976	101703080	49	98.75	202	5	10	1891-04-29	FALSE	FALSE	FALSE	white	1839	FALSE	CT	cold	91.625584	177.8	28.9836610693629	1891	04	1839	1830s	37.0833333333333	FALSE	FALSE	FALSE	FALSE	FALSE	FALSE	FALSE	FALSE	FALSE	FALSE	FALSE	FALSE	FALSE	FALSE	FALSE	FALSE	FALSE	FALSE
977	101703080	66	98	163	5	9	1905-01-11	FALSE	FALSE	FALSE	white	1839	FALSE	VA	moderate	73.935496	175.26	24.070625498949	1905	01	1839	1830s	36.6666666666667	FALSE	FALSE	FALSE	FALSE	FALSE	FALSE	FALSE	FALSE	FALSE	FALSE	FALSE	FALSE	FALSE	FALSE	FALSE	FALSE	FALSE	FALSE
978	101703081	55	98.5	160	5	10.5	1892-03-02	FALSE	FALSE	FALSE	white	1836	FALSE	CT	cold	72.57472	179.07	22.6328737954996	1892	03	1836	1830s	36.9444444444444	FALSE	FALSE	FALSE	FALSE	FALSE	FALSE	FALSE	FALSE	FALSE	FALSE	FALSE	FALSE	FALSE	FALSE	FALSE	FALSE	FALSE	FALSE
979	101703081	64	98.5	136	5	10.5	1906-11-07	FALSE	FALSE	FALSE	white	1836	FALSE	CT	cold	61.688512	179.07	19.2379427261747	1906	11	1836	1830s	36.9444444444444	FALSE	FALSE	FALSE	FALSE	FALSE	FALSE	FALSE	FALSE	FALSE	FALSE	FALSE	FALSE	FALSE	FALSE	FALSE	FALSE	FALSE	FALSE
980	101703081	67	98.4000015258789	151	5	10	1903-10-07	FALSE	FALSE	FALSE	white	1836	FALSE	CT	cold	68.492392	177.8	21.666004066702	1903	10	1836	1830s	36.8888897365994	FALSE	FALSE	FALSE	FALSE	FALSE	FALSE	FALSE	FALSE	FALSE	FALSE	FALSE	FALSE	FALSE	FALSE	FALSE	FALSE	FALSE	FALSE
981	101703087	60	98.4000015258789	121	5	4.5	1889-07-03	FALSE	FALSE	FALSE	white	1830	FALSE	CT	cold	54.884632	163.83	20.4486148050476	1889	07	1830	1830s	36.8888897365994	FALSE	FALSE	FALSE	FALSE	FALSE	FALSE	FALSE	FALSE	FALSE	FALSE	FALSE	FALSE	FALSE	FALSE	FALSE	FALSE	FALSE	FALSE
982	101703087	57	97.75	116	5	4.5	1887-10-26	FALSE	FALSE	FALSE	white	1830	FALSE	CT	cold	52.616672	163.83	19.6036307221944	1887	10	1830	1830s	36.5277777777778	FALSE	FALSE	FALSE	FALSE	FALSE	FALSE	FALSE	FALSE	FALSE	FALSE	FALSE	FALSE	FALSE	FALSE	FALSE	FALSE	FALSE	FALSE
983	101703087	69	98.4000015258789	115	5	4	1899-01-25	FALSE	FALSE	FALSE	white	1830	FALSE	CT	cold	52.16308	162.56	19.7394862563163	1899	01	1830	1830s	36.8888897365994	FALSE	FALSE	FALSE	FALSE	FALSE	FALSE	FALSE	FALSE	FALSE	FALSE	FALSE	FALSE	FALSE	FALSE	FALSE	FALSE	FALSE	FALSE
984	101703088	65	99.25	225	5	6.5	1892-02-24	FALSE	FALSE	FALSE	white	1826	FALSE	CT	cold	102.0582	168.91	35.7715023757256	1892	02	1826	1820s	37.3611111111111	FALSE	FALSE	TRUE	FALSE	FALSE	FALSE	FALSE	FALSE	FALSE	FALSE	FALSE	FALSE	FALSE	FALSE	FALSE	FALSE	FALSE	FALSE
985	101703088	67	98.4000015258789	225	5	5	1898-04-26	FALSE	FALSE	FALSE	white	1826	FALSE	CT	cold	102.0582	165.1	37.4415447055746	1898	04	1826	1820s	36.8888897365994	FALSE	FALSE	FALSE	FALSE	FALSE	FALSE	FALSE	FALSE	FALSE	FALSE	FALSE	FALSE	FALSE	FALSE	FALSE	FALSE	FALSE	FALSE
988	101703096	60	98.5	177	5	11	1904-04-20	FALSE	FALSE	FALSE	white	1844	FALSE	CT	cold	80.285784	180.34	24.6862158473375	1904	04	1844	1840s	36.9444444444444	FALSE	FALSE	FALSE	FALSE	FALSE	FALSE	FALSE	FALSE	FALSE	FALSE	FALSE	FALSE	FALSE	FALSE	FALSE	FALSE	FALSE	FALSE
989	101703096	59	98.4000015258789	180	5	9	1902-11-05	FALSE	FALSE	FALSE	white	1844	FALSE	CT	cold	81.64656	175.26	26.5810588331952	1902	11	1844	1840s	36.8888897365994	FALSE	FALSE	TRUE	FALSE	FALSE	FALSE	FALSE	FALSE	FALSE	FALSE	FALSE	FALSE	FALSE	FALSE	FALSE	FALSE	FALSE	FALSE
990	101703096	57	98.3000030517578	170	5	9.25	1900-12-26	FALSE	FALSE	FALSE	white	1844	FALSE	CT	cold	77.11064	175.895	24.923401799781	1900	12	1844	1840s	36.8333350287543	FALSE	FALSE	TRUE	FALSE	FALSE	FALSE	FALSE	FALSE	FALSE	FALSE	FALSE	FALSE	FALSE	FALSE	FALSE	FALSE	FALSE	FALSE
991	101703096	49	98.5	192.5	5	11	1893-02-15	FALSE	FALSE	FALSE	white	1844	FALSE	NY	cold	87.31646	180.34	26.8480031108049	1893	02	1844	1840s	36.9444444444444	FALSE	FALSE	FALSE	FALSE	FALSE	FALSE	FALSE	FALSE	FALSE	FALSE	FALSE	FALSE	FALSE	FALSE	FALSE	FALSE	FALSE	FALSE
992	101703096	54	98.4000015258789	180	5	9.63000011444092	1898-01-19	FALSE	FALSE	FALSE	white	1844	FALSE	CT	cold	81.64656	176.86020029068	26.1022332604093	1898	01	1844	1840s	36.8888897365994	FALSE	FALSE	FALSE	FALSE	FALSE	FALSE	FALSE	FALSE	FALSE	FALSE	FALSE	FALSE	FALSE	FALSE	FALSE	FALSE	FALSE	FALSE
993	101703096	47	99	175	5	11	1891-06-10	FALSE	FALSE	FALSE	white	1844	FALSE	CT	cold	79.3786	180.34	24.4072755552772	1891	06	1844	1840s	37.2222222222222	FALSE	FALSE	FALSE	FALSE	FALSE	FALSE	FALSE	FALSE	FALSE	FALSE	FALSE	FALSE	FALSE	FALSE	FALSE	FALSE	FALSE	FALSE
994	101703096	47	98.5	175	5	10.5	1890-04-23	FALSE	FALSE	FALSE	white	1844	FALSE	CT	cold	79.3786	179.07	24.7547057138277	1890	04	1844	1840s	36.9444444444444	FALSE	FALSE	FALSE	FALSE	FALSE	FALSE	FALSE	FALSE	FALSE	FALSE	FALSE	FALSE	FALSE	FALSE	FALSE	FALSE	FALSE	FALSE
995	101703099	59	98.75	160	5	10	1891-08-05	FALSE	FALSE	FALSE	white	1832	FALSE	CT	cold	72.57472	177.8	22.9573553024657	1891	08	1832	1830s	37.0833333333333	FALSE	FALSE	TRUE	FALSE	FALSE	FALSE	FALSE	FALSE	FALSE	FALSE	FALSE	FALSE	FALSE	FALSE	FALSE	FALSE	FALSE	FALSE
996	101703101	53	98.6999969482422	145	5	8	1897-11-10	FALSE	FALSE	FALSE	white	1844	FALSE	CT	cold	65.77084	172.72	22.0469303395354	1897	11	1844	1840s	37.0555538601346	FALSE	FALSE	FALSE	FALSE	FALSE	FALSE	FALSE	FALSE	FALSE	FALSE	FALSE	FALSE	FALSE	FALSE	FALSE	FALSE	FALSE	FALSE
997	101703101	60	98.6999969482422	149	5	6.25	1904-11-16	FALSE	FALSE	FALSE	white	1844	FALSE	CT	cold	67.585208	168.275	23.8678036401997	1904	11	1844	1840s	37.0555538601346	FALSE	FALSE	FALSE	FALSE	FALSE	FALSE	FALSE	FALSE	FALSE	FALSE	FALSE	FALSE	FALSE	FALSE	FALSE	FALSE	FALSE	FALSE
998	101703101	61	98.5999984741211	145	5	7	1906-02-07	FALSE	FALSE	FALSE	white	1844	FALSE	CT	cold	65.77084	170.18	22.7099589864138	1906	02	1844	1840s	36.9999991522895	FALSE	FALSE	FALSE	FALSE	FALSE	FALSE	FALSE	FALSE	FALSE	FALSE	FALSE	FALSE	FALSE	FALSE	FALSE	FALSE	FALSE	FALSE
999	101703102	41	99.5	153	5	6.5	1887-11-30	FALSE	FALSE	FALSE	white	1846	FALSE	CT	cold	69.399576	168.91	24.3246216154934	1887	11	1846	1840s	37.5	FALSE	FALSE	FALSE	FALSE	FALSE	FALSE	FALSE	FALSE	FALSE	FALSE	FALSE	FALSE	FALSE	FALSE	FALSE	FALSE	FALSE	FALSE
1000	101703102	42	98.4000015258789	155	5	6	1889-01-02	FALSE	FALSE	FALSE	white	1846	FALSE	CT	cold	70.30676	167.64	25.0173773993094	1889	01	1846	1840s	36.8888897365994	FALSE	FALSE	FALSE	FALSE	FALSE	FALSE	FALSE	FALSE	FALSE	FALSE	FALSE	FALSE	FALSE	FALSE	FALSE	FALSE	FALSE	FALSE
1001	101703102	76	98	141	5	6	1923-10-16	TRUE	FALSE	FALSE	white	1846	FALSE	CT	cold	63.956472	167.64	22.7577433116299	1923	10	1846	1840s	36.6666666666667	FALSE	FALSE	FALSE	FALSE	FALSE	FALSE	FALSE	FALSE	FALSE	FALSE	FALSE	FALSE	FALSE	FALSE	FALSE	FALSE	FALSE	FALSE
1007	101703104	53	98.5	148	5	8	1890-04-09	FALSE	FALSE	FALSE	white	1835	FALSE	CT	cold	67.131616	172.72	22.5030737258706	1890	04	1835	1830s	36.9444444444444	FALSE	FALSE	FALSE	FALSE	FALSE	FALSE	FALSE	FALSE	FALSE	FALSE	FALSE	FALSE	FALSE	FALSE	FALSE	FALSE	FALSE	FALSE
1008	200904002	46	98	135	5	10	1884-01-05	FALSE	FALSE	FALSE	white	1841	FALSE	ME	very cold	61.23492	177.8	19.3702685364554	1884	01	1841	1840s	36.6666666666667	FALSE	FALSE	FALSE	FALSE	FALSE	FALSE	FALSE	FALSE	FALSE	FALSE	FALSE	FALSE	FALSE	FALSE	FALSE	FALSE	FALSE	FALSE
1009	200904002	49	98.5	130	5	10	1890-05-28	FALSE	FALSE	FALSE	white	1841	FALSE	ME	very cold	58.96696	177.8	18.6528511832534	1890	05	1841	1840s	36.9444444444444	FALSE	FALSE	TRUE	FALSE	FALSE	FALSE	FALSE	FALSE	FALSE	FALSE	FALSE	FALSE	FALSE	FALSE	FALSE	FALSE	FALSE	FALSE
1011	200904003	47	98.5	155	5	9.5	1892-05-18	FALSE	FALSE	FALSE	white	1844	FALSE	ME	very cold	70.30676	176.53	22.5610881323724	1892	05	1844	1840s	36.9444444444444	FALSE	FALSE	FALSE	FALSE	FALSE	FALSE	FALSE	FALSE	FALSE	FALSE	FALSE	FALSE	FALSE	FALSE	FALSE	FALSE	FALSE	FALSE
1012	200904006	64	98.5	162	5	10	1903-07-22	FALSE	FALSE	FALSE	white	1839	FALSE	CA	moderate	73.481904	177.8	23.2443222437465	1903	07	1839	1830s	36.9444444444444	FALSE	FALSE	FALSE	FALSE	FALSE	FALSE	FALSE	FALSE	FALSE	FALSE	FALSE	FALSE	FALSE	FALSE	FALSE	FALSE	FALSE	FALSE
1029	200904009	46	99.5	200	6	1	1883-08-08	FALSE	FALSE	FALSE	white	1836	FALSE	ME	very cold	90.7184	185.42	26.3865267831868	1883	08	1836	1830s	37.5	FALSE	FALSE	FALSE	FALSE	FALSE	FALSE	FALSE	FALSE	FALSE	FALSE	FALSE	FALSE	FALSE	FALSE	FALSE	FALSE	FALSE	FALSE
1030	200904009	51	98.5	185	6	2	1887-08-17	FALSE	FALSE	FALSE	white	1836	FALSE	ME	very cold	83.91452	187.96	23.7523312884464	1887	08	1836	1830s	36.9444444444444	FALSE	FALSE	FALSE	FALSE	FALSE	FALSE	FALSE	FALSE	FALSE	FALSE	FALSE	FALSE	FALSE	FALSE	FALSE	FALSE	FALSE	FALSE
1031	200904009	54	97.75	190	6	1	1889-03-13	FALSE	FALSE	FALSE	white	1836	FALSE	ME	very cold	86.18248	185.42	25.0672004440274	1889	03	1836	1830s	36.5277777777778	FALSE	FALSE	FALSE	FALSE	FALSE	FALSE	FALSE	FALSE	FALSE	FALSE	FALSE	FALSE	FALSE	FALSE	FALSE	FALSE	FALSE	FALSE
1032	200904009	56	98.5	155	6	1	1890-07-02	FALSE	FALSE	FALSE	white	1836	FALSE	ME	very cold	70.30676	185.42	20.4495582569698	1890	07	1836	1830s	36.9444444444444	FALSE	FALSE	FALSE	FALSE	FALSE	FALSE	FALSE	FALSE	FALSE	FALSE	FALSE	FALSE	FALSE	FALSE	FALSE	FALSE	FALSE	FALSE
1033	200904009	58	98.5	210	6	NA	1892-07-06	FALSE	FALSE	FALSE	white	1836	FALSE	ME	very cold	95.25432	182.88	28.4808046467945	1892	07	1836	1830s	36.9444444444444	FALSE	FALSE	FALSE	FALSE	FALSE	FALSE	FALSE	FALSE	FALSE	FALSE	FALSE	FALSE	FALSE	FALSE	FALSE	FALSE	FALSE	FALSE
1034	200904009	65	98.5	200	6	1	1898-05-18	FALSE	FALSE	FALSE	white	1836	FALSE	ME	very cold	90.7184	185.42	26.3865267831868	1898	05	1836	1830s	36.9444444444444	FALSE	FALSE	TRUE	FALSE	FALSE	FALSE	FALSE	FALSE	FALSE	FALSE	FALSE	FALSE	FALSE	FALSE	FALSE	FALSE	FALSE	FALSE
1035	200904009	70	98.5999984741211	228	6	NA	1902-11-05	FALSE	FALSE	FALSE	white	1836	FALSE	ME	very cold	103.418976	182.88	30.9220164736626	1902	11	1836	1830s	36.9999991522895	FALSE	FALSE	TRUE	FALSE	FALSE	FALSE	FALSE	FALSE	FALSE	FALSE	FALSE	FALSE	FALSE	FALSE	FALSE	FALSE	FALSE	FALSE
1039	200904017	58	98.5	152	5	9	1888-06-27	FALSE	FALSE	FALSE	white	1830	FALSE	ME	very cold	68.945984	175.26	22.4462274591426	1888	06	1830	1830s	36.9444444444444	FALSE	FALSE	TRUE	FALSE	FALSE	FALSE	FALSE	FALSE	FALSE	FALSE	FALSE	FALSE	FALSE	FALSE	FALSE	FALSE	FALSE	FALSE
1040	200904017	62	98.629997253418	156	5	9.5	1892-12-21	FALSE	FALSE	FALSE	white	1830	FALSE	ME	very cold	70.760352	176.53	22.7066435396781	1892	12	1830	1830s	37.0166651407878	FALSE	FALSE	TRUE	FALSE	FALSE	FALSE	FALSE	FALSE	FALSE	FALSE	FALSE	FALSE	FALSE	FALSE	FALSE	FALSE	FALSE	FALSE
1041	200904017	64	98.5999984741211	154	5	9.5	1894-12-19	FALSE	FALSE	FALSE	white	1830	FALSE	ME	very cold	69.853168	176.53	22.4155327250668	1894	12	1830	1830s	36.9999991522895	FALSE	FALSE	TRUE	FALSE	FALSE	FALSE	FALSE	FALSE	FALSE	FALSE	FALSE	FALSE	FALSE	FALSE	FALSE	FALSE	FALSE	FALSE
1042	200904017	67	98	160	5	9.5	1897-05-05	FALSE	FALSE	FALSE	white	1830	FALSE	ME	very cold	72.57472	176.53	23.2888651689006	1897	05	1830	1830s	36.6666666666667	FALSE	FALSE	TRUE	FALSE	FALSE	FALSE	FALSE	FALSE	FALSE	FALSE	FALSE	FALSE	FALSE	FALSE	FALSE	FALSE	FALSE	FALSE
1043	200904017	68	98.5999984741211	149	5	7.5	1898-11-30	FALSE	FALSE	FALSE	white	1830	FALSE	ME	very cold	67.585208	171.45	22.9919960306313	1898	11	1830	1830s	36.9999991522895	FALSE	FALSE	TRUE	FALSE	FALSE	FALSE	FALSE	FALSE	FALSE	FALSE	FALSE	FALSE	FALSE	FALSE	FALSE	FALSE	FALSE	FALSE
1050	200904022	62	98.5	125	5	9	1902-09-03	FALSE	FALSE	FALSE	white	1840	FALSE	CT	cold	56.699	175.26	18.4590686341633	1902	09	1840	1840s	36.9444444444444	FALSE	FALSE	FALSE	FALSE	FALSE	FALSE	FALSE	FALSE	FALSE	FALSE	FALSE	FALSE	FALSE	FALSE	FALSE	FALSE	FALSE	FALSE
1066	200904023	45	98.5	186.5	5	8	1887-08-26	FALSE	FALSE	FALSE	white	1842	FALSE	ME	very cold	84.594908	172.72	28.3569138505059	1887	08	1842	1840s	36.9444444444444	FALSE	FALSE	FALSE	FALSE	FALSE	FALSE	FALSE	FALSE	FALSE	FALSE	FALSE	FALSE	FALSE	FALSE	FALSE	FALSE	FALSE	FALSE
1069	200904023	51	98.5	180	5	7.5	1893-03-08	FALSE	FALSE	FALSE	white	1842	FALSE	ME	very cold	81.64656	171.45	27.7755656745881	1893	03	1842	1840s	36.9444444444444	FALSE	FALSE	FALSE	FALSE	FALSE	FALSE	FALSE	FALSE	FALSE	FALSE	FALSE	FALSE	FALSE	FALSE	FALSE	FALSE	FALSE	FALSE
1070	200904023	52	98.5	191	5	8	1894-02-07	FALSE	FALSE	FALSE	white	1842	FALSE	ME	very cold	86.636072	172.72	29.0411289300087	1894	02	1842	1840s	36.9444444444444	FALSE	FALSE	FALSE	FALSE	FALSE	FALSE	FALSE	FALSE	FALSE	FALSE	FALSE	FALSE	FALSE	FALSE	FALSE	FALSE	FALSE	FALSE
1071	200904023	65	98.5	168	5	7	NA	FALSE	FALSE	FALSE	white	1842	FALSE	ME	very cold	76.203456	170.18	26.3122283428795	1907	NA	1842	1840s	36.9444444444444	FALSE	FALSE	FALSE	FALSE	FALSE	FALSE	FALSE	FALSE	FALSE	FALSE	FALSE	FALSE	FALSE	FALSE	FALSE	FALSE	FALSE	FALSE
1072	200904023	55	98.5999984741211	183	5	7.75	1897-12-29	FALSE	FALSE	FALSE	white	1842	FALSE	ME	very cold	83.007336	172.085	28.0304741217045	1897	12	1842	1840s	36.9999991522895	FALSE	FALSE	FALSE	FALSE	FALSE	FALSE	FALSE	FALSE	FALSE	FALSE	FALSE	FALSE	FALSE	FALSE	FALSE	FALSE	FALSE	FALSE
1073	200904023	59	98.5	185	5	7.5	1902-03-12	FALSE	FALSE	FALSE	white	1842	FALSE	ME	very cold	83.91452	171.45	28.5471091655489	1902	03	1842	1840s	36.9444444444444	FALSE	FALSE	FALSE	FALSE	FALSE	FALSE	FALSE	FALSE	FALSE	FALSE	FALSE	FALSE	FALSE	FALSE	FALSE	FALSE	FALSE	FALSE
1074	200904023	60	98.5	184	5	7.75	1903-01-28	FALSE	FALSE	FALSE	white	1842	FALSE	ME	very cold	83.460928	172.085	28.1836461114406	1903	01	1842	1840s	36.9444444444444	FALSE	FALSE	FALSE	FALSE	FALSE	FALSE	FALSE	FALSE	FALSE	FALSE	FALSE	FALSE	FALSE	FALSE	FALSE	FALSE	FALSE	FALSE
1075	200904023	62	98.5	175.5	5	7.5	1904-09-14	FALSE	FALSE	FALSE	white	1842	FALSE	ME	very cold	79.605396	171.45	27.0811765327234	1904	09	1842	1840s	36.9444444444444	FALSE	FALSE	FALSE	FALSE	FALSE	FALSE	FALSE	FALSE	FALSE	FALSE	FALSE	FALSE	FALSE	FALSE	FALSE	FALSE	FALSE	FALSE
1076	200904023	63	98.1999969482422	180	5	8	1905-06-21	FALSE	FALSE	FALSE	white	1842	FALSE	ME	very cold	81.64656	172.72	27.3686031801129	1905	06	1842	1840s	36.7777760823568	FALSE	FALSE	FALSE	FALSE	FALSE	FALSE	FALSE	FALSE	FALSE	FALSE	FALSE	FALSE	FALSE	FALSE	FALSE	FALSE	FALSE	FALSE
1077	200904023	63	98.5	180	5	8	1906-03-07	FALSE	FALSE	TRUE	white	1842	FALSE	ME	very cold	81.64656	172.72	27.3686031801129	1906	03	1842	1840s	36.9444444444444	FALSE	FALSE	FALSE	FALSE	FALSE	FALSE	FALSE	FALSE	FALSE	FALSE	FALSE	FALSE	FALSE	FALSE	FALSE	FALSE	FALSE	FALSE
1078	200904023	64	98.5	182	5	7.5	1906-11-28	FALSE	FALSE	FALSE	white	1842	FALSE	ME	very cold	82.553744	171.45	28.0841830709725	1906	11	1842	1840s	36.9444444444444	FALSE	FALSE	FALSE	FALSE	FALSE	FALSE	FALSE	FALSE	FALSE	FALSE	FALSE	FALSE	FALSE	FALSE	FALSE	FALSE	FALSE	FALSE
1079	200904023	66	98.4000015258789	164	5	7.36999988555908	1908-08-19	TRUE	FALSE	FALSE	white	1842	FALSE	ME	very cold	74.389088	171.11979970932	25.404386292162	1908	08	1842	1840s	36.8888897365994	FALSE	FALSE	FALSE	FALSE	FALSE	FALSE	FALSE	FALSE	FALSE	FALSE	FALSE	FALSE	FALSE	FALSE	FALSE	FALSE	FALSE	FALSE
1080	200904023	66	98.5	177	5	4.75	1908-11-25	FALSE	FALSE	FALSE	white	1842	FALSE	ME	very cold	80.285784	164.465	29.6818983822968	1908	11	1842	1840s	36.9444444444444	FALSE	FALSE	FALSE	FALSE	FALSE	FALSE	FALSE	FALSE	FALSE	FALSE	FALSE	FALSE	FALSE	FALSE	FALSE	FALSE	FALSE	FALSE
1082	200904024	53	100	185	5	11	1895-01-02	FALSE	FALSE	FALSE	white	1842	FALSE	ME	very cold	83.91452	180.34	25.8019770155787	1895	01	1842	1840s	37.7777777777778	FALSE	FALSE	FALSE	FALSE	FALSE	FALSE	FALSE	FALSE	FALSE	FALSE	FALSE	FALSE	FALSE	FALSE	FALSE	FALSE	FALSE	FALSE
1083	200904024	57	98.3000030517578	178.5	5	9	1898-08-17	FALSE	FALSE	FALSE	white	1842	FALSE	ME	very cold	80.966172	175.26	26.3595500095852	1898	08	1842	1840s	36.8333350287543	FALSE	FALSE	TRUE	FALSE	FALSE	FALSE	FALSE	FALSE	FALSE	FALSE	FALSE	FALSE	FALSE	FALSE	FALSE	FALSE	FALSE	FALSE
1088	200904029	49	98.5	165	5	9	1885-11-11	FALSE	FALSE	FALSE	white	1838	FALSE	ME	very cold	74.84268	175.26	24.3659705970956	1885	11	1838	1830s	36.9444444444444	FALSE	FALSE	FALSE	FALSE	FALSE	FALSE	FALSE	FALSE	FALSE	FALSE	FALSE	FALSE	FALSE	FALSE	FALSE	FALSE	FALSE	FALSE
1089	200904029	54	98.5	160	5	7.5	1892-09-28	FALSE	FALSE	FALSE	white	1838	FALSE	ME	very cold	72.57472	171.45	24.689391710745	1892	09	1838	1830s	36.9444444444444	FALSE	FALSE	FALSE	FALSE	FALSE	FALSE	FALSE	FALSE	FALSE	FALSE	FALSE	FALSE	FALSE	FALSE	FALSE	FALSE	FALSE	FALSE
1090	200904029	65	98.5	167	5	7.25	1903-12-16	FALSE	FALSE	FALSE	white	1838	FALSE	ME	very cold	75.749864	170.815	25.9615039095752	1903	12	1838	1830s	36.9444444444444	FALSE	FALSE	FALSE	FALSE	FALSE	FALSE	FALSE	FALSE	FALSE	FALSE	FALSE	FALSE	FALSE	FALSE	FALSE	FALSE	FALSE	FALSE
1091	200904029	66	98.5999984741211	154	5	7	1904-12-21	FALSE	FALSE	FALSE	white	1838	FALSE	ME	very cold	69.853168	170.18	24.1195426476395	1904	12	1838	1830s	36.9999991522895	FALSE	FALSE	FALSE	FALSE	FALSE	FALSE	FALSE	FALSE	FALSE	FALSE	FALSE	FALSE	FALSE	FALSE	FALSE	FALSE	FALSE	FALSE
1096	200904032	40	98	180	5	8	1884-12-03	FALSE	FALSE	FALSE	white	1844	FALSE	ME	very cold	81.64656	172.72	27.3686031801129	1884	12	1844	1840s	36.6666666666667	FALSE	FALSE	FALSE	FALSE	FALSE	FALSE	FALSE	FALSE	FALSE	FALSE	FALSE	FALSE	FALSE	FALSE	FALSE	FALSE	FALSE	FALSE
1097	200904032	43	99.5999984741211	190	5	7	1887-04-27	FALSE	FALSE	FALSE	white	1844	FALSE	ME	very cold	86.18248	170.18	29.7578772925423	1887	04	1844	1840s	37.5555547078451	FALSE	FALSE	FALSE	FALSE	FALSE	FALSE	FALSE	FALSE	FALSE	FALSE	FALSE	FALSE	FALSE	FALSE	FALSE	FALSE	FALSE	FALSE
1098	200904032	44	98	185	5	8	1888-10-26	FALSE	FALSE	FALSE	white	1844	FALSE	ME	very cold	83.91452	172.72	28.1288421573383	1888	10	1844	1840s	36.6666666666667	FALSE	FALSE	FALSE	FALSE	FALSE	FALSE	FALSE	FALSE	FALSE	FALSE	FALSE	FALSE	FALSE	FALSE	FALSE	FALSE	FALSE	FALSE
1099	200904032	46	98.5	185	5	7.5	1890-05-14	FALSE	FALSE	FALSE	white	1844	FALSE	ME	very cold	83.91452	171.45	28.5471091655489	1890	05	1844	1840s	36.9444444444444	FALSE	FALSE	FALSE	FALSE	FALSE	FALSE	FALSE	FALSE	FALSE	FALSE	FALSE	FALSE	FALSE	FALSE	FALSE	FALSE	FALSE	FALSE
1103	200904033	39	98.5	148	5	9	1882-12-06	FALSE	FALSE	FALSE	white	1843	FALSE	MO	moderately_cold	67.131616	175.26	21.8555372628494	1882	12	1843	1840s	36.9444444444444	FALSE	FALSE	FALSE	FALSE	FALSE	FALSE	FALSE	FALSE	FALSE	FALSE	FALSE	FALSE	FALSE	FALSE	FALSE	FALSE	FALSE	FALSE
1109	200904034	52	98.5	148	5	9	1887-06-14	FALSE	FALSE	FALSE	white	1833	FALSE	ME	very cold	67.131616	175.26	21.8555372628494	1887	06	1833	1830s	36.9444444444444	FALSE	FALSE	FALSE	FALSE	FALSE	FALSE	FALSE	FALSE	FALSE	TRUE	FALSE	FALSE	FALSE	FALSE	FALSE	FALSE	FALSE	FALSE
1110	200904034	57	98.5	146	5	8.5	1890-06-18	FALSE	FALSE	FALSE	white	1833	FALSE	ME	very cold	66.224432	173.99	21.8760882084607	1890	06	1833	1830s	36.9444444444444	FALSE	FALSE	FALSE	FALSE	FALSE	FALSE	FALSE	FALSE	FALSE	FALSE	FALSE	FALSE	FALSE	FALSE	FALSE	FALSE	FALSE	FALSE
1111	200904034	57	98.5	146	5	8.5	1890-07-02	FALSE	FALSE	FALSE	white	1833	FALSE	ME	very cold	66.224432	173.99	21.8760882084607	1890	07	1833	1830s	36.9444444444444	FALSE	FALSE	FALSE	FALSE	FALSE	FALSE	FALSE	FALSE	FALSE	FALSE	FALSE	FALSE	FALSE	FALSE	FALSE	FALSE	FALSE	FALSE
1112	200904034	58	98.5	135	5	9.5	1891-06-24	FALSE	FALSE	FALSE	white	1833	FALSE	ME	very cold	61.23492	176.53	19.6499799862599	1891	06	1833	1830s	36.9444444444444	FALSE	FALSE	TRUE	FALSE	FALSE	FALSE	FALSE	FALSE	FALSE	FALSE	FALSE	FALSE	FALSE	FALSE	FALSE	FALSE	FALSE	FALSE
1113	200904034	57	98.5	140	5	9.5	1892-09-21	FALSE	FALSE	FALSE	white	1833	FALSE	ME	very cold	63.50288	176.53	20.377757022788	1892	09	1833	1830s	36.9444444444444	FALSE	FALSE	FALSE	FALSE	FALSE	FALSE	FALSE	FALSE	FALSE	FALSE	FALSE	FALSE	FALSE	FALSE	FALSE	FALSE	FALSE	FALSE
1114	200904036	49	99	130	5	5.5	1891-07-08	FALSE	FALSE	FALSE	white	1840	FALSE	CA	moderate	58.96696	166.37	21.3038799132781	1891	07	1840	1840s	37.2222222222222	FALSE	FALSE	FALSE	FALSE	FALSE	FALSE	FALSE	FALSE	FALSE	FALSE	FALSE	FALSE	FALSE	FALSE	FALSE	FALSE	FALSE	FALSE
1116	200904036	55	98.5	130	5	6	1896-12-30	FALSE	FALSE	FALSE	white	1840	FALSE	CA	moderate	58.96696	167.64	20.9823165284531	1896	12	1840	1840s	36.9444444444444	FALSE	FALSE	FALSE	FALSE	FALSE	FALSE	FALSE	FALSE	FALSE	FALSE	FALSE	FALSE	FALSE	FALSE	FALSE	FALSE	FALSE	FALSE
1118	200904036	59	97.8000030517578	120	5	5.5	1899-11-08	FALSE	FALSE	FALSE	white	1840	FALSE	CA	moderate	54.43104	166.37	19.6651199199491	1899	11	1840	1840s	36.5555572509766	FALSE	FALSE	FALSE	FALSE	FALSE	FALSE	FALSE	FALSE	FALSE	FALSE	FALSE	FALSE	FALSE	FALSE	FALSE	FALSE	FALSE	FALSE
1119	200904036	61	98.5	120	5	6	1901-10-02	FALSE	FALSE	FALSE	white	1840	FALSE	CA	moderate	54.43104	167.64	19.3682921801105	1901	10	1840	1840s	36.9444444444444	FALSE	FALSE	FALSE	FALSE	FALSE	FALSE	FALSE	FALSE	FALSE	FALSE	FALSE	FALSE	FALSE	FALSE	FALSE	FALSE	FALSE	FALSE
1120	200904036	63	98.4000015258789	118	5	5.5	1902-12-17	FALSE	FALSE	FALSE	white	1840	FALSE	CA	moderate	53.523856	166.37	19.3373679212832	1902	12	1840	1840s	36.8888897365994	FALSE	FALSE	FALSE	FALSE	FALSE	FALSE	FALSE	FALSE	FALSE	FALSE	FALSE	FALSE	FALSE	FALSE	FALSE	FALSE	FALSE	FALSE
1121	200904036	64	98.5	118	5	5.5	1904-01-27	FALSE	FALSE	FALSE	white	1840	FALSE	CA	moderate	53.523856	166.37	19.3373679212832	1904	01	1840	1840s	36.9444444444444	FALSE	FALSE	FALSE	FALSE	FALSE	FALSE	FALSE	FALSE	FALSE	FALSE	FALSE	FALSE	FALSE	FALSE	FALSE	FALSE	FALSE	FALSE
1122	200904036	64	98.5999984741211	125	5	4.5	1905-02-01	FALSE	FALSE	FALSE	white	1840	FALSE	CA	moderate	56.699	163.83	21.1246020713302	1905	02	1840	1840s	36.9999991522895	FALSE	FALSE	FALSE	FALSE	FALSE	FALSE	FALSE	FALSE	FALSE	FALSE	FALSE	FALSE	FALSE	FALSE	FALSE	FALSE	FALSE	FALSE
1125	200904037	39	98.5	165	5	8	1883-03-07	FALSE	FALSE	FALSE	white	1844	FALSE	ME	very cold	74.84268	172.72	25.0878862484369	1883	03	1844	1840s	36.9444444444444	FALSE	FALSE	FALSE	FALSE	FALSE	FALSE	FALSE	FALSE	FALSE	FALSE	FALSE	FALSE	FALSE	FALSE	FALSE	FALSE	FALSE	FALSE
1126	200904037	39	98.5	165	5	7	1883-01-06	FALSE	FALSE	FALSE	white	1844	FALSE	ME	very cold	74.84268	170.18	25.8423671224709	1883	01	1844	1840s	36.9444444444444	FALSE	FALSE	TRUE	FALSE	FALSE	FALSE	TRUE	FALSE	FALSE	FALSE	FALSE	FALSE	FALSE	FALSE	FALSE	FALSE	FALSE	FALSE
1127	200904037	43	98.5	160	5	7	1887-06-15	FALSE	FALSE	FALSE	white	1844	FALSE	NA	NA	72.57472	170.18	25.0592650884567	1887	06	1844	1840s	36.9444444444444	FALSE	FALSE	FALSE	FALSE	FALSE	FALSE	FALSE	FALSE	FALSE	FALSE	FALSE	FALSE	FALSE	FALSE	FALSE	FALSE	FALSE	FALSE
1128	200904037	44	98.5	164	5	8	1888-07-11	FALSE	FALSE	FALSE	white	1844	FALSE	ME	very cold	74.389088	172.72	24.9358384529918	1888	07	1844	1840s	36.9444444444444	FALSE	FALSE	TRUE	FALSE	FALSE	FALSE	FALSE	FALSE	FALSE	FALSE	FALSE	FALSE	FALSE	FALSE	FALSE	FALSE	FALSE	FALSE
1129	200904037	48	98.5	165	5	7	1892-09-07	FALSE	FALSE	FALSE	white	1844	FALSE	ME	very cold	74.84268	170.18	25.8423671224709	1892	09	1844	1840s	36.9444444444444	FALSE	FALSE	TRUE	FALSE	FALSE	FALSE	FALSE	FALSE	FALSE	FALSE	FALSE	FALSE	FALSE	FALSE	FALSE	FALSE	FALSE	FALSE
1130	200904037	55	98.5999984741211	147	5	7	1899-02-22	FALSE	FALSE	FALSE	white	1844	FALSE	ME	very cold	66.678024	170.18	23.0231998000196	1899	02	1844	1840s	36.9999991522895	FALSE	FALSE	TRUE	FALSE	FALSE	FALSE	FALSE	FALSE	FALSE	FALSE	FALSE	FALSE	FALSE	FALSE	FALSE	FALSE	FALSE	FALSE
1131	200904037	55	98.5999984741211	155	5	7	1900-01-01	FALSE	FALSE	FALSE	white	1844	FALSE	ME	very cold	70.30676	170.18	24.2761630544424	1900	01	1844	1840s	36.9999991522895	FALSE	FALSE	TRUE	FALSE	FALSE	FALSE	TRUE	FALSE	FALSE	FALSE	FALSE	FALSE	FALSE	FALSE	FALSE	FALSE	FALSE	FALSE
1135	200904038	63	98.6999969482422	146	5	9.5	1906-11-28	FALSE	FALSE	FALSE	white	1843	FALSE	MA	cold	66.224432	176.53	21.2510894666218	1906	11	1843	1840s	37.0555538601346	FALSE	FALSE	FALSE	FALSE	FALSE	FALSE	FALSE	FALSE	FALSE	FALSE	FALSE	FALSE	FALSE	FALSE	FALSE	FALSE	FALSE	FALSE
1136	200904038	65	98	154	5	7.5	1909-02-27	FALSE	FALSE	FALSE	white	1843	FALSE	MA	cold	69.853168	171.45	23.7635395215921	1909	02	1843	1840s	36.6666666666667	FALSE	FALSE	FALSE	FALSE	FALSE	FALSE	FALSE	FALSE	FALSE	FALSE	FALSE	FALSE	FALSE	FALSE	FALSE	FALSE	FALSE	FALSE
1141	200904040	48	99	115	5	8	1885-10-21	FALSE	FALSE	FALSE	white	1838	FALSE	ME	very cold	52.16308	172.72	17.4854964761833	1885	10	1838	1830s	37.2222222222222	FALSE	FALSE	FALSE	FALSE	FALSE	FALSE	FALSE	FALSE	FALSE	FALSE	FALSE	FALSE	FALSE	FALSE	FALSE	FALSE	FALSE	FALSE
1148	200904041	41	98.1999969482422	155	5	11	1884-12-24	FALSE	FALSE	FALSE	white	1843	FALSE	ME	very cold	70.30676	180.34	21.6178726346741	1884	12	1843	1840s	36.7777760823568	FALSE	FALSE	FALSE	FALSE	FALSE	FALSE	FALSE	FALSE	FALSE	FALSE	FALSE	FALSE	FALSE	FALSE	FALSE	FALSE	FALSE	FALSE
1149	200904041	44	98.5	145	5	10	1887-06-08	FALSE	FALSE	FALSE	white	1843	FALSE	ME	very cold	65.77084	177.8	20.8051032428595	1887	06	1843	1840s	36.9444444444444	FALSE	FALSE	FALSE	FALSE	FALSE	FALSE	FALSE	FALSE	FALSE	FALSE	FALSE	FALSE	FALSE	FALSE	FALSE	FALSE	FALSE	FALSE
1150	200904041	46	98.5	148	5	9	1889-12-11	FALSE	FALSE	FALSE	white	1843	FALSE	ME	very cold	67.131616	175.26	21.8555372628494	1889	12	1843	1840s	36.9444444444444	FALSE	FALSE	FALSE	FALSE	FALSE	FALSE	FALSE	FALSE	FALSE	FALSE	FALSE	FALSE	FALSE	FALSE	FALSE	FALSE	FALSE	FALSE
1152	200904041	70	98.4000015258789	144	5	10	1913-07-16	FALSE	FALSE	FALSE	white	1843	FALSE	ME	very cold	65.317248	177.8	20.6616197722191	1913	07	1843	1840s	36.8888897365994	FALSE	FALSE	FALSE	FALSE	FALSE	FALSE	FALSE	FALSE	FALSE	FALSE	FALSE	FALSE	FALSE	FALSE	FALSE	FALSE	FALSE	FALSE
1153	200904046	51	98.5	171	5	9.5	1891-08-05	FALSE	FALSE	FALSE	white	1840	FALSE	MA	cold	77.564232	176.53	24.8899746492625	1891	08	1840	1840s	36.9444444444444	FALSE	FALSE	FALSE	FALSE	FALSE	FALSE	FALSE	FALSE	FALSE	FALSE	FALSE	FALSE	FALSE	FALSE	FALSE	FALSE	FALSE	FALSE
1154	200904046	52	98.5999984741211	189	5	11	1892-02-09	FALSE	FALSE	FALSE	white	1840	FALSE	MA	cold	85.728888	180.34	26.3598575996993	1892	02	1840	1840s	36.9999991522895	FALSE	FALSE	FALSE	FALSE	FALSE	FALSE	FALSE	FALSE	FALSE	FALSE	FALSE	FALSE	FALSE	FALSE	FALSE	FALSE	FALSE	FALSE
1155	200904046	65	98.5	155	5	7.8899998664856	1898-02-21	FALSE	FALSE	FALSE	white	1840	FALSE	MA	cold	70.30676	172.440599660873	23.6438412965697	1898	02	1840	1840s	36.9444444444444	FALSE	FALSE	FALSE	FALSE	FALSE	FALSE	FALSE	FALSE	FALSE	FALSE	FALSE	FALSE	FALSE	FALSE	FALSE	FALSE	FALSE	FALSE
1156	200904046	60	98.1999969482422	204	5	10.75	1900-07-16	FALSE	FALSE	FALSE	white	1840	FALSE	MA	cold	92.532768	179.705	28.6533386112259	1900	07	1840	1840s	36.7777760823568	FALSE	FALSE	FALSE	FALSE	FALSE	FALSE	FALSE	FALSE	FALSE	FALSE	FALSE	FALSE	FALSE	FALSE	FALSE	FALSE	FALSE	FALSE
1157	200904047	56	98.5999984741211	175	5	11	1898-11-03	FALSE	FALSE	FALSE	white	1843	FALSE	CA	moderate	79.3786	180.34	24.4072755552772	1898	11	1843	1840s	36.9999991522895	FALSE	FALSE	FALSE	FALSE	FALSE	FALSE	FALSE	FALSE	FALSE	FALSE	FALSE	FALSE	FALSE	FALSE	FALSE	FALSE	FALSE	FALSE
1158	200904047	58	98.5999984741211	182	5	11	1900-02-08	FALSE	FALSE	FALSE	white	1843	FALSE	CA	moderate	82.553744	180.34	25.3835665774882	1900	02	1843	1840s	36.9999991522895	FALSE	FALSE	FALSE	FALSE	FALSE	FALSE	FALSE	FALSE	FALSE	FALSE	FALSE	FALSE	FALSE	FALSE	FALSE	FALSE	FALSE	FALSE
1159	200904047	62	98.5999984741211	185	5	11	1905-02-05	FALSE	FALSE	FALSE	white	1843	FALSE	CA	moderate	83.91452	180.34	25.8019770155787	1905	02	1843	1840s	36.9999991522895	FALSE	FALSE	FALSE	FALSE	FALSE	FALSE	FALSE	FALSE	FALSE	FALSE	FALSE	FALSE	FALSE	FALSE	FALSE	FALSE	FALSE	FALSE
1160	200904050	57	97	151.5	5	8.5	1891-05-13	FALSE	FALSE	FALSE	white	1834	FALSE	CA	moderate	68.719188	173.99	22.7001874217931	1891	05	1834	1830s	36.1111111111111	FALSE	FALSE	FALSE	FALSE	FALSE	FALSE	FALSE	FALSE	FALSE	FALSE	FALSE	FALSE	FALSE	FALSE	FALSE	FALSE	FALSE	FALSE
1161	200904052	68	96	165	6	NA	1883-04-11	FALSE	FALSE	FALSE	white	1814.5	FALSE	WI	very cold	74.84268	182.88	22.3777750796242	1883	04	1814.5	1810s	35.5555555555556	FALSE	FALSE	FALSE	FALSE	FALSE	FALSE	FALSE	FALSE	FALSE	FALSE	FALSE	FALSE	FALSE	FALSE	FALSE	FALSE	FALSE	FALSE
1163	200904052	70	98.5999984741211	152	6	NA	1884-10-22	FALSE	FALSE	FALSE	white	1814.5	FALSE	WI	very cold	68.945984	182.88	20.6146776491084	1884	10	1814.5	1810s	36.9999991522895	FALSE	FALSE	FALSE	FALSE	FALSE	FALSE	FALSE	FALSE	FALSE	FALSE	FALSE	FALSE	FALSE	FALSE	FALSE	FALSE	FALSE	FALSE
1164	200904052	72	99	140	6	NA	1887-04-06	FALSE	FALSE	FALSE	white	1814.5	FALSE	WI	very cold	63.50288	182.88	18.987203097863	1887	04	1814.5	1810s	37.2222222222222	FALSE	FALSE	FALSE	FALSE	FALSE	FALSE	FALSE	FALSE	FALSE	FALSE	FALSE	FALSE	FALSE	FALSE	FALSE	FALSE	FALSE	FALSE
1165	200904052	76	98.8000030517578	150	5	11	1889-06-26	FALSE	FALSE	FALSE	white	1814.5	FALSE	ME	very cold	68.0388	180.34	20.9205219045233	1889	06	1814.5	1810s	37.1111128065321	FALSE	FALSE	FALSE	FALSE	FALSE	FALSE	FALSE	FALSE	FALSE	FALSE	FALSE	FALSE	FALSE	FALSE	FALSE	FALSE	FALSE	FALSE
1166	200904052	77	99	145	5	11	1890-10-15	FALSE	FALSE	FALSE	white	1814.5	FALSE	ME	very cold	65.77084	180.34	20.2231711743725	1890	10	1814.5	1810s	37.2222222222222	FALSE	FALSE	FALSE	FALSE	FALSE	FALSE	FALSE	FALSE	FALSE	FALSE	FALSE	FALSE	FALSE	FALSE	FALSE	FALSE	FALSE	FALSE
1169	200904055	55	98.1999969482422	171	5	8.5	1893-08-30	FALSE	FALSE	FALSE	white	1842	FALSE	ME	very cold	77.564232	173.99	25.6219937236081	1893	08	1842	1840s	36.7777760823568	FALSE	FALSE	FALSE	FALSE	FALSE	FALSE	FALSE	FALSE	FALSE	FALSE	FALSE	FALSE	FALSE	FALSE	FALSE	FALSE	FALSE	FALSE
1172	200904056	71	98.5	126	5	7.5	1884-10-15	FALSE	FALSE	FALSE	white	1813	FALSE	WI	very cold	57.152592	171.45	19.4428959722117	1884	10	1813	1810s	36.9444444444444	FALSE	FALSE	FALSE	FALSE	FALSE	FALSE	FALSE	FALSE	FALSE	FALSE	FALSE	FALSE	FALSE	FALSE	FALSE	FALSE	FALSE	FALSE
1173	200904056	72	98.5	125	5	7.5	1885-08-19	FALSE	FALSE	FALSE	white	1813	FALSE	WI	very cold	56.699	171.45	19.2885872740195	1885	08	1813	1810s	36.9444444444444	FALSE	FALSE	FALSE	FALSE	FALSE	FALSE	FALSE	FALSE	FALSE	FALSE	FALSE	FALSE	FALSE	FALSE	FALSE	FALSE	FALSE	FALSE
1176	200904056	77	98.5	120	5	7.5	1890-07-16	FALSE	FALSE	FALSE	white	1813	FALSE	WI	very cold	54.43104	171.45	18.5170437830588	1890	07	1813	1810s	36.9444444444444	FALSE	FALSE	FALSE	FALSE	FALSE	FALSE	FALSE	FALSE	FALSE	FALSE	FALSE	FALSE	FALSE	FALSE	FALSE	FALSE	FALSE	FALSE
1183	200904058	49	98.4000015258789	160	5	11	1884-10-01	FALSE	FALSE	FALSE	white	1836	FALSE	ME	very cold	72.57472	180.34	22.3152233648248	1884	10	1836	1830s	36.8888897365994	FALSE	FALSE	FALSE	FALSE	FALSE	FALSE	FALSE	FALSE	FALSE	FALSE	FALSE	FALSE	FALSE	FALSE	FALSE	FALSE	FALSE	FALSE
1184	200904058	50	98.5999984741211	160	5	10	1886-08-04	FALSE	FALSE	FALSE	white	1836	FALSE	ME	very cold	72.57472	177.8	22.9573553024657	1886	08	1836	1830s	36.9999991522895	FALSE	FALSE	FALSE	FALSE	FALSE	FALSE	FALSE	FALSE	FALSE	FALSE	FALSE	FALSE	FALSE	FALSE	FALSE	FALSE	FALSE	FALSE
1185	200904058	55	98	160	5	11	1890-04-16	FALSE	FALSE	FALSE	white	1836	FALSE	ME	very cold	72.57472	180.34	22.3152233648248	1890	04	1836	1830s	36.6666666666667	FALSE	FALSE	FALSE	FALSE	FALSE	FALSE	FALSE	FALSE	FALSE	FALSE	FALSE	FALSE	FALSE	FALSE	FALSE	FALSE	FALSE	FALSE
1187	200904059	54	98.5	142	5	6	1891-03-18	FALSE	FALSE	FALSE	white	1838	FALSE	ME	very cold	64.410064	167.64	22.9191457464641	1891	03	1838	1830s	36.9444444444444	FALSE	FALSE	FALSE	FALSE	FALSE	FALSE	FALSE	FALSE	FALSE	FALSE	FALSE	FALSE	FALSE	FALSE	FALSE	FALSE	FALSE	FALSE
1188	200904059	57	98.5	137	5	7	1894-09-26	FALSE	FALSE	FALSE	white	1838	FALSE	ME	very cold	62.142104	170.18	21.456995731991	1894	09	1838	1830s	36.9444444444444	FALSE	FALSE	FALSE	FALSE	FALSE	FALSE	FALSE	FALSE	FALSE	FALSE	FALSE	FALSE	FALSE	FALSE	FALSE	FALSE	FALSE	FALSE
1189	200904059	59	98.6999969482422	145	5	6.5	1897-06-16	FALSE	FALSE	FALSE	white	1838	FALSE	ME	very cold	65.77084	168.91	23.0527459754676	1897	06	1838	1830s	37.0555538601346	FALSE	FALSE	FALSE	FALSE	FALSE	FALSE	FALSE	FALSE	FALSE	FALSE	FALSE	FALSE	FALSE	FALSE	FALSE	FALSE	FALSE	FALSE
1190	200904059	60	100.400001525879	150	5	7.5	1898-07-20	FALSE	FALSE	TRUE	white	1838	FALSE	ME	very cold	68.0388	171.45	23.1463047288235	1898	07	1838	1830s	38.0000008477106	FALSE	FALSE	FALSE	FALSE	FALSE	FALSE	FALSE	FALSE	FALSE	FALSE	FALSE	FALSE	FALSE	FALSE	FALSE	FALSE	FALSE	FALSE
1192	200904060	49	98.5	207	5	10.75	1891-12-02	FALSE	FALSE	FALSE	white	1842	FALSE	IA	cold	93.893544	179.705	29.0747112378616	1891	12	1842	1840s	36.9444444444444	FALSE	FALSE	FALSE	FALSE	FALSE	FALSE	FALSE	FALSE	FALSE	FALSE	FALSE	FALSE	FALSE	FALSE	FALSE	FALSE	FALSE	FALSE
1199	200904061	48	99.8000030517578	162	5	11.5	1887-12-21	FALSE	FALSE	FALSE	white	1839	FALSE	ME	very cold	73.481904	181.61	22.2792662710857	1887	12	1839	1830s	37.6666683620877	FALSE	FALSE	TRUE	FALSE	FALSE	FALSE	FALSE	FALSE	FALSE	FALSE	FALSE	FALSE	FALSE	FALSE	FALSE	FALSE	FALSE	FALSE
1200	200904061	49	98.5	170	6	1.5	1889-01-02	FALSE	FALSE	FALSE	white	1839	FALSE	ME	very cold	77.11064	186.69	22.1244353821948	1889	01	1839	1830s	36.9444444444444	FALSE	FALSE	TRUE	FALSE	FALSE	FALSE	FALSE	FALSE	FALSE	FALSE	FALSE	FALSE	FALSE	FALSE	FALSE	FALSE	FALSE	FALSE
1201	200904061	50	99.8000030517578	168	6	1.5	1889-11-27	FALSE	FALSE	FALSE	white	1839	FALSE	ME	very cold	76.203456	186.69	21.8641479071102	1889	11	1839	1830s	37.6666683620877	FALSE	FALSE	TRUE	FALSE	FALSE	FALSE	FALSE	FALSE	FALSE	FALSE	FALSE	FALSE	FALSE	FALSE	FALSE	FALSE	FALSE	FALSE
1203	200904061	59	98.4000015258789	170	6	1.5	1898-06-01	FALSE	FALSE	FALSE	white	1839	FALSE	ME	very cold	77.11064	186.69	22.1244353821948	1898	06	1839	1830s	36.8888897365994	FALSE	FALSE	TRUE	FALSE	FALSE	FALSE	FALSE	FALSE	FALSE	FALSE	FALSE	FALSE	FALSE	FALSE	FALSE	FALSE	FALSE	FALSE
1204	200904061	63	99	175	6	0.5	1903-10-28	FALSE	FALSE	FALSE	white	1839	FALSE	ME	very cold	79.3786	184.15	23.4077671484713	1903	10	1839	1830s	37.2222222222222	FALSE	FALSE	TRUE	FALSE	FALSE	FALSE	FALSE	FALSE	FALSE	FALSE	FALSE	FALSE	FALSE	FALSE	FALSE	FALSE	FALSE	FALSE
1205	200904061	65	97.8000030517578	178	6	1	1904-08-03	FALSE	FALSE	FALSE	white	1839	FALSE	ME	very cold	80.739376	185.42	23.4840088370362	1904	08	1839	1830s	36.5555572509766	FALSE	FALSE	TRUE	FALSE	FALSE	FALSE	FALSE	FALSE	FALSE	FALSE	FALSE	FALSE	FALSE	FALSE	FALSE	FALSE	FALSE	FALSE
1206	200904061	68	98.5	180	6	1.5	1907-05-15	FALSE	FALSE	FALSE	white	1839	FALSE	ME	very cold	81.64656	186.69	23.4258727576181	1907	05	1839	1830s	36.9444444444444	FALSE	FALSE	TRUE	FALSE	FALSE	FALSE	FALSE	FALSE	FALSE	FALSE	FALSE	FALSE	FALSE	FALSE	FALSE	FALSE	FALSE	FALSE
1208	200904061	69	99.5999984741211	170	6	1	1908-11-04	FALSE	FALSE	FALSE	white	1839	FALSE	ME	very cold	77.11064	185.42	22.4285477657088	1908	11	1839	1830s	37.5555547078451	FALSE	FALSE	TRUE	FALSE	FALSE	FALSE	FALSE	FALSE	FALSE	FALSE	FALSE	FALSE	FALSE	FALSE	FALSE	FALSE	FALSE	FALSE
1211	200904067	52	98.5	150	6	1	1886-03-10	FALSE	FALSE	FALSE	white	1833	FALSE	ME	very cold	68.0388	185.42	19.7898950873901	1886	03	1833	1830s	36.9444444444444	FALSE	FALSE	TRUE	FALSE	FALSE	FALSE	FALSE	FALSE	FALSE	FALSE	FALSE	FALSE	FALSE	FALSE	FALSE	FALSE	FALSE	FALSE
1212	200904067	54	99	148	6	1	1887-01-12	FALSE	FALSE	FALSE	white	1833	FALSE	ME	very cold	67.131616	185.42	19.5260298195582	1887	01	1833	1830s	37.2222222222222	FALSE	FALSE	TRUE	FALSE	FALSE	FALSE	FALSE	FALSE	FALSE	FALSE	FALSE	FALSE	FALSE	FALSE	FALSE	FALSE	FALSE	FALSE
1213	200904067	56	98.5	145	6	2	1890-03-05	FALSE	FALSE	FALSE	white	1833	FALSE	ME	very cold	65.77084	187.96	18.6166920909444	1890	03	1833	1830s	36.9444444444444	FALSE	FALSE	TRUE	FALSE	FALSE	FALSE	FALSE	FALSE	FALSE	FALSE	FALSE	FALSE	FALSE	FALSE	FALSE	FALSE	FALSE	FALSE
1214	200904067	58	98.5	142	6	1	1891-10-07	FALSE	FALSE	FALSE	white	1833	FALSE	ME	very cold	64.410064	185.42	18.7344340160626	1891	10	1833	1830s	36.9444444444444	FALSE	FALSE	FALSE	FALSE	FALSE	FALSE	FALSE	FALSE	FALSE	FALSE	FALSE	FALSE	FALSE	FALSE	FALSE	FALSE	FALSE	FALSE
1215	200904067	62	98.5	148	6	1.5	1897-12-22	FALSE	FALSE	FALSE	white	1833	FALSE	ME	very cold	67.131616	186.69	19.2612731562637	1897	12	1833	1830s	36.9444444444444	FALSE	FALSE	FALSE	FALSE	FALSE	FALSE	FALSE	FALSE	FALSE	FALSE	FALSE	FALSE	FALSE	FALSE	FALSE	FALSE	FALSE	FALSE
1216	200904067	66	98.5	135	6	3	1899-09-20	FALSE	FALSE	FALSE	white	1833	FALSE	ME	very cold	61.23492	190.5	16.8736561473123	1899	09	1833	1830s	36.9444444444444	FALSE	FALSE	TRUE	FALSE	FALSE	FALSE	FALSE	FALSE	FALSE	FALSE	FALSE	FALSE	FALSE	FALSE	FALSE	FALSE	FALSE	FALSE
1217	200904067	67	98.5	146	6	1	1902-05-21	FALSE	FALSE	FALSE	white	1833	FALSE	ME	very cold	66.224432	185.42	19.2621645517264	1902	05	1833	1830s	36.9444444444444	FALSE	FALSE	TRUE	FALSE	FALSE	FALSE	FALSE	FALSE	FALSE	FALSE	FALSE	FALSE	FALSE	FALSE	FALSE	FALSE	FALSE	FALSE
1219	200904068	47	99.5	140	5	6	1883-04-25	FALSE	FALSE	FALSE	white	1834	FALSE	ME	very cold	63.50288	167.64	22.5963408767956	1883	04	1834	1830s	37.5	FALSE	FALSE	FALSE	FALSE	FALSE	FALSE	FALSE	FALSE	FALSE	FALSE	FALSE	FALSE	FALSE	FALSE	FALSE	FALSE	FALSE	FALSE
1221	200904068	49	98.5	137	5	6	1886-03-17	FALSE	FALSE	FALSE	white	1834	FALSE	ME	very cold	62.142104	167.64	22.1121335722929	1886	03	1834	1830s	36.9444444444444	FALSE	FALSE	TRUE	FALSE	FALSE	FALSE	FALSE	FALSE	FALSE	FALSE	FALSE	FALSE	FALSE	FALSE	FALSE	FALSE	FALSE	FALSE
1222	200904068	57	98.5	132	5	5.5	1889-08-28	FALSE	FALSE	FALSE	white	1834	FALSE	ME	very cold	59.874144	166.37	21.631631911944	1889	08	1834	1830s	36.9444444444444	FALSE	FALSE	TRUE	FALSE	FALSE	FALSE	FALSE	FALSE	FALSE	FALSE	FALSE	FALSE	FALSE	FALSE	FALSE	FALSE	FALSE	FALSE
1224	200904068	57	98	130	5	6.5	1890-12-03	FALSE	FALSE	FALSE	white	1834	FALSE	ME	very cold	58.96696	168.91	20.6679791504193	1890	12	1834	1830s	36.6666666666667	FALSE	FALSE	FALSE	FALSE	FALSE	FALSE	FALSE	FALSE	FALSE	FALSE	FALSE	FALSE	FALSE	FALSE	FALSE	FALSE	FALSE	FALSE
1226	200904068	60	98.5	130	5	6	1894-03-21	FALSE	FALSE	FALSE	white	1834	FALSE	ME	very cold	58.96696	167.64	20.9823165284531	1894	03	1834	1830s	36.9444444444444	FALSE	FALSE	TRUE	FALSE	FALSE	FALSE	FALSE	FALSE	FALSE	FALSE	FALSE	FALSE	FALSE	FALSE	FALSE	FALSE	FALSE	FALSE
1227	200904068	64	98.5	145	5	6	1898-05-04	FALSE	FALSE	FALSE	white	1834	FALSE	ME	very cold	65.77084	167.64	23.4033530509669	1898	05	1834	1830s	36.9444444444444	FALSE	FALSE	TRUE	FALSE	FALSE	FALSE	FALSE	FALSE	FALSE	FALSE	FALSE	FALSE	FALSE	FALSE	FALSE	FALSE	FALSE	FALSE
1228	200904068	66	98.5999984741211	135	5	6	1899-08-02	FALSE	FALSE	FALSE	white	1834	FALSE	ME	very cold	61.23492	167.64	21.7893287026243	1899	08	1834	1830s	36.9999991522895	FALSE	FALSE	TRUE	FALSE	FALSE	FALSE	FALSE	FALSE	FALSE	FALSE	FALSE	FALSE	FALSE	FALSE	FALSE	FALSE	FALSE	FALSE
1229	200904068	69	98.1999969482422	135	5	4.75	1902-12-03	FALSE	FALSE	FALSE	white	1834	FALSE	ME	very cold	61.23492	164.465	22.6387360542942	1902	12	1834	1830s	36.7777760823568	FALSE	FALSE	TRUE	FALSE	FALSE	FALSE	FALSE	FALSE	FALSE	FALSE	FALSE	FALSE	FALSE	FALSE	FALSE	FALSE	FALSE	FALSE
1230	200904068	72	98.5999984741211	137	5	6	1906-10-03	FALSE	FALSE	FALSE	white	1834	FALSE	ME	very cold	62.142104	167.64	22.1121335722929	1906	10	1834	1830s	36.9999991522895	FALSE	FALSE	TRUE	FALSE	FALSE	FALSE	FALSE	FALSE	FALSE	FALSE	TRUE	FALSE	FALSE	FALSE	FALSE	FALSE	FALSE	FALSE
1232	200904071	45	100	156	5	10	1889-12-11	FALSE	FALSE	FALSE	white	1843	FALSE	NH	very cold	70.760352	177.8	22.3834214199041	1889	12	1843	1840s	37.7777777777778	FALSE	FALSE	FALSE	FALSE	FALSE	FALSE	FALSE	FALSE	FALSE	FALSE	FALSE	FALSE	FALSE	FALSE	FALSE	FALSE	FALSE	FALSE
1243	200904073	50	98.5999984741211	160	5	8	1893-09-13	FALSE	FALSE	FALSE	white	1844	FALSE	ME	very cold	72.57472	172.72	24.3276472712115	1893	09	1844	1840s	36.9999991522895	FALSE	FALSE	FALSE	FALSE	FALSE	FALSE	FALSE	FALSE	FALSE	FALSE	FALSE	FALSE	FALSE	FALSE	FALSE	FALSE	FALSE	FALSE
1244	200904074	53	98.5	222	6	NA	1888-10-24	FALSE	FALSE	FALSE	white	1835	FALSE	MA	cold	100.697424	182.88	30.1082791980399	1888	10	1835	1830s	36.9444444444444	FALSE	FALSE	FALSE	FALSE	FALSE	FALSE	FALSE	FALSE	FALSE	FALSE	FALSE	FALSE	FALSE	FALSE	FALSE	FALSE	FALSE	FALSE
1246	200904074	61	98.5	214	6	0.5	1896-07-02	FALSE	FALSE	FALSE	white	1835	FALSE	MA	cold	97.068688	184.15	28.6243552558449	1896	07	1835	1830s	36.9444444444444	FALSE	FALSE	FALSE	FALSE	FALSE	FALSE	FALSE	FALSE	FALSE	FALSE	FALSE	FALSE	FALSE	FALSE	FALSE	FALSE	FALSE	FALSE
1247	200904074	63	98.4000015258789	185	6	NA	1898-11-03	FALSE	FALSE	FALSE	white	1835	FALSE	MA	cold	83.91452	182.88	25.0902326650332	1898	11	1835	1830s	36.8888897365994	FALSE	FALSE	FALSE	FALSE	FALSE	FALSE	FALSE	FALSE	FALSE	FALSE	FALSE	FALSE	FALSE	FALSE	FALSE	FALSE	FALSE	FALSE
1253	200904075	55	98	140	5	9.5	1892-08-17	FALSE	FALSE	FALSE	white	1835	FALSE	IN	moderately_cold	63.50288	176.53	20.377757022788	1892	08	1835	1830s	36.6666666666667	FALSE	FALSE	FALSE	FALSE	FALSE	FALSE	FALSE	FALSE	FALSE	FALSE	FALSE	FALSE	FALSE	FALSE	FALSE	FALSE	FALSE	FALSE
1262	200904076	48	98.1999969482422	160	5	10	1889-12-18	FALSE	FALSE	FALSE	white	1841	FALSE	OH	moderately_cold	72.57472	177.8	22.9573553024657	1889	12	1841	1840s	36.7777760823568	FALSE	FALSE	FALSE	FALSE	FALSE	FALSE	FALSE	FALSE	FALSE	FALSE	FALSE	FALSE	FALSE	FALSE	FALSE	FALSE	FALSE	FALSE
1263	200904076	50	97.8000030517578	150	5	10	1891-10-14	FALSE	FALSE	FALSE	white	1841	FALSE	OH	moderately_cold	68.0388	177.8	21.5225205960616	1891	10	1841	1840s	36.5555572509766	FALSE	FALSE	FALSE	FALSE	FALSE	FALSE	FALSE	FALSE	FALSE	FALSE	FALSE	FALSE	FALSE	FALSE	FALSE	FALSE	FALSE	FALSE
1264	200904076	51	99	140	5	10	1892-12-14	FALSE	FALSE	FALSE	white	1841	FALSE	OH	moderately_cold	63.50288	177.8	20.0876858896575	1892	12	1841	1840s	37.2222222222222	FALSE	FALSE	FALSE	FALSE	FALSE	FALSE	FALSE	FALSE	FALSE	FALSE	FALSE	FALSE	FALSE	FALSE	FALSE	FALSE	FALSE	FALSE
1265	200904076	54	99.0999984741211	135	5	9	1896-03-02	FALSE	FALSE	FALSE	white	1841	FALSE	OH	moderately_cold	61.23492	175.26	19.9357941248964	1896	03	1841	1840s	37.2777769300673	FALSE	FALSE	FALSE	FALSE	FALSE	FALSE	FALSE	FALSE	FALSE	FALSE	FALSE	FALSE	FALSE	FALSE	FALSE	FALSE	FALSE	FALSE
1266	200904079	49	98.1999969482422	215	6	1.5	1892-03-02	FALSE	FALSE	FALSE	white	1841	FALSE	ME	very cold	97.52228	186.69	27.9809035715994	1892	03	1841	1840s	36.7777760823568	FALSE	FALSE	FALSE	FALSE	FALSE	FALSE	FALSE	FALSE	FALSE	FALSE	FALSE	FALSE	FALSE	FALSE	FALSE	TRUE	FALSE	FALSE
1267	200904080	46	99	128	5	7.5	1888-07-11	FALSE	FALSE	FALSE	white	1842	FALSE	SD	cold	58.059776	171.45	19.751513368596	1888	07	1842	1840s	37.2222222222222	FALSE	FALSE	FALSE	FALSE	FALSE	FALSE	FALSE	FALSE	FALSE	FALSE	FALSE	FALSE	FALSE	FALSE	FALSE	FALSE	FALSE	FALSE
1268	200904080	48	98.5	130	5	8	1891-03-18	FALSE	FALSE	FALSE	white	1842	FALSE	SD	cold	58.96696	172.72	19.7662134078593	1891	03	1842	1840s	36.9444444444444	FALSE	FALSE	FALSE	FALSE	FALSE	FALSE	FALSE	FALSE	FALSE	FALSE	FALSE	FALSE	FALSE	FALSE	FALSE	FALSE	FALSE	FALSE
1269	200904080	79	98.1999969482422	123	5	6	1922-02-22	FALSE	FALSE	FALSE	white	1842	FALSE	SD	cold	55.791816	167.64	19.8524994846133	1922	02	1842	1840s	36.7777760823568	FALSE	FALSE	FALSE	FALSE	FALSE	FALSE	FALSE	FALSE	FALSE	FALSE	FALSE	FALSE	FALSE	FALSE	FALSE	FALSE	FALSE	FALSE
1277	200904081	44	99.0999984741211	186	5	8	1888-07-11	FALSE	FALSE	FALSE	white	1844	FALSE	MN	very cold	84.368112	172.72	28.2808899527834	1888	07	1844	1840s	37.2777769300673	FALSE	FALSE	FALSE	FALSE	FALSE	FALSE	FALSE	FALSE	FALSE	FALSE	FALSE	FALSE	FALSE	FALSE	FALSE	FALSE	FALSE	FALSE
1278	200904081	44	98.4000015258789	182.5	5	8.5	1888-12-12	FALSE	FALSE	FALSE	white	1844	FALSE	MN	very cold	82.78054	173.99	27.3451102605759	1888	12	1844	1840s	36.8888897365994	FALSE	FALSE	FALSE	FALSE	FALSE	FALSE	FALSE	FALSE	FALSE	FALSE	FALSE	FALSE	FALSE	FALSE	FALSE	FALSE	FALSE	FALSE
1279	200904081	48	98.5	180	5	8	1892-07-20	FALSE	FALSE	FALSE	white	1844	FALSE	MN	very cold	81.64656	172.72	27.3686031801129	1892	07	1844	1840s	36.9444444444444	FALSE	FALSE	FALSE	FALSE	FALSE	FALSE	FALSE	FALSE	FALSE	FALSE	FALSE	FALSE	FALSE	FALSE	FALSE	FALSE	FALSE	FALSE
1280	200904081	50	98.5	172	5	9	1894-08-08	FALSE	FALSE	FALSE	white	1844	FALSE	MN	very cold	78.017824	175.26	25.3996784406087	1894	08	1844	1840s	36.9444444444444	FALSE	FALSE	FALSE	FALSE	FALSE	FALSE	FALSE	FALSE	FALSE	FALSE	FALSE	FALSE	FALSE	FALSE	FALSE	FALSE	FALSE	FALSE
1281	200904081	54	98.5	170	5	8.5	1899-04-19	FALSE	FALSE	FALSE	white	1844	FALSE	MN	very cold	77.11064	173.99	25.4721575030022	1899	04	1844	1840s	36.9444444444444	FALSE	FALSE	FALSE	FALSE	FALSE	FALSE	FALSE	FALSE	FALSE	FALSE	FALSE	FALSE	FALSE	FALSE	FALSE	FALSE	FALSE	FALSE
1282	200904081	55	98.4000015258789	170	5	7.75	1900-06-06	FALSE	FALSE	FALSE	white	1844	FALSE	MN	very cold	77.11064	172.085	26.0392382551353	1900	06	1844	1840s	36.8888897365994	FALSE	FALSE	FALSE	FALSE	FALSE	FALSE	FALSE	FALSE	FALSE	FALSE	FALSE	FALSE	FALSE	FALSE	FALSE	FALSE	FALSE	FALSE
1283	200904081	61	98	178	5	7.75	1906-04-04	FALSE	FALSE	FALSE	white	1844	FALSE	MN	very cold	80.739376	172.085	27.264614173024	1906	04	1844	1840s	36.6666666666667	FALSE	FALSE	FALSE	FALSE	FALSE	FALSE	FALSE	FALSE	FALSE	FALSE	FALSE	FALSE	FALSE	FALSE	FALSE	FALSE	FALSE	FALSE
1284	200904081	64	98.3000030517578	170	5	9	1909-06-02	FALSE	FALSE	FALSE	white	1844	FALSE	MN	very cold	77.11064	175.26	25.1043333424621	1909	06	1844	1840s	36.8333350287543	FALSE	FALSE	FALSE	FALSE	FALSE	FALSE	FALSE	FALSE	FALSE	FALSE	FALSE	FALSE	FALSE	FALSE	FALSE	FALSE	FALSE	FALSE
1294	200904084	42	100	180	5	11.5	1883-06-27	FALSE	FALSE	FALSE	white	1841	FALSE	KS	moderately_cold	81.64656	181.61	24.7547403012064	1883	06	1841	1840s	37.7777777777778	FALSE	FALSE	FALSE	FALSE	FALSE	FALSE	FALSE	FALSE	FALSE	FALSE	FALSE	FALSE	FALSE	FALSE	FALSE	FALSE	FALSE	FALSE
1295	200904084	45	99	190	5	11.5	1886-10-20	FALSE	FALSE	FALSE	white	1841	FALSE	KS	moderately_cold	86.18248	181.61	26.1300036512734	1886	10	1841	1840s	37.2222222222222	FALSE	FALSE	FALSE	FALSE	FALSE	FALSE	FALSE	FALSE	FALSE	FALSE	FALSE	FALSE	FALSE	FALSE	FALSE	FALSE	FALSE	FALSE
1296	200904084	48	98	180	5	11	1889-10-09	FALSE	FALSE	FALSE	white	1841	FALSE	KS	moderately_cold	81.64656	180.34	25.1046262854279	1889	10	1841	1840s	36.6666666666667	FALSE	FALSE	FALSE	FALSE	FALSE	FALSE	FALSE	FALSE	FALSE	FALSE	FALSE	FALSE	FALSE	FALSE	FALSE	FALSE	FALSE	FALSE
1297	200904084	71	98.75	230	5	11.5	1913-02-19	FALSE	FALSE	FALSE	white	1841	FALSE	KS	moderately_cold	104.32616	181.61	31.6310570515415	1913	02	1841	1840s	37.0833333333333	FALSE	FALSE	FALSE	FALSE	FALSE	FALSE	FALSE	FALSE	FALSE	FALSE	FALSE	FALSE	FALSE	FALSE	FALSE	FALSE	FALSE	FALSE
1304	200904087	46	98	150	5	11	1887-02-23	FALSE	FALSE	FALSE	white	1840	FALSE	MA	cold	68.0388	180.34	20.9205219045233	1887	02	1840	1840s	36.6666666666667	FALSE	FALSE	FALSE	FALSE	FALSE	FALSE	FALSE	FALSE	FALSE	FALSE	FALSE	FALSE	FALSE	FALSE	FALSE	FALSE	FALSE	FALSE
1306	200904087	52	98.4000015258789	140	5	10	1893-02-08	FALSE	FALSE	FALSE	white	1840	FALSE	MA	cold	63.50288	177.8	20.0876858896575	1893	02	1840	1840s	36.8888897365994	FALSE	FALSE	TRUE	FALSE	FALSE	FALSE	FALSE	FALSE	FALSE	FALSE	FALSE	FALSE	FALSE	FALSE	FALSE	FALSE	FALSE	FALSE
1307	200904087	55	98.5	148	5	11.25	1895-12-31	FALSE	FALSE	FALSE	white	1840	FALSE	MA	cold	67.131616	180.975	20.4969825365936	1895	12	1840	1840s	36.9444444444444	FALSE	FALSE	FALSE	FALSE	FALSE	FALSE	FALSE	FALSE	FALSE	FALSE	FALSE	FALSE	FALSE	FALSE	FALSE	FALSE	FALSE	FALSE
1308	200904087	57	98.5	142	5	11	1898-03-31	FALSE	FALSE	FALSE	white	1840	FALSE	MA	cold	64.410064	180.34	19.804760736282	1898	03	1840	1840s	36.9444444444444	FALSE	FALSE	FALSE	FALSE	FALSE	FALSE	FALSE	FALSE	FALSE	FALSE	FALSE	FALSE	FALSE	FALSE	FALSE	FALSE	FALSE	FALSE
1309	200904087	60	98.5	140	5	10.5	1900-11-13	FALSE	FALSE	FALSE	white	1840	FALSE	MA	cold	63.50288	179.07	19.8037645710622	1900	11	1840	1840s	36.9444444444444	FALSE	FALSE	FALSE	FALSE	FALSE	FALSE	FALSE	FALSE	FALSE	FALSE	FALSE	FALSE	FALSE	FALSE	FALSE	FALSE	FALSE	FALSE
1310	200904087	62	98.1999969482422	143	5	11.25	1902-09-25	FALSE	FALSE	FALSE	white	1840	FALSE	MA	cold	64.863656	180.975	19.8045169103573	1902	09	1840	1840s	36.7777760823568	FALSE	FALSE	TRUE	FALSE	FALSE	FALSE	FALSE	FALSE	FALSE	FALSE	FALSE	FALSE	FALSE	FALSE	FALSE	FALSE	FALSE	FALSE
1311	200904087	63	98.5	146	5	10.5	1903-11-04	FALSE	FALSE	FALSE	white	1840	FALSE	MA	cold	66.224432	179.07	20.6524973383934	1903	11	1840	1840s	36.9444444444444	FALSE	FALSE	FALSE	FALSE	FALSE	FALSE	FALSE	FALSE	FALSE	FALSE	FALSE	FALSE	FALSE	FALSE	FALSE	FALSE	FALSE	FALSE
1312	200904087	64	98.5	140	5	11	1904-05-17	FALSE	FALSE	FALSE	white	1840	FALSE	MA	cold	63.50288	180.34	19.5258204442217	1904	05	1840	1840s	36.9444444444444	FALSE	FALSE	FALSE	FALSE	FALSE	FALSE	FALSE	FALSE	FALSE	FALSE	FALSE	FALSE	FALSE	FALSE	FALSE	FALSE	FALSE	FALSE
1314	200904087	64	98	148	5	4	1905-02-08	FALSE	FALSE	FALSE	white	1840	FALSE	MA	cold	67.131616	162.56	25.4038605733461	1905	02	1840	1840s	36.6666666666667	FALSE	FALSE	FALSE	FALSE	FALSE	FALSE	FALSE	FALSE	FALSE	FALSE	FALSE	FALSE	FALSE	FALSE	FALSE	FALSE	FALSE	FALSE
1316	200904089	50	98	162	5	8	1892-01-27	FALSE	FALSE	FALSE	white	1842	FALSE	ME	very cold	73.481904	172.72	24.6317428621016	1892	01	1842	1840s	36.6666666666667	FALSE	FALSE	FALSE	FALSE	FALSE	FALSE	FALSE	FALSE	FALSE	FALSE	FALSE	FALSE	FALSE	FALSE	FALSE	FALSE	FALSE	FALSE
1317	200904089	53	98.5	160	5	8	1895-03-13	FALSE	FALSE	FALSE	white	1842	FALSE	ME	very cold	72.57472	172.72	24.3276472712115	1895	03	1842	1840s	36.9444444444444	FALSE	FALSE	FALSE	FALSE	FALSE	FALSE	FALSE	FALSE	FALSE	FALSE	FALSE	FALSE	FALSE	FALSE	FALSE	FALSE	FALSE	FALSE
1318	200904089	53	98.5	157	5	8	1895-08-14	FALSE	FALSE	FALSE	white	1842	FALSE	ME	very cold	71.213944	172.72	23.8715038848763	1895	08	1842	1840s	36.9444444444444	FALSE	FALSE	FALSE	FALSE	FALSE	FALSE	FALSE	FALSE	FALSE	FALSE	FALSE	FALSE	FALSE	FALSE	FALSE	FALSE	FALSE	FALSE
1319	200904089	65	98.5999984741211	150	5	8	1907-03-06	FALSE	FALSE	FALSE	white	1842	FALSE	ME	very cold	68.0388	172.72	22.8071693167608	1907	03	1842	1840s	36.9999991522895	FALSE	FALSE	FALSE	FALSE	FALSE	FALSE	FALSE	FALSE	FALSE	FALSE	FALSE	FALSE	FALSE	FALSE	FALSE	FALSE	FALSE	FALSE
1323	200904090	48	98.5	135	5	6.5	1890-09-03	FALSE	FALSE	FALSE	white	1842	FALSE	ME	very cold	61.23492	168.91	21.4629014254354	1890	09	1842	1840s	36.9444444444444	FALSE	FALSE	TRUE	FALSE	FALSE	FALSE	FALSE	FALSE	FALSE	FALSE	FALSE	FALSE	FALSE	FALSE	FALSE	FALSE	FALSE	FALSE
1329	200904091	41	98.4000015258789	175	5	10.5	1885-10-21	FALSE	FALSE	FALSE	white	1844	FALSE	ME	very cold	79.3786	179.07	24.7547057138277	1885	10	1844	1840s	36.8888897365994	FALSE	FALSE	FALSE	FALSE	FALSE	FALSE	FALSE	FALSE	FALSE	FALSE	FALSE	FALSE	FALSE	FALSE	FALSE	FALSE	FALSE	FALSE
1330	200904091	44	98.5	175	5	9	1888-11-14	FALSE	FALSE	FALSE	white	1844	FALSE	ME	very cold	79.3786	175.26	25.8426960878286	1888	11	1844	1840s	36.9444444444444	FALSE	FALSE	FALSE	FALSE	FALSE	FALSE	FALSE	FALSE	FALSE	FALSE	FALSE	FALSE	FALSE	FALSE	FALSE	FALSE	FALSE	FALSE
1331	200904091	60	99.1999969482422	187	5	9.5	1904-05-04	FALSE	FALSE	FALSE	white	1844	FALSE	ME	very cold	84.821704	176.53	27.2188611661525	1904	05	1844	1840s	37.3333316379123	FALSE	FALSE	FALSE	FALSE	FALSE	FALSE	FALSE	FALSE	FALSE	FALSE	FALSE	FALSE	FALSE	FALSE	FALSE	FALSE	FALSE	FALSE
1332	200904091	62	98	183	5	10.5	1902-11-07	FALSE	FALSE	FALSE	white	1844	FALSE	ME	very cold	83.007336	179.07	25.8863494036027	1902	11	1844	1840s	36.6666666666667	FALSE	FALSE	FALSE	FALSE	FALSE	FALSE	FALSE	FALSE	FALSE	FALSE	FALSE	FALSE	FALSE	FALSE	FALSE	FALSE	FALSE	FALSE
1333	200904093	48	98.1999969482422	142	5	9.5	1889-03-13	FALSE	FALSE	FALSE	white	1841	FALSE	MA	cold	64.410064	176.53	20.6688678373993	1889	03	1841	1840s	36.7777760823568	FALSE	FALSE	TRUE	FALSE	FALSE	FALSE	FALSE	FALSE	FALSE	FALSE	FALSE	FALSE	FALSE	FALSE	FALSE	FALSE	FALSE	FALSE
1334	200904093	49	98.5	140	5	9	1891-03-25	FALSE	FALSE	FALSE	white	1841	FALSE	MA	cold	63.50288	175.26	20.6741568702629	1891	03	1841	1840s	36.9444444444444	FALSE	FALSE	TRUE	FALSE	FALSE	FALSE	FALSE	FALSE	FALSE	FALSE	FALSE	FALSE	FALSE	FALSE	FALSE	FALSE	FALSE	FALSE
1340	200904095	55	98.5	175	5	11	1891-11-11	FALSE	FALSE	FALSE	white	1837	FALSE	ME	very cold	79.3786	180.34	24.4072755552772	1891	11	1837	1830s	36.9444444444444	FALSE	FALSE	TRUE	FALSE	FALSE	FALSE	FALSE	FALSE	FALSE	FALSE	FALSE	FALSE	FALSE	FALSE	FALSE	FALSE	FALSE	FALSE
1345	200904097	63	98	160	5	10.75	1882-12-06	FALSE	FALSE	FALSE	white	1814	FALSE	ME	very cold	72.57472	179.705	22.4732067539027	1882	12	1814	1810s	36.6666666666667	FALSE	FALSE	FALSE	FALSE	FALSE	FALSE	FALSE	FALSE	FALSE	FALSE	FALSE	FALSE	FALSE	FALSE	FALSE	FALSE	FALSE	FALSE
1347	200904097	69	98.5	155	5	11	1890-09-24	FALSE	FALSE	FALSE	white	1814	FALSE	ME	very cold	70.30676	180.34	21.6178726346741	1890	09	1814	1810s	36.9444444444444	FALSE	FALSE	FALSE	FALSE	FALSE	FALSE	FALSE	FALSE	FALSE	TRUE	FALSE	FALSE	FALSE	FALSE	FALSE	FALSE	FALSE	FALSE
1348	200904097	73	98.5	150	5	11	1892-09-28	FALSE	FALSE	FALSE	white	1814	FALSE	ME	very cold	68.0388	180.34	20.9205219045233	1892	09	1814	1810s	36.9444444444444	FALSE	FALSE	FALSE	FALSE	FALSE	FALSE	FALSE	FALSE	FALSE	FALSE	FALSE	FALSE	FALSE	FALSE	FALSE	FALSE	FALSE	FALSE
1349	200904097	77	98.5	160	5	11	1894-12-26	FALSE	FALSE	FALSE	white	1814	FALSE	ME	very cold	72.57472	180.34	22.3152233648248	1894	12	1814	1810s	36.9444444444444	FALSE	FALSE	TRUE	FALSE	FALSE	FALSE	FALSE	FALSE	FALSE	FALSE	FALSE	FALSE	FALSE	FALSE	FALSE	FALSE	FALSE	FALSE
1359	200904104	41	97.9000015258789	140	5	9	1888-01-11	FALSE	FALSE	FALSE	white	1847	FALSE	ME	very cold	63.50288	175.26	20.6741568702629	1888	01	1847	1840s	36.6111119588216	FALSE	FALSE	FALSE	FALSE	FALSE	FALSE	FALSE	FALSE	FALSE	FALSE	FALSE	FALSE	FALSE	FALSE	FALSE	FALSE	FALSE	FALSE
1362	200904104	56	98.5999984741211	160	5	9	1903-07-01	FALSE	FALSE	FALSE	white	1847	FALSE	ME	very cold	72.57472	175.26	23.627607851729	1903	07	1847	1840s	36.9999991522895	FALSE	FALSE	FALSE	FALSE	FALSE	FALSE	FALSE	FALSE	FALSE	FALSE	FALSE	FALSE	FALSE	FALSE	FALSE	FALSE	FALSE	FALSE
1363	200904104	63	98.5	175	5	7.5	1910-07-06	FALSE	FALSE	FALSE	white	1847	FALSE	ME	very cold	79.3786	171.45	27.0040221836274	1910	07	1847	1840s	36.9444444444444	FALSE	FALSE	FALSE	FALSE	FALSE	FALSE	FALSE	FALSE	FALSE	FALSE	FALSE	FALSE	FALSE	FALSE	FALSE	FALSE	FALSE	FALSE
1364	200904104	64	98.5999984741211	165	5	7.5	1910-12-09	FALSE	FALSE	FALSE	white	1847	FALSE	ME	very cold	74.84268	171.45	25.4609352017058	1910	12	1847	1840s	36.9999991522895	FALSE	FALSE	FALSE	FALSE	FALSE	FALSE	FALSE	FALSE	FALSE	FALSE	FALSE	FALSE	FALSE	FALSE	FALSE	FALSE	FALSE	FALSE
1369	200904109	42	97.5	137	5	7	1890-04-02	FALSE	FALSE	FALSE	white	1845	FALSE	ME	very cold	62.142104	170.18	21.456995731991	1890	04	1845	1840s	36.3888888888889	FALSE	FALSE	FALSE	FALSE	FALSE	FALSE	FALSE	FALSE	FALSE	FALSE	FALSE	FALSE	FALSE	FALSE	FALSE	FALSE	FALSE	FALSE
1371	200904109	50	98.5999984741211	127	5	7	1898-04-06	FALSE	FALSE	FALSE	white	1845	FALSE	ME	very cold	57.606184	170.18	19.8907916639625	1898	04	1845	1840s	36.9999991522895	FALSE	FALSE	FALSE	FALSE	FALSE	FALSE	FALSE	FALSE	FALSE	FALSE	FALSE	FALSE	FALSE	FALSE	FALSE	FALSE	FALSE	FALSE
1372	200904109	67	98.5999984741211	120	5	8.5	1912-05-07	FALSE	FALSE	FALSE	white	1845	FALSE	ME	very cold	54.43104	173.99	17.9803464727074	1912	05	1845	1840s	36.9999991522895	FALSE	FALSE	FALSE	FALSE	FALSE	FALSE	FALSE	FALSE	FALSE	FALSE	FALSE	FALSE	FALSE	FALSE	FALSE	FALSE	FALSE	FALSE
1373	200904109	67	98.4000015258789	127	5	7	1912-08-07	FALSE	FALSE	FALSE	white	1845	FALSE	ME	very cold	57.606184	170.18	19.8907916639625	1912	08	1845	1840s	36.8888897365994	FALSE	FALSE	FALSE	FALSE	FALSE	FALSE	FALSE	FALSE	FALSE	FALSE	FALSE	FALSE	FALSE	FALSE	FALSE	FALSE	FALSE	FALSE
1374	200904113	46	98.5	161.5	5	10.5	1887-07-01	FALSE	FALSE	FALSE	white	1841	FALSE	ME	very cold	73.255108	179.07	22.8450569873324	1887	07	1841	1840s	36.9444444444444	FALSE	FALSE	TRUE	FALSE	FALSE	FALSE	FALSE	FALSE	FALSE	FALSE	FALSE	FALSE	FALSE	FALSE	FALSE	FALSE	FALSE	FALSE
1375	200904113	49	99.5	162	5	10	1890-03-19	FALSE	FALSE	FALSE	white	1841	FALSE	ME	very cold	73.481904	177.8	23.2443222437465	1890	03	1841	1840s	37.5	FALSE	FALSE	FALSE	FALSE	FALSE	FALSE	FALSE	FALSE	FALSE	FALSE	FALSE	FALSE	FALSE	FALSE	FALSE	FALSE	FALSE	FALSE
1377	200904114	61	98.4000015258789	208	5	11	1907-02-06	FALSE	FALSE	FALSE	white	1845	FALSE	MN	very cold	94.347136	180.34	29.0097903742723	1907	02	1845	1840s	36.8888897365994	FALSE	FALSE	FALSE	FALSE	FALSE	FALSE	FALSE	FALSE	FALSE	FALSE	FALSE	FALSE	FALSE	FALSE	FALSE	FALSE	FALSE	FALSE
1378	200904115	60	98.4000015258789	135	5	8.5	1905-04-26	FALSE	FALSE	FALSE	white	1845	FALSE	MN	very cold	61.23492	173.99	20.2278897817959	1905	04	1845	1840s	36.8888897365994	FALSE	FALSE	FALSE	FALSE	FALSE	FALSE	FALSE	FALSE	FALSE	FALSE	FALSE	FALSE	FALSE	FALSE	FALSE	FALSE	FALSE	FALSE
1381	200904116	75	97.5	153	5	8.5	1921-02-05	FALSE	FALSE	FALSE	white	1845	FALSE	ME	very cold	69.399576	173.99	22.924941752702	1921	02	1845	1840s	36.3888888888889	FALSE	FALSE	FALSE	FALSE	FALSE	FALSE	FALSE	FALSE	FALSE	FALSE	FALSE	FALSE	FALSE	FALSE	FALSE	FALSE	FALSE	FALSE
1382	200904117	41	98.4000015258789	175	6	NA	1884-02-06	FALSE	FALSE	FALSE	white	1843	FALSE	ME	very cold	79.3786	182.88	23.7340038723287	1884	02	1843	1840s	36.8888897365994	FALSE	FALSE	FALSE	FALSE	FALSE	FALSE	FALSE	FALSE	FALSE	FALSE	FALSE	FALSE	FALSE	FALSE	FALSE	FALSE	FALSE	FALSE
1383	200904117	44	98	170	6	NA	1888-02-22	FALSE	FALSE	FALSE	white	1843	FALSE	ME	very cold	77.11064	182.88	23.0558894759765	1888	02	1843	1840s	36.6666666666667	FALSE	FALSE	FALSE	FALSE	FALSE	FALSE	FALSE	FALSE	FALSE	FALSE	FALSE	FALSE	FALSE	FALSE	FALSE	FALSE	FALSE	FALSE
1384	200904117	45	98	175	6	NA	1889-09-25	FALSE	FALSE	FALSE	white	1843	FALSE	ME	very cold	79.3786	182.88	23.7340038723287	1889	09	1843	1840s	36.6666666666667	FALSE	FALSE	FALSE	FALSE	FALSE	FALSE	FALSE	FALSE	FALSE	FALSE	FALSE	FALSE	FALSE	FALSE	FALSE	FALSE	FALSE	FALSE
1385	200904117	49	98.4000015258789	165	6	NA	1891-12-02	FALSE	FALSE	FALSE	white	1843	FALSE	ME	very cold	74.84268	182.88	22.3777750796242	1891	12	1843	1840s	36.8888897365994	FALSE	FALSE	FALSE	FALSE	FALSE	FALSE	FALSE	FALSE	FALSE	FALSE	FALSE	FALSE	FALSE	FALSE	FALSE	FALSE	FALSE	FALSE
1386	200904117	51	98	180	6	NA	1893-10-18	FALSE	FALSE	FALSE	white	1843	FALSE	ME	very cold	81.64656	182.88	24.412118268681	1893	10	1843	1840s	36.6666666666667	FALSE	FALSE	FALSE	FALSE	FALSE	FALSE	FALSE	FALSE	FALSE	FALSE	FALSE	FALSE	FALSE	FALSE	FALSE	FALSE	FALSE	FALSE
1387	200904117	53	98.5	175	6	0	1896-09-23	FALSE	FALSE	FALSE	white	1843	FALSE	ME	very cold	79.3786	182.88	23.7340038723287	1896	09	1843	1840s	36.9444444444444	FALSE	FALSE	FALSE	FALSE	FALSE	FALSE	FALSE	FALSE	FALSE	FALSE	FALSE	FALSE	FALSE	FALSE	FALSE	FALSE	FALSE	FALSE
1388	200904117	55	98.5	170	5	11	1898-06-15	FALSE	FALSE	FALSE	white	1843	FALSE	ME	very cold	77.11064	180.34	23.7099248251264	1898	06	1843	1840s	36.9444444444444	FALSE	FALSE	FALSE	FALSE	FALSE	FALSE	FALSE	FALSE	FALSE	FALSE	FALSE	FALSE	FALSE	FALSE	FALSE	FALSE	FALSE	FALSE
1389	200904117	68	98.5999984741211	160	6	NA	1911-05-17	FALSE	FALSE	FALSE	white	1843	FALSE	ME	very cold	72.57472	182.88	21.699660683272	1911	05	1843	1840s	36.9999991522895	FALSE	FALSE	FALSE	FALSE	FALSE	FALSE	FALSE	FALSE	FALSE	FALSE	FALSE	FALSE	FALSE	FALSE	FALSE	FALSE	FALSE	FALSE
1391	200904120	61	98.5	165	5	8.5	1886-05-12	FALSE	FALSE	FALSE	white	1825	FALSE	ME	very cold	74.84268	173.99	24.7229763999727	1886	05	1825	1820s	36.9444444444444	FALSE	FALSE	FALSE	FALSE	FALSE	FALSE	FALSE	FALSE	FALSE	FALSE	FALSE	FALSE	FALSE	FALSE	FALSE	FALSE	FALSE	FALSE
1392	200904120	64	98.5	150	5	5	1889-10-02	FALSE	FALSE	FALSE	white	1825	FALSE	ME	very cold	68.0388	165.1	24.9610298037164	1889	10	1825	1820s	36.9444444444444	FALSE	FALSE	FALSE	FALSE	FALSE	FALSE	FALSE	FALSE	FALSE	FALSE	FALSE	FALSE	FALSE	FALSE	FALSE	FALSE	FALSE	FALSE
1393	200904120	66	98.5	150	5	6	1891-04-01	FALSE	FALSE	TRUE	white	1825	FALSE	ME	very cold	68.0388	167.64	24.2103652251382	1891	04	1825	1820s	36.9444444444444	FALSE	FALSE	FALSE	FALSE	FALSE	FALSE	FALSE	FALSE	FALSE	FALSE	FALSE	FALSE	FALSE	FALSE	FALSE	FALSE	FALSE	FALSE
1394	200904121	56	98.5	196	5	11.5	1891-11-18	FALSE	FALSE	FALSE	white	1836	FALSE	ME	very cold	88.904032	181.61	26.9551616613136	1891	11	1836	1830s	36.9444444444444	FALSE	FALSE	FALSE	FALSE	FALSE	FALSE	FALSE	FALSE	FALSE	FALSE	FALSE	FALSE	FALSE	FALSE	FALSE	FALSE	FALSE	FALSE
1401	200904125	54	100	127	5	10.5	1883-06-06	FALSE	FALSE	FALSE	white	1829	FALSE	ME	very cold	57.606184	179.07	17.9648435751778	1883	06	1829	1820s	37.7777777777778	FALSE	FALSE	FALSE	FALSE	FALSE	FALSE	FALSE	FALSE	FALSE	FALSE	FALSE	FALSE	FALSE	FALSE	FALSE	FALSE	FALSE	FALSE
1402	200904125	56	98.1999969482422	132	5	11	1886-01-27	FALSE	FALSE	FALSE	white	1829	FALSE	ME	very cold	59.874144	180.34	18.4100592759805	1886	01	1829	1820s	36.7777760823568	FALSE	FALSE	FALSE	FALSE	FALSE	FALSE	FALSE	FALSE	FALSE	FALSE	FALSE	FALSE	FALSE	FALSE	FALSE	FALSE	FALSE	FALSE
1403	200904125	58	97	125	5	8	1887-03-16	FALSE	FALSE	FALSE	white	1829	FALSE	ME	very cold	56.699	172.72	19.005974430634	1887	03	1829	1820s	36.1111111111111	FALSE	FALSE	FALSE	FALSE	FALSE	FALSE	FALSE	FALSE	FALSE	FALSE	FALSE	FALSE	FALSE	FALSE	FALSE	FALSE	FALSE	FALSE
1404	200904125	60	100	136	5	11	1889-09-18	FALSE	FALSE	FALSE	white	1829	FALSE	ME	very cold	61.688512	180.34	18.9679398601011	1889	09	1829	1820s	37.7777777777778	FALSE	FALSE	TRUE	FALSE	FALSE	FALSE	FALSE	FALSE	FALSE	FALSE	FALSE	FALSE	FALSE	FALSE	FALSE	FALSE	FALSE	FALSE
1411	200904126	48	98.5	150	5	8.5	1886-12-22	FALSE	FALSE	FALSE	white	1838	FALSE	ME	very cold	68.0388	173.99	22.4754330908843	1886	12	1838	1830s	36.9444444444444	FALSE	FALSE	FALSE	FALSE	FALSE	FALSE	FALSE	FALSE	FALSE	FALSE	FALSE	FALSE	FALSE	FALSE	FALSE	FALSE	FALSE	FALSE
1416	200904126	57	98.5	160	5	9	1896-02-05	FALSE	FALSE	FALSE	white	1838	FALSE	ME	very cold	72.57472	175.26	23.627607851729	1896	02	1838	1830s	36.9444444444444	FALSE	FALSE	FALSE	FALSE	FALSE	FALSE	FALSE	FALSE	FALSE	FALSE	FALSE	FALSE	FALSE	FALSE	FALSE	FALSE	FALSE	FALSE
1417	200904126	73	98.4000015258789	200	5	10	1908-07-01	FALSE	FALSE	FALSE	white	1838	FALSE	ME	very cold	90.7184	177.8	28.6966941280821	1908	07	1838	1830s	36.8888897365994	FALSE	FALSE	FALSE	FALSE	FALSE	FALSE	FALSE	FALSE	FALSE	FALSE	FALSE	FALSE	FALSE	FALSE	FALSE	FALSE	FALSE	FALSE
1418	200904128	50	98.8000030517578	165	5	10	1884-07-23	FALSE	FALSE	FALSE	white	1834	FALSE	ME	very cold	74.84268	177.8	23.6747726556678	1884	07	1834	1830s	37.1111128065321	FALSE	FALSE	FALSE	FALSE	FALSE	FALSE	FALSE	FALSE	FALSE	FALSE	FALSE	FALSE	FALSE	FALSE	FALSE	FALSE	FALSE	FALSE
1421	200904130	50	98	150	5	9.5	1885-11-04	FALSE	FALSE	FALSE	white	1835	FALSE	ME	very cold	68.0388	176.53	21.8333110958443	1885	11	1835	1830s	36.6666666666667	FALSE	FALSE	TRUE	FALSE	FALSE	FALSE	FALSE	FALSE	FALSE	FALSE	FALSE	FALSE	FALSE	FALSE	FALSE	FALSE	FALSE	FALSE
1422	200904130	52	98.8000030517578	150	5	9	1887-09-28	FALSE	FALSE	FALSE	white	1835	FALSE	ME	very cold	68.0388	175.26	22.150882360996	1887	09	1835	1830s	37.1111128065321	FALSE	FALSE	FALSE	FALSE	FALSE	FALSE	FALSE	FALSE	FALSE	FALSE	FALSE	FALSE	FALSE	FALSE	FALSE	FALSE	FALSE	FALSE
1425	200904130	55	99	150	5	9.5	1890-07-02	FALSE	FALSE	FALSE	white	1835	FALSE	ME	very cold	68.0388	176.53	21.8333110958443	1890	07	1835	1830s	37.2222222222222	FALSE	FALSE	FALSE	FALSE	FALSE	FALSE	FALSE	FALSE	FALSE	FALSE	FALSE	FALSE	FALSE	FALSE	FALSE	FALSE	FALSE	FALSE
1428	200904130	69	98.4000015258789	160	5	9.5	1904-04-06	FALSE	FALSE	FALSE	white	1835	FALSE	ME	very cold	72.57472	176.53	23.2888651689006	1904	04	1835	1830s	36.8888897365994	FALSE	FALSE	TRUE	FALSE	FALSE	FALSE	FALSE	FALSE	FALSE	FALSE	FALSE	FALSE	FALSE	FALSE	FALSE	FALSE	FALSE	FALSE
1429	200904130	70	99	150	5	9.5	1905-06-21	FALSE	FALSE	FALSE	white	1835	FALSE	ME	very cold	68.0388	176.53	21.8333110958443	1905	06	1835	1830s	37.2222222222222	FALSE	FALSE	TRUE	FALSE	FALSE	FALSE	FALSE	FALSE	FALSE	FALSE	FALSE	FALSE	FALSE	FALSE	FALSE	FALSE	FALSE	FALSE
1430	200904130	72	98	150	5	9.5	1907-06-05	FALSE	FALSE	FALSE	white	1835	FALSE	ME	very cold	68.0388	176.53	21.8333110958443	1907	06	1835	1830s	36.6666666666667	FALSE	FALSE	TRUE	FALSE	FALSE	FALSE	FALSE	FALSE	FALSE	FALSE	FALSE	FALSE	FALSE	FALSE	FALSE	FALSE	FALSE	FALSE
1432	200904132	61	98	144	5	8	1895-04-24	FALSE	FALSE	FALSE	white	1833	FALSE	ME	very cold	65.317248	172.72	21.8948825440903	1895	04	1833	1830s	36.6666666666667	FALSE	FALSE	FALSE	FALSE	FALSE	FALSE	FALSE	FALSE	FALSE	FALSE	FALSE	FALSE	FALSE	FALSE	FALSE	FALSE	FALSE	FALSE
1433	200904132	62	99	140	5	8	1896-01-23	FALSE	FALSE	FALSE	white	1833	FALSE	ME	very cold	63.50288	172.72	21.2866913623101	1896	01	1833	1830s	37.2222222222222	FALSE	FALSE	FALSE	FALSE	FALSE	FALSE	FALSE	FALSE	FALSE	FALSE	FALSE	FALSE	FALSE	FALSE	FALSE	FALSE	FALSE	FALSE
1434	200904134	40	99.6999969482422	140	5	8	1884-09-17	FALSE	FALSE	FALSE	white	1842	FALSE	ME	very cold	63.50288	172.72	21.2866913623101	1884	09	1842	1840s	37.6111094156901	FALSE	FALSE	FALSE	FALSE	FALSE	FALSE	FALSE	FALSE	FALSE	FALSE	FALSE	FALSE	FALSE	FALSE	FALSE	FALSE	FALSE	FALSE
1435	200904134	47	98.5	150	5	6	1890-01-01	FALSE	FALSE	FALSE	white	1842	FALSE	ME	very cold	68.0388	167.64	24.2103652251382	1890	01	1842	1840s	36.9444444444444	FALSE	FALSE	FALSE	FALSE	FALSE	FALSE	FALSE	FALSE	FALSE	FALSE	FALSE	FALSE	FALSE	FALSE	FALSE	FALSE	FALSE	FALSE
1436	200904134	48	98.5999984741211	150	5	5	1891-06-03	FALSE	FALSE	FALSE	white	1842	FALSE	ME	very cold	68.0388	165.1	24.9610298037164	1891	06	1842	1840s	36.9999991522895	FALSE	FALSE	TRUE	FALSE	FALSE	FALSE	FALSE	FALSE	FALSE	FALSE	FALSE	FALSE	FALSE	FALSE	FALSE	FALSE	FALSE	FALSE
1438	200904134	57	98.5	170	5	8	1900-07-14	FALSE	FALSE	FALSE	white	1842	FALSE	ME	very cold	77.11064	172.72	25.8481252256622	1900	07	1842	1840s	36.9444444444444	FALSE	FALSE	TRUE	FALSE	FALSE	FALSE	FALSE	FALSE	FALSE	FALSE	FALSE	FALSE	FALSE	FALSE	FALSE	FALSE	FALSE	FALSE
1439	200904135	56	98.5999984741211	150	5	10.5	1887-06-29	FALSE	FALSE	FALSE	white	1831	FALSE	ME	very cold	68.0388	179.07	21.2183191832809	1887	06	1831	1830s	36.9999991522895	FALSE	FALSE	FALSE	FALSE	FALSE	FALSE	FALSE	FALSE	FALSE	FALSE	FALSE	FALSE	FALSE	FALSE	FALSE	FALSE	FALSE	FALSE
1441	200904135	60	99	146	5	9	1892-05-11	FALSE	FALSE	FALSE	white	1831	FALSE	ME	very cold	66.224432	175.26	21.5601921647027	1892	05	1831	1830s	37.2222222222222	FALSE	FALSE	TRUE	FALSE	FALSE	FALSE	FALSE	FALSE	FALSE	FALSE	FALSE	FALSE	FALSE	FALSE	FALSE	FALSE	FALSE	FALSE
1443	200904135	68	98.5	145	5	9.5	1899-12-20	FALSE	FALSE	FALSE	white	1831	FALSE	ME	very cold	65.77084	176.53	21.1055340593161	1899	12	1831	1830s	36.9444444444444	FALSE	FALSE	FALSE	FALSE	FALSE	FALSE	FALSE	FALSE	FALSE	FALSE	FALSE	FALSE	FALSE	FALSE	FALSE	FALSE	FALSE	FALSE
1445	200904135	73	99.1999969482422	145.5	5	9	1904-02-03	FALSE	FALSE	FALSE	white	1831	FALSE	ME	very cold	65.997636	175.26	21.4863558901661	1904	02	1831	1830s	37.3333316379123	FALSE	FALSE	TRUE	FALSE	FALSE	FALSE	FALSE	FALSE	FALSE	FALSE	FALSE	FALSE	FALSE	FALSE	FALSE	FALSE	FALSE	FALSE
1446	200904135	75	98.5999984741211	133	5	9	1906-09-05	FALSE	FALSE	FALSE	white	1831	FALSE	ME	very cold	60.327736	175.26	19.6404490267498	1906	09	1831	1830s	36.9999991522895	FALSE	FALSE	TRUE	FALSE	FALSE	FALSE	FALSE	FALSE	FALSE	FALSE	FALSE	FALSE	FALSE	FALSE	FALSE	FALSE	FALSE	FALSE
1447	200904135	76	98.5999984741211	133	5	9	1907-07-17	FALSE	FALSE	FALSE	white	1831	FALSE	ME	very cold	60.327736	175.26	19.6404490267498	1907	07	1831	1830s	36.9999991522895	FALSE	FALSE	TRUE	FALSE	FALSE	FALSE	FALSE	FALSE	FALSE	FALSE	FALSE	FALSE	FALSE	FALSE	FALSE	FALSE	FALSE	FALSE
1448	200904138	50	98.3000030517578	200	5	8	1900-06-20	FALSE	FALSE	FALSE	white	1846	FALSE	MA	cold	90.7184	172.72	30.4095590890144	1900	06	1846	1840s	36.8333350287543	FALSE	FALSE	FALSE	FALSE	FALSE	FALSE	FALSE	FALSE	FALSE	FALSE	FALSE	FALSE	FALSE	FALSE	FALSE	FALSE	FALSE	FALSE
1452	200904139	46	98.5	143	5	11	1886-05-26	FALSE	FALSE	FALSE	white	1839	FALSE	MA	cold	64.863656	180.34	19.9442308823122	1886	05	1839	1830s	36.9444444444444	FALSE	FALSE	FALSE	FALSE	FALSE	FALSE	FALSE	FALSE	FALSE	FALSE	FALSE	FALSE	FALSE	FALSE	FALSE	FALSE	FALSE	FALSE
1453	200904139	50	98.5999984741211	140	5	11	1889-07-17	FALSE	FALSE	FALSE	white	1839	FALSE	ME	very cold	63.50288	180.34	19.5258204442217	1889	07	1839	1830s	36.9999991522895	FALSE	FALSE	FALSE	FALSE	FALSE	FALSE	FALSE	FALSE	FALSE	FALSE	FALSE	FALSE	FALSE	FALSE	FALSE	FALSE	FALSE	FALSE
1454	200904139	53	99	150	5	9	1892-05-04	FALSE	FALSE	FALSE	white	1839	FALSE	ME	very cold	68.0388	175.26	22.150882360996	1892	05	1839	1830s	37.2222222222222	FALSE	FALSE	FALSE	FALSE	FALSE	FALSE	FALSE	FALSE	FALSE	FALSE	FALSE	FALSE	FALSE	FALSE	FALSE	FALSE	FALSE	FALSE
1455	200904139	56	99.1999969482422	145	5	9	1896-06-16	FALSE	FALSE	FALSE	white	1839	FALSE	MA	cold	65.77084	175.26	21.4125196156294	1896	06	1839	1830s	37.3333316379123	FALSE	FALSE	FALSE	FALSE	FALSE	FALSE	FALSE	FALSE	FALSE	FALSE	FALSE	FALSE	FALSE	FALSE	FALSE	FALSE	FALSE	FALSE
1456	200904139	57	98.5999984741211	148	5	9.25	1897-02-24	FALSE	FALSE	FALSE	white	1839	FALSE	ME	very cold	67.131616	175.895	21.6980203903975	1897	02	1839	1830s	36.9999991522895	FALSE	FALSE	FALSE	FALSE	FALSE	FALSE	FALSE	FALSE	FALSE	FALSE	FALSE	FALSE	FALSE	FALSE	FALSE	FALSE	FALSE	FALSE
1457	200904139	57	98.5	140	5	9	1897-11-17	FALSE	FALSE	FALSE	white	1839	FALSE	ME	very cold	63.50288	175.26	20.6741568702629	1897	11	1839	1830s	36.9444444444444	FALSE	FALSE	FALSE	FALSE	FALSE	FALSE	FALSE	FALSE	FALSE	FALSE	FALSE	FALSE	FALSE	FALSE	FALSE	FALSE	FALSE	FALSE
1458	200904139	61	97	140	5	9	1900-11-21	FALSE	FALSE	FALSE	white	1839	FALSE	ME	very cold	63.50288	175.26	20.6741568702629	1900	11	1839	1830s	36.1111111111111	FALSE	FALSE	FALSE	FALSE	FALSE	FALSE	FALSE	FALSE	FALSE	FALSE	FALSE	FALSE	FALSE	FALSE	FALSE	FALSE	FALSE	FALSE
1459	200904139	65	98.1999969482422	149	5	9	1902-12-17	FALSE	FALSE	FALSE	white	1839	FALSE	ME	very cold	67.585208	175.26	22.0032098119227	1902	12	1839	1830s	36.7777760823568	FALSE	FALSE	FALSE	FALSE	FALSE	FALSE	FALSE	FALSE	FALSE	FALSE	FALSE	FALSE	FALSE	FALSE	FALSE	FALSE	FALSE	FALSE
1461	200904140	69	98.5	135	5	7	1891-10-21	FALSE	FALSE	TRUE	white	1822	FALSE	ME	very cold	61.23492	170.18	21.1437549183853	1891	10	1822	1820s	36.9444444444444	FALSE	FALSE	FALSE	FALSE	FALSE	FALSE	FALSE	FALSE	FALSE	FALSE	FALSE	FALSE	FALSE	FALSE	FALSE	FALSE	FALSE	FALSE
1462	200904140	71	98.3000030517578	133	5	6.75	1893-04-26	FALSE	FALSE	FALSE	white	1822	FALSE	MA	cold	60.327736	169.545	20.9868401164512	1893	04	1822	1820s	36.8333350287543	FALSE	FALSE	FALSE	FALSE	FALSE	FALSE	FALSE	FALSE	FALSE	FALSE	FALSE	FALSE	FALSE	FALSE	FALSE	FALSE	FALSE	FALSE
1465	200904142	66	98.5999984741211	190	5	11	1898-11-09	FALSE	FALSE	FALSE	white	1832	FALSE	ME	very cold	86.18248	180.34	26.4993277457295	1898	11	1832	1830s	36.9999991522895	FALSE	FALSE	FALSE	FALSE	FALSE	FALSE	FALSE	FALSE	FALSE	FALSE	FALSE	FALSE	FALSE	FALSE	FALSE	FALSE	FALSE	FALSE
1468	200904146	48	98.5999984741211	135	5	5.5	1888-06-27	FALSE	FALSE	FALSE	white	1838	FALSE	ME	very cold	61.23492	166.37	22.1232599099427	1888	06	1838	1830s	36.9999991522895	FALSE	FALSE	FALSE	FALSE	FALSE	FALSE	FALSE	FALSE	FALSE	FALSE	FALSE	FALSE	FALSE	FALSE	FALSE	FALSE	FALSE	FALSE
1469	200904148	58	98	145	5	10.5	1891-04-01	FALSE	FALSE	FALSE	white	1832	FALSE	ME	very cold	65.77084	179.07	20.5110418771715	1891	04	1832	1830s	36.6666666666667	FALSE	FALSE	FALSE	FALSE	FALSE	FALSE	FALSE	FALSE	FALSE	FALSE	FALSE	FALSE	FALSE	FALSE	FALSE	FALSE	FALSE	FALSE
1472	200904149	43	99	150	6	NA	1882-09-06	FALSE	FALSE	FALSE	white	1838	FALSE	ME	very cold	68.0388	182.88	20.3434318905675	1882	09	1838	1830s	37.2222222222222	FALSE	FALSE	FALSE	FALSE	FALSE	FALSE	FALSE	FALSE	FALSE	FALSE	FALSE	FALSE	FALSE	FALSE	FALSE	FALSE	FALSE	FALSE
1473	200904149	44	98.4000015258789	150	5	11	1883-07-11	FALSE	FALSE	FALSE	white	1838	FALSE	ME	very cold	68.0388	180.34	20.9205219045233	1883	07	1838	1830s	36.8888897365994	FALSE	FALSE	FALSE	FALSE	FALSE	FALSE	FALSE	FALSE	FALSE	FALSE	FALSE	FALSE	FALSE	FALSE	FALSE	FALSE	FALSE	FALSE
1475	200904149	46	98.8000030517578	150	5	11	1885-07-22	FALSE	FALSE	FALSE	white	1838	FALSE	ME	very cold	68.0388	180.34	20.9205219045233	1885	07	1838	1830s	37.1111128065321	FALSE	FALSE	FALSE	FALSE	FALSE	FALSE	FALSE	FALSE	FALSE	FALSE	FALSE	FALSE	FALSE	FALSE	FALSE	FALSE	FALSE	FALSE
1476	200904149	48	98	165	6	NA	1886-09-01	FALSE	FALSE	FALSE	white	1838	FALSE	ME	very cold	74.84268	182.88	22.3777750796242	1886	09	1838	1830s	36.6666666666667	FALSE	FALSE	FALSE	FALSE	FALSE	FALSE	FALSE	FALSE	FALSE	FALSE	FALSE	FALSE	FALSE	FALSE	FALSE	FALSE	FALSE	FALSE
1477	200904149	49	98.4000015258789	175	5	11.5	1887-12-21	FALSE	FALSE	FALSE	white	1838	FALSE	ME	very cold	79.3786	181.61	24.0671086261728	1887	12	1838	1830s	36.8888897365994	FALSE	FALSE	TRUE	FALSE	FALSE	FALSE	FALSE	FALSE	FALSE	FALSE	FALSE	FALSE	FALSE	FALSE	FALSE	FALSE	FALSE	FALSE
1478	200904149	51	99	164	5	11	1889-08-07	FALSE	FALSE	FALSE	white	1838	FALSE	ME	very cold	74.389088	180.34	22.8731039489454	1889	08	1838	1830s	37.2222222222222	FALSE	FALSE	FALSE	FALSE	FALSE	FALSE	FALSE	FALSE	FALSE	FALSE	FALSE	FALSE	FALSE	FALSE	FALSE	FALSE	FALSE	FALSE
1479	200904149	53	97	160	5	11	1891-12-09	FALSE	FALSE	FALSE	white	1838	FALSE	ME	very cold	72.57472	180.34	22.3152233648248	1891	12	1838	1830s	36.1111111111111	FALSE	FALSE	TRUE	FALSE	FALSE	FALSE	FALSE	FALSE	FALSE	FALSE	FALSE	FALSE	FALSE	FALSE	FALSE	FALSE	FALSE	FALSE
1480	200904149	53	99.3000030517578	155	5	11.5	1893-01-25	FALSE	FALSE	FALSE	white	1838	FALSE	ME	very cold	70.30676	181.61	21.3165819260388	1893	01	1838	1830s	37.3888905843099	FALSE	FALSE	TRUE	FALSE	FALSE	FALSE	FALSE	FALSE	FALSE	FALSE	FALSE	FALSE	FALSE	FALSE	FALSE	FALSE	FALSE	FALSE
1483	200904149	60	98	160	5	11	1898-05-04	FALSE	FALSE	FALSE	white	1838	FALSE	ME	very cold	72.57472	180.34	22.3152233648248	1898	05	1838	1830s	36.6666666666667	FALSE	FALSE	TRUE	FALSE	FALSE	FALSE	FALSE	FALSE	FALSE	FALSE	FALSE	FALSE	FALSE	FALSE	FALSE	FALSE	FALSE	FALSE
1484	200904149	62	98.5999984741211	160	5	11.25	1900-12-19	FALSE	FALSE	FALSE	white	1838	FALSE	ME	very cold	72.57472	180.975	22.1589000395606	1900	12	1838	1830s	36.9999991522895	FALSE	FALSE	TRUE	FALSE	FALSE	FALSE	FALSE	FALSE	FALSE	FALSE	FALSE	FALSE	FALSE	FALSE	FALSE	FALSE	FALSE	FALSE
1485	200904149	64	98.4000015258789	187.5	5	11.5	1902-06-25	FALSE	FALSE	FALSE	white	1838	FALSE	ME	very cold	85.0485	181.61	25.7861878137566	1902	06	1838	1830s	36.8888897365994	FALSE	FALSE	TRUE	FALSE	FALSE	FALSE	FALSE	FALSE	FALSE	FALSE	FALSE	FALSE	FALSE	FALSE	FALSE	FALSE	FALSE	FALSE
1487	200904149	66	98.4000015258789	216	5	11	1904-05-25	FALSE	FALSE	FALSE	white	1838	FALSE	ME	very cold	97.975872	180.34	30.1255515425135	1904	05	1838	1830s	36.8888897365994	FALSE	FALSE	FALSE	FALSE	FALSE	FALSE	FALSE	FALSE	FALSE	FALSE	FALSE	FALSE	FALSE	FALSE	FALSE	FALSE	FALSE	FALSE
1488	200904149	68	98.5999984741211	195	6	NA	1906-02-21	FALSE	FALSE	FALSE	white	1838	FALSE	ME	very cold	88.45044	182.88	26.4464614577377	1906	02	1838	1830s	36.9999991522895	FALSE	FALSE	TRUE	FALSE	FALSE	FALSE	FALSE	FALSE	FALSE	FALSE	FALSE	FALSE	FALSE	FALSE	FALSE	FALSE	FALSE	FALSE
1489	200904149	70	98.5999984741211	200	5	11.5	1908-04-01	FALSE	FALSE	FALSE	white	1838	FALSE	ME	very cold	90.7184	181.61	27.5052670013404	1908	04	1838	1830s	36.9999991522895	FALSE	FALSE	TRUE	FALSE	FALSE	FALSE	FALSE	FALSE	FALSE	FALSE	FALSE	FALSE	FALSE	FALSE	FALSE	FALSE	FALSE	FALSE
1490	200904149	30	98.4000015258789	200	5	11.5	1910-02-02	FALSE	FALSE	FALSE	white	1838	FALSE	ME	very cold	90.7184	181.61	27.5052670013404	1910	02	1838	1830s	36.8888897365994	FALSE	FALSE	TRUE	FALSE	FALSE	FALSE	FALSE	FALSE	FALSE	FALSE	FALSE	FALSE	FALSE	FALSE	FALSE	FALSE	FALSE	FALSE
1491	200904151	61	97.5	175	5	11	1890-07-09	FALSE	FALSE	FALSE	white	1829	FALSE	ME	very cold	79.3786	180.34	24.4072755552772	1890	07	1829	1820s	36.3888888888889	FALSE	FALSE	FALSE	FALSE	FALSE	FALSE	FALSE	FALSE	FALSE	FALSE	FALSE	FALSE	FALSE	FALSE	FALSE	FALSE	FALSE	FALSE
1492	200904151	66	98.5	180	5	10	1895-01-30	FALSE	FALSE	FALSE	white	1829	FALSE	ME	very cold	81.64656	177.8	25.8270247152739	1895	01	1829	1820s	36.9444444444444	FALSE	FALSE	FALSE	FALSE	FALSE	FALSE	FALSE	FALSE	FALSE	FALSE	FALSE	FALSE	FALSE	FALSE	FALSE	FALSE	FALSE	FALSE
1493	200904151	69	98.5999984741211	180	5	11	1898-03-30	FALSE	FALSE	FALSE	white	1829	FALSE	ME	very cold	81.64656	180.34	25.1046262854279	1898	03	1829	1820s	36.9999991522895	FALSE	FALSE	FALSE	FALSE	FALSE	FALSE	FALSE	FALSE	FALSE	FALSE	FALSE	FALSE	FALSE	FALSE	FALSE	FALSE	FALSE	FALSE
1494	200904152	52	99	145	5	8	1886-06-09	FALSE	FALSE	FALSE	white	1833	FALSE	ME	very cold	65.77084	172.72	22.0469303395354	1886	06	1833	1830s	37.2222222222222	FALSE	FALSE	FALSE	FALSE	FALSE	FALSE	FALSE	FALSE	FALSE	FALSE	FALSE	FALSE	FALSE	FALSE	FALSE	FALSE	FALSE	FALSE
1495	200904152	55	100	155	5	7	1888-12-26	FALSE	FALSE	FALSE	white	1833	FALSE	ME	very cold	70.30676	170.18	24.2761630544424	1888	12	1833	1830s	37.7777777777778	FALSE	FALSE	FALSE	FALSE	FALSE	FALSE	FALSE	FALSE	FALSE	FALSE	FALSE	FALSE	FALSE	FALSE	FALSE	FALSE	FALSE	FALSE
1496	200904152	57	98.4000015258789	153	5	8.5	1890-05-14	FALSE	FALSE	FALSE	white	1833	FALSE	ME	very cold	69.399576	173.99	22.924941752702	1890	05	1833	1830s	36.8888897365994	FALSE	FALSE	FALSE	FALSE	FALSE	FALSE	FALSE	FALSE	FALSE	FALSE	FALSE	FALSE	FALSE	FALSE	FALSE	FALSE	FALSE	FALSE
1497	200904152	58	98	160	5	8.5	1891-05-13	FALSE	FALSE	FALSE	white	1833	FALSE	ME	very cold	72.57472	173.99	23.9737952969432	1891	05	1833	1830s	36.6666666666667	FALSE	FALSE	FALSE	FALSE	FALSE	FALSE	FALSE	FALSE	FALSE	FALSE	FALSE	FALSE	FALSE	FALSE	FALSE	FALSE	FALSE	FALSE
1499	200904153	55	98.4000015258789	145	5	8	1883-06-27	FALSE	FALSE	FALSE	white	1828	FALSE	ME	very cold	65.77084	172.72	22.0469303395354	1883	06	1828	1820s	36.8888897365994	FALSE	FALSE	FALSE	FALSE	FALSE	FALSE	FALSE	FALSE	FALSE	FALSE	FALSE	FALSE	FALSE	FALSE	FALSE	FALSE	FALSE	FALSE
1500	200904153	57	98.4000015258789	140	5	7.5	1885-10-21	FALSE	FALSE	FALSE	white	1828	FALSE	ME	very cold	63.50288	171.45	21.6032177469019	1885	10	1828	1820s	36.8888897365994	FALSE	FALSE	FALSE	FALSE	FALSE	FALSE	FALSE	FALSE	FALSE	FALSE	FALSE	FALSE	FALSE	FALSE	FALSE	FALSE	FALSE	FALSE
1501	200904153	59	98.5	145	5	8	1887-07-13	FALSE	FALSE	FALSE	white	1828	FALSE	ME	very cold	65.77084	172.72	22.0469303395354	1887	07	1828	1820s	36.9444444444444	FALSE	FALSE	FALSE	FALSE	FALSE	FALSE	FALSE	FALSE	FALSE	FALSE	FALSE	FALSE	FALSE	FALSE	FALSE	FALSE	FALSE	FALSE
1502	200904153	62	98.5	150	5	8.25	1891-03-04	FALSE	FALSE	FALSE	white	1828	FALSE	ME	very cold	68.0388	173.355	22.6403898446407	1891	03	1828	1820s	36.9444444444444	FALSE	FALSE	FALSE	FALSE	FALSE	FALSE	FALSE	FALSE	FALSE	FALSE	FALSE	FALSE	FALSE	FALSE	FALSE	FALSE	FALSE	FALSE
1503	200904153	64	98.4000015258789	145	5	7	1893-01-04	FALSE	FALSE	FALSE	white	1828	FALSE	ME	very cold	65.77084	170.18	22.7099589864138	1893	01	1828	1820s	36.8888897365994	FALSE	FALSE	FALSE	FALSE	FALSE	FALSE	FALSE	FALSE	FALSE	FALSE	FALSE	FALSE	FALSE	FALSE	FALSE	FALSE	FALSE	FALSE
1504	200904153	72	98.5999984741211	145	5	7.5	1900-08-29	FALSE	FALSE	FALSE	white	1828	FALSE	ME	very cold	65.77084	171.45	22.3747612378627	1900	08	1828	1820s	36.9999991522895	FALSE	FALSE	FALSE	FALSE	FALSE	FALSE	FALSE	FALSE	FALSE	FALSE	FALSE	FALSE	FALSE	FALSE	FALSE	FALSE	FALSE	FALSE
1505	200904154	59	98	170	5	10.5	1891-01-28	FALSE	FALSE	FALSE	white	1832	FALSE	ME	very cold	77.11064	179.07	24.0474284077183	1891	01	1832	1830s	36.6666666666667	FALSE	FALSE	FALSE	FALSE	FALSE	FALSE	FALSE	FALSE	FALSE	FALSE	FALSE	FALSE	FALSE	FALSE	FALSE	FALSE	FALSE	FALSE
1506	200904154	61	99	170	5	10	1893-06-07	FALSE	FALSE	FALSE	white	1832	FALSE	ME	very cold	77.11064	177.8	24.3921900088698	1893	06	1832	1830s	37.2222222222222	FALSE	FALSE	FALSE	FALSE	FALSE	FALSE	FALSE	FALSE	FALSE	FALSE	FALSE	FALSE	FALSE	FALSE	FALSE	FALSE	FALSE	FALSE
1507	200904154	71	99	160	5	10	1903-01-21	FALSE	FALSE	FALSE	white	1832	FALSE	ME	very cold	72.57472	177.8	22.9573553024657	1903	01	1832	1830s	37.2222222222222	FALSE	FALSE	FALSE	FALSE	FALSE	FALSE	FALSE	FALSE	FALSE	FALSE	FALSE	FALSE	FALSE	FALSE	FALSE	FALSE	FALSE	FALSE
1508	200904155	53	98	151	5	8	1886-01-19	FALSE	FALSE	FALSE	white	1831.5	FALSE	KS	moderately_cold	68.492392	172.72	22.9592171122058	1886	01	1831.5	1830s	36.6666666666667	FALSE	FALSE	FALSE	FALSE	FALSE	FALSE	FALSE	FALSE	FALSE	FALSE	FALSE	FALSE	FALSE	FALSE	FALSE	FALSE	FALSE	FALSE
1509	200904155	56	98.5	143	5	8.5	1890-04-09	FALSE	FALSE	FALSE	white	1831.5	FALSE	KS	moderately_cold	64.863656	173.99	21.426579546643	1890	04	1831.5	1830s	36.9444444444444	FALSE	FALSE	FALSE	FALSE	FALSE	FALSE	FALSE	FALSE	FALSE	FALSE	FALSE	FALSE	FALSE	FALSE	FALSE	FALSE	FALSE	FALSE
1511	200904155	59	98.5	143	5	3.5	1892-11-09	FALSE	FALSE	FALSE	white	1831.5	FALSE	ME	very cold	64.863656	161.29	24.9336891010567	1892	11	1831.5	1830s	36.9444444444444	FALSE	FALSE	FALSE	FALSE	FALSE	FALSE	FALSE	FALSE	FALSE	FALSE	FALSE	FALSE	FALSE	FALSE	FALSE	FALSE	FALSE	FALSE
1512	200904155	59	98.5	143	5	3.5	1893-03-22	FALSE	FALSE	FALSE	white	1831.5	FALSE	ME	very cold	64.863656	161.29	24.9336891010567	1893	03	1831.5	1830s	36.9444444444444	FALSE	FALSE	FALSE	FALSE	FALSE	FALSE	FALSE	FALSE	FALSE	FALSE	FALSE	FALSE	FALSE	FALSE	FALSE	FALSE	FALSE	FALSE
1513	200904155	59	98.8000030517578	143	5	3	1893-07-05	FALSE	FALSE	FALSE	white	1831.5	FALSE	ME	very cold	64.863656	160.02	25.3310324710848	1893	07	1831.5	1830s	37.1111128065321	FALSE	FALSE	FALSE	FALSE	FALSE	FALSE	FALSE	FALSE	FALSE	FALSE	FALSE	FALSE	FALSE	FALSE	FALSE	FALSE	FALSE	FALSE
1514	200904155	65	98.5	140	5	3.5	1893-12-06	FALSE	FALSE	FALSE	white	1831.5	FALSE	ME	very cold	63.50288	161.29	24.4106047143212	1893	12	1831.5	1830s	36.9444444444444	FALSE	FALSE	FALSE	FALSE	FALSE	FALSE	FALSE	FALSE	FALSE	FALSE	FALSE	FALSE	FALSE	FALSE	FALSE	FALSE	FALSE	FALSE
1516	200904155	67	98.5	130.5	5	3	1898-05-11	FALSE	FALSE	FALSE	white	1831.5	FALSE	ME	very cold	59.193756	160.02	23.1167813809551	1898	05	1831.5	1830s	36.9444444444444	FALSE	FALSE	FALSE	FALSE	FALSE	FALSE	FALSE	FALSE	FALSE	FALSE	FALSE	FALSE	FALSE	FALSE	FALSE	FALSE	FALSE	FALSE
1517	200904155	73	98.4000015258789	135	5	4	1901-09-04	FALSE	FALSE	FALSE	white	1831.5	FALSE	NA	NA	61.23492	162.56	23.1724403878495	1901	09	1831.5	1830s	36.8888897365994	FALSE	FALSE	FALSE	FALSE	FALSE	FALSE	FALSE	FALSE	FALSE	FALSE	FALSE	FALSE	FALSE	FALSE	FALSE	FALSE	FALSE	FALSE
1518	200904155	75	98	143	5	8	1904-04-02	FALSE	FALSE	FALSE	white	1831.5	FALSE	NA	NA	64.863656	172.72	21.7428347486453	1904	04	1831.5	1830s	36.6666666666667	FALSE	FALSE	FALSE	FALSE	FALSE	FALSE	FALSE	FALSE	FALSE	FALSE	FALSE	FALSE	FALSE	FALSE	FALSE	FALSE	FALSE	FALSE
1519	200904155	78	98.1999969482422	165	5	8	1907-09-04	FALSE	FALSE	FALSE	white	1831.5	FALSE	NA	NA	74.84268	172.72	25.0878862484369	1907	09	1831.5	1830s	36.7777760823568	FALSE	FALSE	FALSE	FALSE	FALSE	FALSE	FALSE	FALSE	FALSE	FALSE	FALSE	FALSE	FALSE	FALSE	FALSE	FALSE	FALSE	FALSE
1531	200904156	66	98.5999984741211	145	5	10	1905-11-01	FALSE	FALSE	FALSE	white	1841	FALSE	ME	very cold	65.77084	177.8	20.8051032428595	1905	11	1841	1840s	36.9999991522895	FALSE	FALSE	FALSE	FALSE	FALSE	FALSE	FALSE	FALSE	FALSE	FALSE	FALSE	FALSE	FALSE	FALSE	FALSE	FALSE	FALSE	FALSE
1532	200904156	67	98	140	5	10	1907-09-04	FALSE	FALSE	FALSE	white	1841	FALSE	ME	very cold	63.50288	177.8	20.0876858896575	1907	09	1841	1840s	36.6666666666667	FALSE	FALSE	TRUE	FALSE	FALSE	FALSE	FALSE	FALSE	FALSE	FALSE	FALSE	FALSE	FALSE	FALSE	FALSE	FALSE	FALSE	FALSE
1533	200904157	43	98.25	180	5	9.5	1890-03-26	FALSE	FALSE	FALSE	white	1847	FALSE	ME	very cold	81.64656	176.53	26.1999733150131	1890	03	1847	1840s	36.8055555555556	FALSE	FALSE	FALSE	FALSE	FALSE	FALSE	FALSE	FALSE	FALSE	FALSE	FALSE	FALSE	FALSE	FALSE	FALSE	FALSE	FALSE	FALSE
1534	200904157	46	98.4000015258789	170	5	9.5	1893-06-28	FALSE	FALSE	FALSE	white	1847	FALSE	NH	very cold	77.11064	176.53	24.7444192419569	1893	06	1847	1840s	36.8888897365994	FALSE	FALSE	FALSE	FALSE	FALSE	FALSE	FALSE	FALSE	FALSE	FALSE	FALSE	FALSE	FALSE	FALSE	FALSE	FALSE	FALSE	FALSE
1535	200904157	52	99	160	5	11	1899-07-05	FALSE	FALSE	FALSE	white	1847	FALSE	ME	very cold	72.57472	180.34	22.3152233648248	1899	07	1847	1840s	37.2222222222222	FALSE	FALSE	FALSE	FALSE	FALSE	FALSE	FALSE	FALSE	FALSE	FALSE	FALSE	FALSE	FALSE	FALSE	FALSE	FALSE	FALSE	FALSE
1536	200904157	57	98	155	5	9	1903-08-19	FALSE	FALSE	FALSE	white	1847	FALSE	ME	very cold	70.30676	175.26	22.8892451063625	1903	08	1847	1840s	36.6666666666667	FALSE	FALSE	FALSE	FALSE	FALSE	FALSE	FALSE	FALSE	FALSE	FALSE	FALSE	FALSE	FALSE	FALSE	FALSE	FALSE	FALSE	FALSE
1537	200904157	59	98.3000030517578	150	5	9.5	1906-06-06	FALSE	FALSE	FALSE	white	1847	FALSE	ME	very cold	68.0388	176.53	21.8333110958443	1906	06	1847	1840s	36.8333350287543	FALSE	FALSE	FALSE	FALSE	FALSE	FALSE	FALSE	FALSE	FALSE	FALSE	FALSE	FALSE	FALSE	FALSE	FALSE	FALSE	FALSE	FALSE
1538	200904157	60	98.8000030517578	150	5	9.5	1907-04-17	FALSE	FALSE	FALSE	white	1847	FALSE	ME	very cold	68.0388	176.53	21.8333110958443	1907	04	1847	1840s	37.1111128065321	FALSE	FALSE	FALSE	FALSE	FALSE	FALSE	FALSE	FALSE	FALSE	FALSE	FALSE	FALSE	FALSE	FALSE	FALSE	FALSE	FALSE	FALSE
1539	200904158	48	99.4000015258789	145	5	8	1891-06-24	FALSE	FALSE	FALSE	white	1843	FALSE	ME	very cold	65.77084	172.72	22.0469303395354	1891	06	1843	1840s	37.4444452921549	FALSE	FALSE	FALSE	FALSE	FALSE	FALSE	FALSE	FALSE	FALSE	FALSE	FALSE	FALSE	FALSE	FALSE	FALSE	FALSE	FALSE	FALSE
1540	200904158	52	98.5	135	5	8	1894-09-01	FALSE	FALSE	FALSE	white	1843	FALSE	ME	very cold	61.23492	172.72	20.5264523850847	1894	09	1843	1840s	36.9444444444444	FALSE	FALSE	FALSE	FALSE	FALSE	FALSE	FALSE	FALSE	FALSE	FALSE	FALSE	FALSE	FALSE	FALSE	FALSE	FALSE	FALSE	FALSE
1543	200904161	66	98.5	165	5	11.5	1887-09-14	FALSE	FALSE	FALSE	white	1821	FALSE	ME	very cold	74.84268	181.61	22.6918452761058	1887	09	1821	1820s	36.9444444444444	FALSE	FALSE	FALSE	FALSE	FALSE	FALSE	FALSE	FALSE	FALSE	FALSE	FALSE	FALSE	FALSE	FALSE	FALSE	FALSE	FALSE	FALSE
1544	200904161	68	98.5	165	5	10	1891-02-11	FALSE	FALSE	FALSE	white	1821	FALSE	ME	very cold	74.84268	177.8	23.6747726556678	1891	02	1821	1820s	36.9444444444444	FALSE	FALSE	FALSE	FALSE	FALSE	FALSE	FALSE	FALSE	FALSE	FALSE	FALSE	FALSE	FALSE	FALSE	FALSE	FALSE	FALSE	FALSE
1546	200904161	73	99.4000015258789	165	5	10.5	1894-06-27	FALSE	FALSE	FALSE	white	1821	FALSE	ME	very cold	74.84268	179.07	23.340151101609	1894	06	1821	1820s	37.4444452921549	FALSE	FALSE	FALSE	FALSE	FALSE	FALSE	FALSE	FALSE	FALSE	FALSE	FALSE	FALSE	FALSE	FALSE	FALSE	FALSE	FALSE	FALSE
1547	200904164	55	98.75	145	5	8.5	1891-05-06	FALSE	FALSE	FALSE	white	1836	FALSE	ME	very cold	65.77084	173.99	21.7262519878548	1891	05	1836	1830s	37.0833333333333	FALSE	FALSE	FALSE	FALSE	FALSE	FALSE	FALSE	FALSE	FALSE	FALSE	FALSE	FALSE	FALSE	FALSE	FALSE	FALSE	FALSE	FALSE
1550	200904165	69	98.5999984741211	125	5	4.5	1896-07-08	FALSE	FALSE	FALSE	white	1827	FALSE	VA	moderate	56.699	163.83	21.1246020713302	1896	07	1827	1820s	36.9999991522895	FALSE	FALSE	FALSE	FALSE	FALSE	FALSE	FALSE	FALSE	FALSE	FALSE	FALSE	FALSE	FALSE	FALSE	FALSE	FALSE	FALSE	FALSE
1552	200904167	71	98	170	5	6	1891-04-22	FALSE	FALSE	FALSE	white	1820	FALSE	ME	very cold	77.11064	167.64	27.4384139218233	1891	04	1820	1820s	36.6666666666667	FALSE	FALSE	FALSE	FALSE	FALSE	FALSE	FALSE	FALSE	FALSE	FALSE	FALSE	FALSE	FALSE	FALSE	FALSE	FALSE	FALSE	FALSE
1555	200904169	38	98.3000030517578	135	5	5.25	1884-12-31	FALSE	FALSE	FALSE	white	1846	FALSE	ME	very cold	61.23492	165.735	22.2931115699726	1884	12	1846	1840s	36.8333350287543	FALSE	FALSE	FALSE	FALSE	FALSE	FALSE	FALSE	FALSE	FALSE	FALSE	FALSE	FALSE	FALSE	FALSE	FALSE	FALSE	FALSE	FALSE
1558	200904169	42	98.1999969482422	125	5	5	1888-06-22	FALSE	FALSE	FALSE	white	1846	FALSE	ME	very cold	56.699	165.1	20.8008581697637	1888	06	1846	1840s	36.7777760823568	FALSE	FALSE	TRUE	FALSE	FALSE	FALSE	FALSE	FALSE	FALSE	FALSE	FALSE	FALSE	FALSE	FALSE	FALSE	FALSE	FALSE	FALSE
1559	200904169	45	98.5	123	5	4.5	1891-09-30	FALSE	FALSE	FALSE	white	1846	FALSE	ME	very cold	55.791816	163.83	20.7866084381889	1891	09	1846	1840s	36.9444444444444	FALSE	FALSE	FALSE	FALSE	FALSE	FALSE	FALSE	FALSE	FALSE	FALSE	FALSE	FALSE	FALSE	FALSE	FALSE	FALSE	FALSE	FALSE
1560	200904169	48	97	130	5	5	NA	FALSE	FALSE	FALSE	white	1846	FALSE	ME	very cold	58.96696	165.1	21.6328924965542	1894	NA	1846	1840s	36.1111111111111	FALSE	FALSE	FALSE	FALSE	FALSE	FALSE	FALSE	FALSE	FALSE	FALSE	FALSE	FALSE	FALSE	FALSE	FALSE	FALSE	FALSE	FALSE
1562	200904169	60	98.5999984741211	125	5	4.5	1906-09-19	FALSE	FALSE	FALSE	white	1846	FALSE	ME	very cold	56.699	163.83	21.1246020713302	1906	09	1846	1840s	36.9999991522895	FALSE	FALSE	FALSE	FALSE	FALSE	FALSE	FALSE	FALSE	FALSE	FALSE	FALSE	FALSE	FALSE	FALSE	FALSE	FALSE	FALSE	FALSE
1563	200904169	61	98.4000015258789	128	5	3.5	1907-10-02	FALSE	FALSE	FALSE	white	1846	FALSE	ME	very cold	58.059776	161.29	22.3182671673794	1907	10	1846	1840s	36.8888897365994	FALSE	FALSE	FALSE	FALSE	FALSE	FALSE	FALSE	FALSE	FALSE	FALSE	FALSE	FALSE	FALSE	FALSE	FALSE	FALSE	FALSE	FALSE
1564	200904169	65	98.5999984741211	124	5	3.25	1911-07-05	FALSE	FALSE	FALSE	white	1846	FALSE	ME	very cold	56.245408	160.655	21.7920746797765	1911	07	1846	1840s	36.9999991522895	FALSE	FALSE	FALSE	FALSE	FALSE	FALSE	FALSE	FALSE	FALSE	FALSE	FALSE	FALSE	FALSE	FALSE	FALSE	FALSE	FALSE	FALSE
1568	200904170	42	99	152	5	9	1886-01-20	FALSE	FALSE	FALSE	white	1844	FALSE	NV	cold	68.945984	175.26	22.4462274591426	1886	01	1844	1840s	37.2222222222222	FALSE	FALSE	FALSE	FALSE	FALSE	FALSE	FALSE	FALSE	FALSE	FALSE	FALSE	FALSE	FALSE	FALSE	FALSE	FALSE	FALSE	FALSE
1569	200904170	49	96	170	5	9	1892-05-05	FALSE	FALSE	FALSE	white	1844	FALSE	NV	cold	77.11064	175.26	25.1043333424621	1892	05	1844	1840s	35.5555555555556	FALSE	FALSE	TRUE	FALSE	FALSE	FALSE	FALSE	FALSE	FALSE	FALSE	FALSE	FALSE	FALSE	FALSE	FALSE	FALSE	FALSE	FALSE
1571	200904171	56	98	160	5	10.5	1884-02-19	FALSE	FALSE	TRUE	white	1828	FALSE	ME	very cold	72.57472	179.07	22.6328737954996	1884	02	1828	1820s	36.6666666666667	FALSE	FALSE	FALSE	FALSE	FALSE	FALSE	FALSE	FALSE	FALSE	FALSE	FALSE	FALSE	FALSE	FALSE	FALSE	FALSE	FALSE	FALSE
1572	200904171	62	98.5	158	5	10.5	1888-12-05	FALSE	FALSE	FALSE	white	1828	FALSE	ME	very cold	71.667536	179.07	22.3499628730559	1888	12	1828	1820s	36.9444444444444	FALSE	FALSE	FALSE	FALSE	FALSE	FALSE	FALSE	FALSE	FALSE	FALSE	FALSE	FALSE	FALSE	FALSE	FALSE	FALSE	FALSE	FALSE
1573	200904171	62	99	160	5	10.25	1890-10-29	FALSE	FALSE	FALSE	white	1828	FALSE	ME	very cold	72.57472	178.435	22.7942484987945	1890	10	1828	1820s	37.2222222222222	FALSE	FALSE	FALSE	FALSE	FALSE	FALSE	FALSE	FALSE	FALSE	FALSE	FALSE	FALSE	FALSE	FALSE	FALSE	FALSE	FALSE	FALSE
1574	200904171	65	98	165	5	10	1893-01-31	FALSE	FALSE	FALSE	white	1828	FALSE	ME	very cold	74.84268	177.8	23.6747726556678	1893	01	1828	1820s	36.6666666666667	FALSE	FALSE	TRUE	FALSE	FALSE	FALSE	FALSE	FALSE	FALSE	FALSE	FALSE	FALSE	FALSE	FALSE	FALSE	FALSE	FALSE	FALSE
1576	200904171	68	98	185	5	8	1895-09-13	FALSE	FALSE	FALSE	white	1828	FALSE	ME	very cold	83.91452	172.72	28.1288421573383	1895	09	1828	1820s	36.6666666666667	FALSE	FALSE	FALSE	FALSE	FALSE	FALSE	FALSE	FALSE	FALSE	FALSE	FALSE	FALSE	FALSE	FALSE	FALSE	FALSE	FALSE	FALSE
1578	200904173	45	98.5	140	5	6	1890-04-02	FALSE	FALSE	FALSE	white	1845	FALSE	ME	very cold	63.50288	167.64	22.5963408767956	1890	04	1845	1840s	36.9444444444444	FALSE	FALSE	FALSE	FALSE	FALSE	FALSE	FALSE	FALSE	FALSE	FALSE	FALSE	FALSE	FALSE	FALSE	FALSE	FALSE	FALSE	FALSE
1579	200904173	45	98.5	135	5	6.5	1890-07-02	FALSE	FALSE	FALSE	white	1845	FALSE	ME	very cold	61.23492	168.91	21.4629014254354	1890	07	1845	1840s	36.9444444444444	FALSE	FALSE	FALSE	FALSE	FALSE	FALSE	FALSE	FALSE	FALSE	FALSE	FALSE	FALSE	FALSE	FALSE	FALSE	FALSE	FALSE	FALSE
1580	200904173	47	98.5999984741211	170	5	7	1892-04-13	FALSE	FALSE	FALSE	white	1845	FALSE	ME	very cold	77.11064	170.18	26.6254691564852	1892	04	1845	1840s	36.9999991522895	FALSE	FALSE	FALSE	FALSE	FALSE	FALSE	FALSE	FALSE	FALSE	FALSE	FALSE	FALSE	FALSE	FALSE	FALSE	FALSE	FALSE	FALSE
1582	200904174	45	99.5	160	6	0.5	1891-07-29	FALSE	FALSE	FALSE	white	1844	FALSE	KY	moderate	72.57472	184.15	21.4013871071737	1891	07	1844	1840s	37.5	FALSE	FALSE	FALSE	FALSE	FALSE	FALSE	FALSE	FALSE	FALSE	FALSE	FALSE	FALSE	FALSE	FALSE	FALSE	FALSE	FALSE	FALSE
1583	200904174	50	98.5	159	6	1.5	1892-12-21	FALSE	FALSE	FALSE	white	1844	FALSE	KY	moderate	72.121128	186.69	20.6928542692293	1892	12	1844	1840s	36.9444444444444	FALSE	FALSE	FALSE	FALSE	FALSE	FALSE	FALSE	FALSE	FALSE	FALSE	FALSE	FALSE	FALSE	FALSE	FALSE	FALSE	FALSE	FALSE
1584	200904174	50	98	140	6	NA	1893-10-18	FALSE	FALSE	FALSE	white	1844	FALSE	KY	moderate	63.50288	182.88	18.987203097863	1893	10	1844	1840s	36.6666666666667	FALSE	FALSE	FALSE	FALSE	FALSE	FALSE	FALSE	FALSE	FALSE	FALSE	FALSE	FALSE	FALSE	FALSE	FALSE	FALSE	FALSE	FALSE
1585	200904174	50	98.5	169	6	0.129999995231628	1894-10-24	FALSE	FALSE	FALSE	white	1844	FALSE	KY	moderate	76.657048	183.210199987888	22.8377225942434	1894	10	1844	1840s	36.9444444444444	FALSE	FALSE	FALSE	FALSE	FALSE	FALSE	FALSE	FALSE	FALSE	FALSE	FALSE	FALSE	FALSE	FALSE	FALSE	FALSE	FALSE	FALSE
1586	200904174	51	98.5	161	6	1	1895-05-29	FALSE	FALSE	FALSE	white	1844	FALSE	NA	NA	73.028312	185.42	21.2411540604654	1895	05	1844	1840s	36.9444444444444	FALSE	FALSE	FALSE	FALSE	FALSE	FALSE	FALSE	FALSE	FALSE	FALSE	FALSE	FALSE	FALSE	FALSE	FALSE	FALSE	FALSE	FALSE
1587	200904174	54	98.5	150	6	0.25	1898-03-23	FALSE	FALSE	FALSE	white	1844	FALSE	KY	moderate	68.0388	183.515	20.2028904674421	1898	03	1844	1840s	36.9444444444444	TRUE	FALSE	FALSE	FALSE	FALSE	FALSE	TRUE	FALSE	FALSE	FALSE	FALSE	FALSE	FALSE	FALSE	FALSE	FALSE	FALSE	FALSE
1588	200904174	56	98	168	6	NA	1899-02-08	FALSE	FALSE	FALSE	white	1844	FALSE	KY	moderate	76.203456	182.88	22.7846437174356	1899	02	1844	1840s	36.6666666666667	FALSE	FALSE	FALSE	FALSE	FALSE	FALSE	FALSE	FALSE	FALSE	FALSE	FALSE	FALSE	FALSE	FALSE	FALSE	FALSE	FALSE	FALSE
1590	200904175	65	98.5999984741211	136	5	5	1893-05-31	FALSE	FALSE	TRUE	white	1828	FALSE	VT	very cold	61.688512	165.1	22.6313336887029	1893	05	1828	1820s	36.9999991522895	FALSE	FALSE	TRUE	FALSE	FALSE	FALSE	FALSE	FALSE	FALSE	FALSE	FALSE	FALSE	FALSE	FALSE	FALSE	FALSE	FALSE	FALSE
1591	200904176	46	98.4000015258789	145	5	9	1890-05-28	FALSE	FALSE	FALSE	white	1843	FALSE	ME	very cold	65.77084	175.26	21.4125196156294	1890	05	1843	1840s	36.8888897365994	FALSE	FALSE	FALSE	FALSE	FALSE	FALSE	FALSE	FALSE	FALSE	FALSE	FALSE	FALSE	FALSE	FALSE	FALSE	FALSE	FALSE	FALSE
1592	200904176	49	99	146	5	9.5	1893-03-01	FALSE	FALSE	FALSE	white	1843	FALSE	ME	very cold	66.224432	176.53	21.2510894666218	1893	03	1843	1840s	37.2222222222222	FALSE	FALSE	FALSE	FALSE	FALSE	FALSE	FALSE	FALSE	FALSE	FALSE	FALSE	FALSE	FALSE	FALSE	FALSE	FALSE	FALSE	FALSE
1593	200904177	59	98.5	147.5	5	5.75	1895-04-03	FALSE	FALSE	FALSE	white	1836	FALSE	ME	very cold	66.90482	167.005	23.9882440758968	1895	04	1836	1830s	36.9444444444444	FALSE	FALSE	FALSE	FALSE	FALSE	FALSE	FALSE	FALSE	FALSE	FALSE	FALSE	FALSE	FALSE	FALSE	FALSE	FALSE	FALSE	FALSE
1594	200904177	60	98.5	156	5	6	1896-02-05	FALSE	FALSE	FALSE	white	1836	FALSE	ME	very cold	70.760352	167.64	25.1787798341437	1896	02	1836	1830s	36.9444444444444	FALSE	FALSE	FALSE	FALSE	FALSE	FALSE	FALSE	FALSE	FALSE	FALSE	FALSE	FALSE	FALSE	FALSE	FALSE	FALSE	FALSE	FALSE
1595	200904177	61	98.5	157	5	5.75	1897-06-02	FALSE	FALSE	FALSE	white	1836	FALSE	ME	very cold	71.213944	167.005	25.5332496265478	1897	06	1836	1830s	36.9444444444444	FALSE	FALSE	FALSE	FALSE	FALSE	FALSE	FALSE	FALSE	FALSE	FALSE	FALSE	FALSE	FALSE	FALSE	FALSE	FALSE	FALSE	FALSE
1596	200904178	48	98.6999969482422	170	5	6	1894-09-24	FALSE	FALSE	TRUE	white	1846	FALSE	MA	cold	77.11064	167.64	27.4384139218233	1894	09	1846	1840s	37.0555538601346	FALSE	FALSE	FALSE	FALSE	FALSE	FALSE	FALSE	FALSE	FALSE	FALSE	FALSE	FALSE	FALSE	FALSE	FALSE	FALSE	FALSE	FALSE
1597	200904178	51	98.6999969482422	150	5	7	1904-03-02	FALSE	FALSE	FALSE	white	1846	FALSE	MA	cold	68.0388	170.18	23.4930610204281	1904	03	1846	1840s	37.0555538601346	FALSE	FALSE	FALSE	FALSE	FALSE	FALSE	FALSE	FALSE	FALSE	FALSE	FALSE	FALSE	FALSE	FALSE	FALSE	FALSE	FALSE	FALSE
1604	200904179	39	100	135	5	9.5	1887-10-19	FALSE	FALSE	FALSE	white	1848	FALSE	IA	cold	61.23492	176.53	19.6499799862599	1887	10	1848	1840s	37.7777777777778	FALSE	FALSE	FALSE	FALSE	FALSE	FALSE	FALSE	FALSE	FALSE	FALSE	FALSE	FALSE	FALSE	FALSE	FALSE	FALSE	FALSE	FALSE
1605	200904179	40	98.1999969482422	140	5	9.5	1888-04-18	FALSE	FALSE	FALSE	white	1848	FALSE	IA	cold	63.50288	176.53	20.377757022788	1888	04	1848	1840s	36.7777760823568	FALSE	FALSE	FALSE	FALSE	FALSE	FALSE	FALSE	FALSE	FALSE	TRUE	FALSE	FALSE	FALSE	FALSE	FALSE	FALSE	FALSE	FALSE
1607	200904179	63	98.4000015258789	135	5	8.25	1910-09-21	FALSE	FALSE	FALSE	white	1848	FALSE	CO	cold	61.23492	173.355	20.3763508601767	1910	09	1848	1840s	36.8888897365994	FALSE	FALSE	FALSE	FALSE	FALSE	FALSE	FALSE	FALSE	FALSE	FALSE	FALSE	FALSE	FALSE	FALSE	FALSE	FALSE	FALSE	FALSE
1608	200904180	55	98.3000030517578	166	5	7	1901-07-03	FALSE	FALSE	FALSE	white	1846	FALSE	ME	very cold	75.296272	170.18	25.9989875292738	1901	07	1846	1840s	36.8333350287543	FALSE	FALSE	FALSE	FALSE	FALSE	FALSE	FALSE	FALSE	FALSE	FALSE	FALSE	FALSE	FALSE	FALSE	FALSE	FALSE	FALSE	FALSE
1609	200904180	59	98.4000015258789	146	5	7.5	1905-04-24	FALSE	FALSE	FALSE	white	1846	FALSE	MA	cold	66.224432	171.45	22.5290699360548	1905	04	1846	1840s	36.8888897365994	FALSE	FALSE	FALSE	FALSE	FALSE	FALSE	FALSE	FALSE	FALSE	FALSE	FALSE	FALSE	FALSE	FALSE	FALSE	FALSE	FALSE	FALSE
1610	200904181	49	98	155	6	0.5	1896-09-02	FALSE	FALSE	FALSE	white	1848	FALSE	MI	very cold	70.30676	184.15	20.7325937600746	1896	09	1848	1840s	36.6666666666667	FALSE	FALSE	FALSE	FALSE	FALSE	FALSE	FALSE	FALSE	FALSE	FALSE	FALSE	FALSE	FALSE	FALSE	FALSE	FALSE	FALSE	FALSE
1611	200904181	49	98.5	165	6	1	1897-11-10	FALSE	FALSE	FALSE	white	1848	FALSE	MI	very cold	74.84268	185.42	21.7688845961291	1897	11	1848	1840s	36.9444444444444	FALSE	FALSE	FALSE	FALSE	FALSE	FALSE	FALSE	FALSE	FALSE	FALSE	FALSE	FALSE	FALSE	FALSE	FALSE	FALSE	FALSE	FALSE
1612	200904181	54	98.1999969482422	160	5	11	1902-10-29	FALSE	FALSE	FALSE	white	1848	FALSE	MI	very cold	72.57472	180.34	22.3152233648248	1902	10	1848	1840s	36.7777760823568	FALSE	FALSE	FALSE	FALSE	FALSE	FALSE	FALSE	FALSE	FALSE	FALSE	FALSE	FALSE	FALSE	FALSE	FALSE	FALSE	FALSE	FALSE
1613	200904181	57	99.5	136	6	NA	1906-01-10	FALSE	FALSE	FALSE	white	1848	FALSE	MI	very cold	61.688512	182.88	18.4447115807812	1906	01	1848	1840s	37.5	FALSE	FALSE	FALSE	FALSE	FALSE	FALSE	FALSE	FALSE	FALSE	FALSE	FALSE	FALSE	FALSE	FALSE	FALSE	FALSE	FALSE	FALSE
1614	200904181	58	98.8000030517578	130	5	6.5	1906-06-06	FALSE	FALSE	TRUE	white	1848	FALSE	MI	very cold	58.96696	168.91	20.6679791504193	1906	06	1848	1840s	37.1111128065321	FALSE	FALSE	FALSE	FALSE	FALSE	FALSE	FALSE	FALSE	FALSE	FALSE	FALSE	FALSE	FALSE	FALSE	FALSE	FALSE	FALSE	FALSE
1615	200904181	58	98.1999969482422	130	6	0.5	1906-11-02	FALSE	FALSE	FALSE	white	1848	FALSE	MI	very cold	58.96696	184.15	17.3886270245787	1906	11	1848	1840s	36.7777760823568	FALSE	FALSE	FALSE	FALSE	FALSE	FALSE	FALSE	FALSE	FALSE	FALSE	FALSE	FALSE	FALSE	FALSE	FALSE	FALSE	FALSE	FALSE
1618	200904183	39	98.4000015258789	123	5	2.5	1885-05-06	FALSE	FALSE	FALSE	white	1845	FALSE	ME	very cold	55.791816	158.75	22.1382368652737	1885	05	1845	1840s	36.8888897365994	FALSE	FALSE	FALSE	FALSE	FALSE	FALSE	FALSE	FALSE	FALSE	FALSE	FALSE	FALSE	FALSE	FALSE	FALSE	FALSE	FALSE	FALSE
1619	200904183	42	98	120	5	3	1889-11-06	FALSE	FALSE	FALSE	white	1845	FALSE	ME	very cold	54.43104	160.02	21.256810465246	1889	11	1845	1840s	36.6666666666667	FALSE	FALSE	FALSE	FALSE	FALSE	FALSE	FALSE	FALSE	FALSE	FALSE	FALSE	FALSE	FALSE	FALSE	FALSE	FALSE	FALSE	FALSE
1620	200904183	43	99.5	120	5	3	1890-06-11	FALSE	FALSE	FALSE	white	1845	FALSE	ME	very cold	54.43104	160.02	21.256810465246	1890	06	1845	1840s	37.5	FALSE	FALSE	FALSE	FALSE	FALSE	FALSE	FALSE	FALSE	FALSE	FALSE	FALSE	FALSE	FALSE	FALSE	FALSE	FALSE	FALSE	FALSE
1621	200904183	46	98.4000015258789	120	5	2.5	1891-09-23	FALSE	FALSE	FALSE	white	1845	FALSE	ME	very cold	54.43104	158.75	21.5982798685597	1891	09	1845	1840s	36.8888897365994	FALSE	FALSE	FALSE	FALSE	FALSE	FALSE	FALSE	FALSE	FALSE	FALSE	FALSE	FALSE	FALSE	FALSE	FALSE	FALSE	FALSE	FALSE
1622	200904183	47	98.5	121	5	2	1893-04-05	FALSE	FALSE	FALSE	white	1845	FALSE	ME	very cold	54.884632	157.48	22.1309442618885	1893	04	1845	1840s	36.9444444444444	FALSE	FALSE	FALSE	FALSE	FALSE	FALSE	FALSE	FALSE	FALSE	FALSE	FALSE	FALSE	FALSE	FALSE	FALSE	FALSE	FALSE	FALSE
1623	200904183	50	98.5999984741211	130	5	2	1897-05-05	FALSE	FALSE	FALSE	white	1845	FALSE	ME	very cold	58.96696	157.48	23.7770475540951	1897	05	1845	1840s	36.9999991522895	FALSE	FALSE	FALSE	FALSE	FALSE	FALSE	FALSE	FALSE	FALSE	FALSE	FALSE	FALSE	FALSE	FALSE	FALSE	FALSE	FALSE	FALSE
1624	200904183	65	98.8000030517578	130	5	2.5	1907-05-01	FALSE	FALSE	FALSE	white	1845	FALSE	ME	very cold	58.96696	158.75	23.398136524273	1907	05	1845	1840s	37.1111128065321	FALSE	FALSE	TRUE	FALSE	FALSE	FALSE	FALSE	FALSE	FALSE	FALSE	FALSE	FALSE	FALSE	FALSE	FALSE	FALSE	FALSE	FALSE
1631	200904184	55	98.9000015258789	160	6	NA	1886-04-28	FALSE	FALSE	FALSE	white	1830	FALSE	ME	very cold	72.57472	182.88	21.699660683272	1886	04	1830	1830s	37.1666675143772	FALSE	FALSE	FALSE	FALSE	FALSE	FALSE	FALSE	FALSE	FALSE	FALSE	FALSE	FALSE	FALSE	FALSE	FALSE	FALSE	FALSE	FALSE
1632	200904184	57	98	160	6	NA	1887-05-18	FALSE	FALSE	FALSE	white	1830	FALSE	ME	very cold	72.57472	182.88	21.699660683272	1887	05	1830	1830s	36.6666666666667	FALSE	FALSE	FALSE	FALSE	FALSE	FALSE	FALSE	FALSE	FALSE	FALSE	FALSE	FALSE	FALSE	FALSE	FALSE	FALSE	FALSE	FALSE
1633	200904184	62	97.5	160	5	11	1893-01-13	FALSE	FALSE	FALSE	white	1830	FALSE	ME	very cold	72.57472	180.34	22.3152233648248	1893	01	1830	1830s	36.3888888888889	FALSE	FALSE	FALSE	FALSE	FALSE	FALSE	FALSE	FALSE	FALSE	FALSE	FALSE	FALSE	FALSE	FALSE	FALSE	FALSE	FALSE	FALSE
1634	200904184	64	99	140	6	NA	1894-07-21	FALSE	FALSE	FALSE	white	1830	FALSE	ME	very cold	63.50288	182.88	18.987203097863	1894	07	1830	1830s	37.2222222222222	FALSE	FALSE	FALSE	FALSE	FALSE	FALSE	FALSE	FALSE	FALSE	FALSE	FALSE	FALSE	FALSE	FALSE	FALSE	FALSE	FALSE	FALSE
1637	200904185	48	98.5	155	5	11	1883-09-05	FALSE	FALSE	FALSE	white	1835	FALSE	ME	very cold	70.30676	180.34	21.6178726346741	1883	09	1835	1830s	36.9444444444444	FALSE	FALSE	FALSE	FALSE	FALSE	FALSE	FALSE	FALSE	FALSE	FALSE	FALSE	FALSE	FALSE	FALSE	FALSE	FALSE	FALSE	FALSE
1638	200904185	54	98.4000015258789	150	5	11	1891-06-10	FALSE	FALSE	FALSE	white	1835	FALSE	ME	very cold	68.0388	180.34	20.9205219045233	1891	06	1835	1830s	36.8888897365994	FALSE	FALSE	FALSE	FALSE	FALSE	FALSE	FALSE	FALSE	FALSE	FALSE	FALSE	FALSE	FALSE	FALSE	FALSE	FALSE	FALSE	FALSE
1639	200904185	61	97.5999984741211	152	5	11	1897-03-31	FALSE	FALSE	FALSE	white	1835	FALSE	ME	very cold	68.945984	180.34	21.1994621965836	1897	03	1835	1830s	36.4444435967339	FALSE	FALSE	FALSE	FALSE	FALSE	FALSE	FALSE	FALSE	FALSE	FALSE	FALSE	FALSE	FALSE	FALSE	FALSE	FALSE	FALSE	FALSE
1641	200904185	70	99.4000015258789	147.5	5	10	1904-12-07	FALSE	FALSE	FALSE	white	1835	FALSE	ME	very cold	66.90482	177.8	21.1638119194606	1904	12	1835	1830s	37.4444452921549	FALSE	FALSE	FALSE	FALSE	FALSE	FALSE	FALSE	FALSE	FALSE	FALSE	FALSE	FALSE	FALSE	FALSE	FALSE	FALSE	FALSE	FALSE
1642	200904186	49	99	150	5	7.5	1886-12-08	FALSE	FALSE	FALSE	white	1839	FALSE	ME	very cold	68.0388	171.45	23.1463047288235	1886	12	1839	1830s	37.2222222222222	FALSE	FALSE	FALSE	FALSE	FALSE	FALSE	FALSE	FALSE	FALSE	FALSE	FALSE	FALSE	FALSE	FALSE	FALSE	FALSE	FALSE	FALSE
1643	200904186	53	98.4000015258789	145	5	8	1890-05-07	FALSE	FALSE	FALSE	white	1839	FALSE	ME	very cold	65.77084	172.72	22.0469303395354	1890	05	1839	1830s	36.8888897365994	FALSE	FALSE	FALSE	FALSE	FALSE	FALSE	FALSE	FALSE	FALSE	FALSE	FALSE	FALSE	FALSE	FALSE	FALSE	FALSE	FALSE	FALSE
1644	200904186	54	98.4000015258789	145.5	5	8.5	1892-12-21	FALSE	FALSE	FALSE	white	1839	FALSE	ME	very cold	65.997636	173.99	21.8011700981578	1892	12	1839	1830s	36.8888897365994	FALSE	FALSE	FALSE	FALSE	FALSE	FALSE	FALSE	FALSE	FALSE	FALSE	FALSE	FALSE	FALSE	FALSE	FALSE	FALSE	FALSE	FALSE
1647	200904187	44	98	139	5	6	1891-12-11	FALSE	FALSE	FALSE	white	1847	FALSE	ME	very cold	63.049288	167.64	22.4349384419614	1891	12	1847	1840s	36.6666666666667	FALSE	FALSE	FALSE	FALSE	FALSE	FALSE	FALSE	FALSE	FALSE	FALSE	FALSE	FALSE	FALSE	FALSE	FALSE	FALSE	FALSE	FALSE
1648	200904187	59	98.1999969482422	132	5	5	1905-06-07	FALSE	FALSE	FALSE	white	1847	FALSE	ME	very cold	59.874144	165.1	21.9657062272704	1905	06	1847	1840s	36.7777760823568	FALSE	FALSE	FALSE	FALSE	FALSE	FALSE	FALSE	FALSE	FALSE	FALSE	FALSE	FALSE	FALSE	FALSE	FALSE	FALSE	FALSE	FALSE
1651	200907001	47	98.5999984741211	155	6	2	1887-04-06	FALSE	FALSE	FALSE	white	1840	FALSE	ME	very cold	70.30676	187.96	19.9006018903199	1887	04	1840	1840s	36.9999991522895	FALSE	FALSE	TRUE	FALSE	FALSE	FALSE	FALSE	FALSE	FALSE	FALSE	FALSE	FALSE	FALSE	FALSE	FALSE	FALSE	FALSE	FALSE
1652	200907001	47	98.4000015258789	159	6	2	1888-01-04	FALSE	FALSE	FALSE	white	1840	FALSE	ME	very cold	72.121128	187.96	20.4141658100701	1888	01	1840	1840s	36.8888897365994	FALSE	FALSE	TRUE	FALSE	FALSE	FALSE	FALSE	FALSE	FALSE	FALSE	FALSE	FALSE	FALSE	FALSE	FALSE	FALSE	FALSE	FALSE
1653	200907001	48	99	145	6	2	1888-10-31	FALSE	FALSE	FALSE	white	1840	FALSE	ME	very cold	65.77084	187.96	18.6166920909444	1888	10	1840	1840s	37.2222222222222	FALSE	FALSE	TRUE	FALSE	FALSE	FALSE	FALSE	FALSE	FALSE	FALSE	FALSE	FALSE	FALSE	FALSE	FALSE	FALSE	FALSE	FALSE
1654	200907001	50	99.0999984741211	159	6	2	1890-07-16	FALSE	FALSE	FALSE	white	1840	FALSE	ME	very cold	72.121128	187.96	20.4141658100701	1890	07	1840	1840s	37.2777769300673	FALSE	FALSE	TRUE	FALSE	FALSE	FALSE	FALSE	FALSE	FALSE	FALSE	FALSE	FALSE	FALSE	FALSE	FALSE	FALSE	FALSE	FALSE
1655	200907001	51	98.5999984741211	155	6	2	1891-07-01	FALSE	FALSE	TRUE	white	1840	FALSE	ME	very cold	70.30676	187.96	19.9006018903199	1891	07	1840	1840s	36.9999991522895	FALSE	FALSE	TRUE	FALSE	FALSE	FALSE	FALSE	FALSE	FALSE	FALSE	FALSE	FALSE	FALSE	FALSE	FALSE	FALSE	FALSE	FALSE
1656	200907001	52	98.4000015258789	155	6	2	1893-01-25	FALSE	FALSE	FALSE	white	1840	FALSE	ME	very cold	70.30676	187.96	19.9006018903199	1893	01	1840	1840s	36.8888897365994	FALSE	FALSE	TRUE	FALSE	FALSE	FALSE	FALSE	FALSE	FALSE	FALSE	FALSE	FALSE	FALSE	FALSE	FALSE	FALSE	FALSE	FALSE
1657	200907001	57	98.9000015258789	160	6	2.25	1897-11-17	FALSE	FALSE	FALSE	white	1840	FALSE	ME	very cold	72.57472	188.595	20.4044559592934	1897	11	1840	1840s	37.1666675143772	FALSE	FALSE	TRUE	FALSE	FALSE	FALSE	FALSE	FALSE	FALSE	FALSE	FALSE	FALSE	FALSE	FALSE	FALSE	FALSE	FALSE	FALSE
1661	200907002	42	98	135	5	5.5	1883-02-28	FALSE	FALSE	FALSE	white	1841	FALSE	ME	very cold	61.23492	166.37	22.1232599099427	1883	02	1841	1840s	36.6666666666667	FALSE	FALSE	FALSE	FALSE	FALSE	FALSE	FALSE	FALSE	FALSE	FALSE	FALSE	FALSE	FALSE	FALSE	FALSE	FALSE	FALSE	FALSE
1662	200907002	50	97	162	5	5.5	1891-03-19	FALSE	FALSE	FALSE	white	1841	FALSE	ME	very cold	73.481904	166.37	26.5479118919312	1891	03	1841	1840s	36.1111111111111	FALSE	FALSE	FALSE	FALSE	FALSE	FALSE	FALSE	FALSE	FALSE	FALSE	FALSE	FALSE	FALSE	FALSE	FALSE	FALSE	FALSE	FALSE
1663	200907002	55	98	135	5	5.5	1896-10-07	FALSE	FALSE	FALSE	white	1841	FALSE	ME	very cold	61.23492	166.37	22.1232599099427	1896	10	1841	1840s	36.6666666666667	FALSE	FALSE	FALSE	FALSE	FALSE	FALSE	FALSE	FALSE	FALSE	FALSE	FALSE	FALSE	FALSE	FALSE	FALSE	FALSE	FALSE	FALSE
1664	200907002	59	97.5	145	5	5.5	1901-01-30	FALSE	FALSE	FALSE	white	1841	FALSE	ME	very cold	65.77084	166.37	23.7620199032718	1901	01	1841	1840s	36.3888888888889	FALSE	FALSE	FALSE	FALSE	FALSE	FALSE	FALSE	FALSE	FALSE	FALSE	FALSE	FALSE	FALSE	FALSE	FALSE	FALSE	FALSE	FALSE
1665	200907003	49	98	175	5	7.75	1892-08-24	FALSE	FALSE	FALSE	white	1843	FALSE	CA	moderate	79.3786	172.085	26.8050982038158	1892	08	1843	1840s	36.6666666666667	FALSE	FALSE	FALSE	FALSE	FALSE	FALSE	FALSE	FALSE	FALSE	FALSE	FALSE	FALSE	FALSE	FALSE	FALSE	FALSE	FALSE	FALSE
1666	200907006	44	99	162	5	10	1885-07-01	FALSE	FALSE	FALSE	white	1840	FALSE	ME	very cold	73.481904	177.8	23.2443222437465	1885	07	1840	1840s	37.2222222222222	FALSE	FALSE	FALSE	FALSE	FALSE	FALSE	FALSE	FALSE	FALSE	FALSE	FALSE	FALSE	FALSE	FALSE	FALSE	FALSE	FALSE	FALSE
1667	200907006	49	98.5	181	5	9.75	1891-02-04	FALSE	FALSE	FALSE	white	1840	FALSE	ME	very cold	82.100152	177.165	26.157010338712	1891	02	1840	1840s	36.9444444444444	FALSE	FALSE	TRUE	FALSE	FALSE	FALSE	FALSE	FALSE	FALSE	FALSE	FALSE	FALSE	FALSE	FALSE	FALSE	FALSE	FALSE	FALSE
1668	200907006	53	98.5999984741211	170	5	10	1893-06-21	FALSE	FALSE	FALSE	white	1840	FALSE	ME	very cold	77.11064	177.8	24.3921900088698	1893	06	1840	1840s	36.9999991522895	FALSE	FALSE	TRUE	FALSE	FALSE	FALSE	FALSE	FALSE	FALSE	FALSE	FALSE	FALSE	FALSE	FALSE	FALSE	FALSE	FALSE	FALSE
1669	200907006	56	100	174	5	9	1897-06-02	FALSE	FALSE	FALSE	white	1840	FALSE	ME	very cold	78.925008	175.26	25.6950235387553	1897	06	1840	1840s	37.7777777777778	FALSE	FALSE	FALSE	FALSE	FALSE	FALSE	FALSE	FALSE	FALSE	FALSE	FALSE	FALSE	FALSE	FALSE	FALSE	FALSE	FALSE	FALSE
1670	200907006	61	98.4000015258789	180	5	10	1901-03-06	FALSE	FALSE	FALSE	white	1840	FALSE	ME	very cold	81.64656	177.8	25.8270247152739	1901	03	1840	1840s	36.8888897365994	FALSE	FALSE	FALSE	FALSE	FALSE	FALSE	FALSE	FALSE	FALSE	FALSE	FALSE	FALSE	FALSE	FALSE	FALSE	FALSE	FALSE	FALSE
1676	200907007	56	98.5999984741211	149	5	11	1887-05-18	FALSE	FALSE	FALSE	white	1831	FALSE	ME	very cold	67.585208	180.34	20.7810517584931	1887	05	1831	1830s	36.9999991522895	FALSE	FALSE	TRUE	FALSE	FALSE	FALSE	FALSE	FALSE	FALSE	FALSE	FALSE	FALSE	FALSE	FALSE	FALSE	FALSE	FALSE	FALSE
1678	200907007	60	98.5999984741211	190	5	11	1890-11-12	FALSE	FALSE	FALSE	white	1831	FALSE	ME	very cold	86.18248	180.34	26.4993277457295	1890	11	1831	1830s	36.9999991522895	FALSE	FALSE	TRUE	FALSE	FALSE	FALSE	FALSE	FALSE	FALSE	FALSE	FALSE	FALSE	FALSE	FALSE	FALSE	FALSE	FALSE	FALSE
1679	200907007	61	98	180	5	11	1893-01-25	FALSE	FALSE	FALSE	white	1831	FALSE	ME	very cold	81.64656	180.34	25.1046262854279	1893	01	1831	1830s	36.6666666666667	FALSE	FALSE	FALSE	FALSE	FALSE	FALSE	FALSE	FALSE	FALSE	FALSE	FALSE	FALSE	FALSE	FALSE	FALSE	FALSE	FALSE	FALSE
1680	200907007	67	98.5999984741211	170	5	11	NA	FALSE	FALSE	FALSE	white	1831	FALSE	ME	very cold	77.11064	180.34	23.7099248251264	1899	NA	1831	1830s	36.9999991522895	FALSE	FALSE	TRUE	FALSE	FALSE	FALSE	FALSE	FALSE	FALSE	FALSE	FALSE	FALSE	FALSE	FALSE	FALSE	FALSE	FALSE	FALSE
1681	200907008	53	98.5	144	5	7	1891-11-11	FALSE	FALSE	FALSE	white	1838	FALSE	MO	moderately_cold	65.317248	170.18	22.553338579611	1891	11	1838	1830s	36.9444444444444	FALSE	FALSE	FALSE	FALSE	FALSE	FALSE	FALSE	FALSE	FALSE	FALSE	FALSE	FALSE	FALSE	FALSE	FALSE	FALSE	FALSE	FALSE
1682	200907008	57	98.25	152	5	8.25	1895-04-24	FALSE	FALSE	FALSE	white	1838	FALSE	MO	moderately_cold	68.945984	173.355	22.9422617092359	1895	04	1838	1830s	36.8055555555556	FALSE	FALSE	FALSE	FALSE	FALSE	FALSE	FALSE	FALSE	FALSE	FALSE	FALSE	FALSE	FALSE	FALSE	FALSE	FALSE	FALSE	FALSE
1683	200907008	58	98.5	144	5	8.5	1897-06-02	FALSE	FALSE	FALSE	white	1838	FALSE	MO	moderately_cold	65.317248	173.99	21.5764157672489	1897	06	1838	1830s	36.9444444444444	FALSE	FALSE	FALSE	FALSE	FALSE	FALSE	FALSE	FALSE	FALSE	FALSE	FALSE	FALSE	FALSE	FALSE	FALSE	FALSE	FALSE	FALSE
1684	200907008	62	98.5999984741211	142	5	7.5	1900-10-24	FALSE	FALSE	FALSE	white	1838	FALSE	MO	moderately_cold	64.410064	171.45	21.9118351432862	1900	10	1838	1830s	36.9999991522895	FALSE	FALSE	FALSE	FALSE	FALSE	FALSE	FALSE	FALSE	FALSE	FALSE	FALSE	FALSE	FALSE	FALSE	FALSE	FALSE	FALSE	FALSE
1685	200907008	66	98.5999984741211	146	5	7	1904-07-13	FALSE	FALSE	FALSE	white	1838	FALSE	MO	moderately_cold	66.224432	170.18	22.8665793932167	1904	07	1838	1830s	36.9999991522895	FALSE	FALSE	FALSE	FALSE	FALSE	FALSE	FALSE	FALSE	FALSE	FALSE	FALSE	FALSE	FALSE	FALSE	FALSE	FALSE	FALSE	FALSE
1688	200907009	47	96.75	135	5	9	1888-10-24	FALSE	FALSE	FALSE	white	1843	FALSE	ME	very cold	61.23492	175.26	19.9357941248964	1888	10	1843	1840s	35.9722222222222	FALSE	FALSE	FALSE	FALSE	FALSE	FALSE	FALSE	FALSE	FALSE	FALSE	FALSE	FALSE	FALSE	FALSE	FALSE	FALSE	FALSE	FALSE
1689	200907009	48	98.5999984741211	130	5	9	1890-05-14	FALSE	FALSE	FALSE	white	1843	FALSE	ME	very cold	58.96696	175.26	19.1974313795298	1890	05	1843	1840s	36.9999991522895	FALSE	FALSE	FALSE	FALSE	FALSE	FALSE	FALSE	FALSE	FALSE	FALSE	FALSE	FALSE	FALSE	FALSE	FALSE	FALSE	FALSE	FALSE
1690	200907009	70	98.5999984741211	130	5	9	1914-12-16	FALSE	FALSE	FALSE	white	1843	FALSE	ME	very cold	58.96696	175.26	19.1974313795298	1914	12	1843	1840s	36.9999991522895	FALSE	FALSE	FALSE	FALSE	FALSE	FALSE	FALSE	FALSE	FALSE	FALSE	FALSE	FALSE	FALSE	FALSE	FALSE	FALSE	FALSE	FALSE
1691	200907009	74	98	130	5	9	1917-10-17	FALSE	FALSE	TRUE	white	1843	FALSE	ME	very cold	58.96696	175.26	19.1974313795298	1917	10	1843	1840s	36.6666666666667	FALSE	FALSE	FALSE	FALSE	FALSE	FALSE	FALSE	FALSE	FALSE	FALSE	FALSE	FALSE	FALSE	FALSE	FALSE	FALSE	FALSE	FALSE
1692	200907011	57	100.599998474121	128	5	10.5	1901-11-07	FALSE	FALSE	FALSE	white	1846	FALSE	CA	moderate	58.059776	179.07	18.1062990363997	1901	11	1846	1840s	38.1111102634006	FALSE	TRUE	FALSE	FALSE	FALSE	FALSE	FALSE	FALSE	FALSE	FALSE	FALSE	FALSE	FALSE	FALSE	FALSE	FALSE	FALSE	FALSE
1697	200907014	48	98.5999984741211	134	5	9	1892-06-08	FALSE	FALSE	FALSE	white	1844	FALSE	ME	very cold	60.781328	175.26	19.7881215758231	1892	06	1844	1840s	36.9999991522895	FALSE	FALSE	FALSE	FALSE	FALSE	FALSE	FALSE	FALSE	FALSE	FALSE	FALSE	FALSE	FALSE	FALSE	FALSE	FALSE	FALSE	FALSE
1698	200907017	47	98	157	5	7.5	1889-12-04	FALSE	FALSE	FALSE	white	1842	FALSE	ME	very cold	71.213944	171.45	24.2264656161685	1889	12	1842	1840s	36.6666666666667	FALSE	FALSE	FALSE	FALSE	FALSE	FALSE	FALSE	FALSE	FALSE	FALSE	FALSE	FALSE	FALSE	FALSE	FALSE	FALSE	FALSE	FALSE
1699	200907017	49	98	165	5	7.5	1891-05-20	FALSE	FALSE	FALSE	white	1842	FALSE	ME	very cold	74.84268	171.45	25.4609352017058	1891	05	1842	1840s	36.6666666666667	FALSE	FALSE	TRUE	FALSE	FALSE	FALSE	FALSE	FALSE	FALSE	FALSE	FALSE	FALSE	FALSE	FALSE	FALSE	FALSE	FALSE	FALSE
1700	200907017	68	98.5999984741211	156.5	5	7.5	1910-08-03	FALSE	FALSE	FALSE	white	1842	FALSE	ME	very cold	70.987148	171.45	24.1493112670725	1910	08	1842	1840s	36.9999991522895	FALSE	FALSE	TRUE	FALSE	FALSE	FALSE	FALSE	FALSE	FALSE	FALSE	FALSE	FALSE	FALSE	FALSE	FALSE	FALSE	FALSE	FALSE
1701	200907018	45	98.5	150	5	5.5	1884-11-24	FALSE	FALSE	FALSE	white	1839	FALSE	ME	very cold	68.0388	166.37	24.5813998999363	1884	11	1839	1830s	36.9444444444444	FALSE	FALSE	FALSE	FALSE	FALSE	FALSE	FALSE	FALSE	FALSE	FALSE	FALSE	FALSE	FALSE	FALSE	FALSE	FALSE	FALSE	FALSE
1703	200907018	46	98.5	150	5	10	1886-05-19	FALSE	FALSE	FALSE	white	1839	FALSE	ME	very cold	68.0388	177.8	21.5225205960616	1886	05	1839	1830s	36.9444444444444	FALSE	FALSE	TRUE	FALSE	FALSE	FALSE	FALSE	FALSE	FALSE	FALSE	FALSE	FALSE	FALSE	FALSE	FALSE	FALSE	FALSE	FALSE
1704	200907018	59	98.1999969482422	150	5	9	1898-03-16	FALSE	FALSE	FALSE	white	1839	FALSE	ME	very cold	68.0388	175.26	22.150882360996	1898	03	1839	1830s	36.7777760823568	FALSE	FALSE	TRUE	FALSE	FALSE	FALSE	FALSE	FALSE	FALSE	FALSE	FALSE	FALSE	FALSE	FALSE	FALSE	FALSE	FALSE	FALSE
1711	200907019	38	98	148	5	9	1884-02-06	FALSE	FALSE	FALSE	white	1845	FALSE	ME	very cold	67.131616	175.26	21.8555372628494	1884	02	1845	1840s	36.6666666666667	FALSE	FALSE	FALSE	FALSE	FALSE	FALSE	FALSE	FALSE	FALSE	FALSE	FALSE	FALSE	FALSE	FALSE	FALSE	FALSE	FALSE	FALSE
1712	200907019	40	98.3000030517578	135	5	9.5	1885-09-16	FALSE	FALSE	FALSE	white	1845	FALSE	ME	very cold	61.23492	176.53	19.6499799862599	1885	09	1845	1840s	36.8333350287543	FALSE	FALSE	FALSE	FALSE	FALSE	FALSE	FALSE	FALSE	FALSE	FALSE	FALSE	FALSE	FALSE	FALSE	FALSE	FALSE	FALSE	FALSE
1713	200907019	42	98	150	5	9	1888-02-29	FALSE	FALSE	FALSE	white	1845	FALSE	ME	very cold	68.0388	175.26	22.150882360996	1888	02	1845	1840s	36.6666666666667	FALSE	FALSE	FALSE	FALSE	FALSE	FALSE	FALSE	FALSE	FALSE	FALSE	FALSE	FALSE	FALSE	FALSE	FALSE	FALSE	FALSE	FALSE
1714	200907019	44	99	158	5	9	1889-07-31	FALSE	FALSE	FALSE	white	1845	FALSE	ME	very cold	71.667536	175.26	23.3322627535824	1889	07	1845	1840s	37.2222222222222	FALSE	FALSE	FALSE	FALSE	FALSE	FALSE	FALSE	FALSE	FALSE	FALSE	FALSE	FALSE	FALSE	FALSE	FALSE	FALSE	FALSE	FALSE
1715	200907019	47	98.4000015258789	152	5	8.5	1892-06-08	FALSE	FALSE	FALSE	white	1845	FALSE	ME	very cold	68.945984	173.99	22.7751055320961	1892	06	1845	1840s	36.8888897365994	FALSE	FALSE	FALSE	FALSE	FALSE	FALSE	FALSE	FALSE	FALSE	FALSE	FALSE	FALSE	FALSE	FALSE	FALSE	FALSE	FALSE	FALSE
1716	200907019	49	98.5999984741211	151	5	9	1894-09-19	FALSE	FALSE	FALSE	white	1845	FALSE	ME	very cold	68.492392	175.26	22.2985549100693	1894	09	1845	1840s	36.9999991522895	FALSE	FALSE	FALSE	FALSE	FALSE	FALSE	FALSE	FALSE	FALSE	FALSE	FALSE	FALSE	FALSE	FALSE	FALSE	FALSE	FALSE	FALSE
1723	200907021	49	99	140	5	9	1887-12-14	FALSE	FALSE	FALSE	white	1838	FALSE	ME	very cold	63.50288	175.26	20.6741568702629	1887	12	1838	1830s	37.2222222222222	FALSE	FALSE	FALSE	FALSE	FALSE	FALSE	FALSE	FALSE	FALSE	FALSE	FALSE	FALSE	FALSE	FALSE	FALSE	FALSE	FALSE	FALSE
1724	200907021	67	98.5999984741211	150	5	9.5	1905-09-20	FALSE	FALSE	FALSE	white	1838	FALSE	ME	very cold	68.0388	176.53	21.8333110958443	1905	09	1838	1830s	36.9999991522895	FALSE	FALSE	FALSE	FALSE	FALSE	FALSE	FALSE	FALSE	FALSE	FALSE	FALSE	FALSE	FALSE	FALSE	FALSE	FALSE	FALSE	FALSE
1728	200907022	50	99	160	6	NA	1883-07-25	FALSE	FALSE	FALSE	white	1833	FALSE	ME	very cold	72.57472	182.88	21.699660683272	1883	07	1833	1830s	37.2222222222222	FALSE	FALSE	FALSE	FALSE	FALSE	FALSE	FALSE	FALSE	FALSE	FALSE	FALSE	FALSE	FALSE	FALSE	FALSE	FALSE	FALSE	FALSE
1732	200907023	44	99	119.75	5	4.5	1887-01-19	FALSE	FALSE	FALSE	white	1843	FALSE	ME	very cold	54.317642	163.83	20.2373687843343	1887	01	1843	1840s	37.2222222222222	FALSE	FALSE	FALSE	FALSE	FALSE	FALSE	FALSE	FALSE	FALSE	FALSE	FALSE	FALSE	FALSE	FALSE	FALSE	FALSE	FALSE	FALSE
1733	200907023	47	97.5	116.5	5	5	1891-03-18	FALSE	FALSE	FALSE	white	1843	FALSE	ME	very cold	52.843468	165.1	19.3863998142197	1891	03	1843	1840s	36.3888888888889	FALSE	FALSE	FALSE	FALSE	FALSE	FALSE	FALSE	FALSE	FALSE	FALSE	FALSE	FALSE	FALSE	FALSE	FALSE	FALSE	FALSE	FALSE
1734	200907023	50	98	119	5	5	1893-10-04	FALSE	FALSE	FALSE	white	1843	FALSE	ME	very cold	53.977448	165.1	19.802416977615	1893	10	1843	1840s	36.6666666666667	FALSE	FALSE	FALSE	FALSE	FALSE	FALSE	FALSE	FALSE	FALSE	FALSE	FALSE	FALSE	FALSE	FALSE	FALSE	FALSE	FALSE	FALSE
1736	200907023	60	97.5999984741211	110	5	3.75	1905-06-04	FALSE	FALSE	FALSE	white	1843	FALSE	ME	very cold	49.89512	161.925	19.0296263099254	1905	06	1843	1840s	36.4444435967339	FALSE	FALSE	FALSE	FALSE	FALSE	FALSE	FALSE	FALSE	FALSE	FALSE	FALSE	FALSE	FALSE	FALSE	FALSE	FALSE	FALSE	FALSE
1742	200907025	41	98.5	165	6	2	1889-11-20	FALSE	FALSE	FALSE	white	1848	FALSE	ME	very cold	74.84268	187.96	21.1845116896954	1889	11	1848	1840s	36.9444444444444	FALSE	FALSE	FALSE	FALSE	FALSE	FALSE	FALSE	FALSE	FALSE	FALSE	FALSE	FALSE	FALSE	FALSE	FALSE	FALSE	FALSE	FALSE
1743	200907025	41	98.5	165	6	2	1890-05-14	FALSE	FALSE	FALSE	white	1848	FALSE	ME	very cold	74.84268	187.96	21.1845116896954	1890	05	1848	1840s	36.9444444444444	FALSE	FALSE	FALSE	FALSE	FALSE	FALSE	FALSE	FALSE	FALSE	FALSE	FALSE	FALSE	FALSE	FALSE	FALSE	FALSE	FALSE	FALSE
1744	200907025	42	98.5	180	6	1.5	1891-02-18	FALSE	FALSE	FALSE	white	1848	FALSE	ME	very cold	81.64656	186.69	23.4258727576181	1891	02	1848	1840s	36.9444444444444	FALSE	FALSE	FALSE	FALSE	FALSE	FALSE	FALSE	FALSE	FALSE	FALSE	FALSE	FALSE	FALSE	FALSE	FALSE	FALSE	FALSE	FALSE
1745	200907025	46	98.5	170	6	1	1895-04-03	FALSE	FALSE	FALSE	white	1848	FALSE	ME	very cold	77.11064	185.42	22.4285477657088	1895	04	1848	1840s	36.9444444444444	FALSE	FALSE	FALSE	FALSE	FALSE	FALSE	FALSE	FALSE	FALSE	FALSE	FALSE	FALSE	FALSE	FALSE	FALSE	FALSE	FALSE	FALSE
1746	200907026	42	98.5	160	5	8	1886-03-03	FALSE	FALSE	FALSE	white	1843	FALSE	ME	very cold	72.57472	172.72	24.3276472712115	1886	03	1843	1840s	36.9444444444444	FALSE	FALSE	FALSE	FALSE	FALSE	FALSE	FALSE	FALSE	FALSE	FALSE	FALSE	FALSE	FALSE	FALSE	FALSE	FALSE	FALSE	FALSE
1749	200907027	47	98.5	145	5	9	1887-06-15	FALSE	FALSE	FALSE	white	1840	FALSE	PA	cold	65.77084	175.26	21.4125196156294	1887	06	1840	1840s	36.9444444444444	FALSE	FALSE	FALSE	FALSE	FALSE	FALSE	FALSE	FALSE	FALSE	FALSE	FALSE	FALSE	FALSE	FALSE	FALSE	FALSE	FALSE	FALSE
1750	200907027	48	97.5	140	5	5	1888-11-21	FALSE	FALSE	FALSE	white	1840	FALSE	ME	very cold	63.50288	165.1	23.2969611501353	1888	11	1840	1840s	36.3888888888889	FALSE	FALSE	FALSE	FALSE	FALSE	FALSE	FALSE	FALSE	FALSE	FALSE	FALSE	FALSE	FALSE	FALSE	FALSE	FALSE	FALSE	FALSE
1751	200907027	55	97.5	135	5	6.5	1895-05-29	FALSE	FALSE	FALSE	white	1840	FALSE	ME	very cold	61.23492	168.91	21.4629014254354	1895	05	1840	1840s	36.3888888888889	FALSE	FALSE	FALSE	FALSE	FALSE	FALSE	FALSE	FALSE	FALSE	FALSE	FALSE	FALSE	FALSE	FALSE	FALSE	FALSE	FALSE	FALSE
1752	200907027	55	97.5	135	5	6.5	1895-05-29	FALSE	FALSE	FALSE	white	1840	FALSE	ME	very cold	61.23492	168.91	21.4629014254354	1895	05	1840	1840s	36.3888888888889	FALSE	FALSE	FALSE	FALSE	FALSE	FALSE	FALSE	FALSE	FALSE	FALSE	FALSE	FALSE	FALSE	FALSE	FALSE	FALSE	FALSE	FALSE
1758	200907029	72	98.75	150	5	10	1890-03-05	FALSE	FALSE	FALSE	white	1819	FALSE	NH	very cold	68.0388	177.8	21.5225205960616	1890	03	1819	1810s	37.0833333333333	FALSE	FALSE	FALSE	FALSE	FALSE	FALSE	FALSE	FALSE	FALSE	FALSE	FALSE	FALSE	FALSE	FALSE	FALSE	FALSE	FALSE	FALSE
1759	200907029	77	99.1999969482422	140	5	10	1897-03-03	FALSE	FALSE	FALSE	white	1819	FALSE	NH	very cold	63.50288	177.8	20.0876858896575	1897	03	1819	1810s	37.3333316379123	FALSE	FALSE	FALSE	FALSE	FALSE	FALSE	FALSE	FALSE	FALSE	FALSE	FALSE	FALSE	FALSE	FALSE	FALSE	FALSE	FALSE	FALSE
1760	200907032	48	99.1999969482422	145	5	9	1886-03-24	FALSE	FALSE	FALSE	white	1837	FALSE	ME	very cold	65.77084	175.26	21.4125196156294	1886	03	1837	1830s	37.3333316379123	FALSE	FALSE	FALSE	FALSE	FALSE	FALSE	FALSE	FALSE	FALSE	FALSE	FALSE	FALSE	FALSE	FALSE	FALSE	FALSE	FALSE	FALSE
1761	200907032	50	98.8000030517578	145	5	9	1888-02-22	FALSE	FALSE	FALSE	white	1837	FALSE	ME	very cold	65.77084	175.26	21.4125196156294	1888	02	1837	1830s	37.1111128065321	FALSE	FALSE	FALSE	FALSE	FALSE	FALSE	FALSE	FALSE	FALSE	FALSE	FALSE	FALSE	FALSE	FALSE	FALSE	FALSE	FALSE	FALSE
1762	200907032	53	98.5	145	5	9	1891-03-17	FALSE	FALSE	FALSE	white	1837	FALSE	ME	very cold	65.77084	175.26	21.4125196156294	1891	03	1837	1830s	36.9444444444444	FALSE	FALSE	TRUE	FALSE	FALSE	FALSE	FALSE	FALSE	FALSE	FALSE	FALSE	FALSE	FALSE	FALSE	FALSE	FALSE	FALSE	FALSE
1763	200907032	59	98.5	150	5	8	1897-12-01	FALSE	FALSE	FALSE	white	1837	FALSE	ME	very cold	68.0388	172.72	22.8071693167608	1897	12	1837	1830s	36.9444444444444	FALSE	FALSE	TRUE	FALSE	FALSE	FALSE	FALSE	FALSE	FALSE	FALSE	FALSE	FALSE	FALSE	FALSE	FALSE	FALSE	FALSE	FALSE
1764	200907032	63	98	110	5	7.5	1901-10-16	FALSE	FALSE	FALSE	white	1837	FALSE	ME	very cold	49.89512	171.45	16.9739568011372	1901	10	1837	1830s	36.6666666666667	FALSE	FALSE	TRUE	FALSE	FALSE	FALSE	FALSE	FALSE	FALSE	FALSE	FALSE	FALSE	FALSE	FALSE	FALSE	FALSE	FALSE	FALSE
1765	200907032	63	98	110	5	7.5	1901-10-16	FALSE	FALSE	FALSE	white	1837	FALSE	ME	very cold	49.89512	171.45	16.9739568011372	1901	10	1837	1830s	36.6666666666667	FALSE	FALSE	TRUE	FALSE	FALSE	FALSE	FALSE	FALSE	FALSE	FALSE	FALSE	FALSE	FALSE	FALSE	FALSE	FALSE	FALSE	FALSE
1766	200907032	66	98.4000015258789	113	5	8.5	1904-05-04	FALSE	FALSE	FALSE	white	1837	FALSE	ME	very cold	51.255896	173.99	16.9314929284662	1904	05	1837	1830s	36.8888897365994	FALSE	FALSE	TRUE	FALSE	FALSE	FALSE	FALSE	FALSE	FALSE	FALSE	FALSE	FALSE	FALSE	FALSE	FALSE	FALSE	FALSE	FALSE
1769	200907033	45	98.5	180	5	7	1885-10-21	FALSE	FALSE	FALSE	white	1840	FALSE	ME	very cold	81.64656	170.18	28.1916732245137	1885	10	1840	1840s	36.9444444444444	FALSE	FALSE	FALSE	FALSE	FALSE	FALSE	FALSE	FALSE	FALSE	FALSE	FALSE	FALSE	FALSE	FALSE	FALSE	FALSE	FALSE	FALSE
1770	200907033	48	99	138	5	7.5	1888-05-02	FALSE	FALSE	FALSE	white	1840	FALSE	ME	very cold	62.595696	171.45	21.2946003505176	1888	05	1840	1840s	37.2222222222222	FALSE	FALSE	FALSE	FALSE	FALSE	FALSE	FALSE	FALSE	FALSE	FALSE	FALSE	FALSE	FALSE	FALSE	FALSE	FALSE	FALSE	FALSE
1771	200907033	50	98.5	135	5	7.75	1890-05-28	FALSE	FALSE	FALSE	white	1840	FALSE	ME	very cold	61.23492	172.085	20.6782186143722	1890	05	1840	1840s	36.9444444444444	FALSE	FALSE	FALSE	FALSE	FALSE	FALSE	FALSE	FALSE	FALSE	FALSE	FALSE	FALSE	FALSE	FALSE	FALSE	FALSE	FALSE	FALSE
1773	200907033	60	98.5	130	5	7	1900-11-07	FALSE	FALSE	FALSE	white	1840	FALSE	ME	very cold	58.96696	170.18	20.360652884371	1900	11	1840	1840s	36.9444444444444	FALSE	FALSE	FALSE	FALSE	FALSE	FALSE	FALSE	FALSE	FALSE	FALSE	FALSE	FALSE	FALSE	FALSE	FALSE	FALSE	FALSE	FALSE
1774	200907033	75	98.5999984741211	135	5	8	1915-08-18	FALSE	FALSE	FALSE	white	1840	FALSE	ME	very cold	61.23492	172.72	20.5264523850847	1915	08	1840	1840s	36.9999991522895	FALSE	FALSE	FALSE	FALSE	FALSE	FALSE	FALSE	FALSE	FALSE	FALSE	FALSE	FALSE	FALSE	FALSE	FALSE	FALSE	FALSE	FALSE
1778	200907034	46	98.5999984741211	130	5	5	1892-09-07	FALSE	FALSE	FALSE	white	1842	FALSE	ME	very cold	58.96696	165.1	21.6328924965542	1892	09	1842	1840s	36.9999991522895	FALSE	FALSE	FALSE	FALSE	FALSE	FALSE	FALSE	FALSE	FALSE	FALSE	FALSE	FALSE	FALSE	FALSE	FALSE	FALSE	FALSE	FALSE
1779	200907034	48	98.5	140	5	5	1894-10-24	FALSE	FALSE	FALSE	white	1842	FALSE	ME	very cold	63.50288	165.1	23.2969611501353	1894	10	1842	1840s	36.9444444444444	FALSE	FALSE	FALSE	FALSE	FALSE	FALSE	FALSE	FALSE	FALSE	FALSE	FALSE	FALSE	FALSE	FALSE	FALSE	FALSE	FALSE	FALSE
1780	200907034	53	98.5999984741211	140	5	5.5	1900-09-05	FALSE	FALSE	FALSE	white	1842	FALSE	ME	very cold	63.50288	166.37	22.9426399066072	1900	09	1842	1840s	36.9999991522895	FALSE	FALSE	FALSE	FALSE	FALSE	FALSE	FALSE	FALSE	FALSE	FALSE	FALSE	FALSE	FALSE	FALSE	FALSE	FALSE	FALSE	FALSE
1781	200907034	63	98.5	140	5	5.75	1906-04-18	FALSE	FALSE	FALSE	white	1842	FALSE	ME	very cold	63.50288	167.005	22.7685028516987	1906	04	1842	1840s	36.9444444444444	FALSE	FALSE	TRUE	FALSE	FALSE	FALSE	FALSE	FALSE	FALSE	FALSE	FALSE	FALSE	FALSE	FALSE	FALSE	FALSE	FALSE	FALSE
1782	200907036	48	97.5	130	5	5.5	1890-09-24	FALSE	FALSE	FALSE	white	1842	FALSE	ME	very cold	58.96696	166.37	21.3038799132781	1890	09	1842	1840s	36.3888888888889	FALSE	FALSE	FALSE	FALSE	FALSE	FALSE	FALSE	FALSE	FALSE	FALSE	FALSE	FALSE	FALSE	FALSE	FALSE	FALSE	FALSE	FALSE
1783	200907036	50	98.4000015258789	137	5	4.5	1893-01-25	FALSE	FALSE	FALSE	white	1842	FALSE	ME	very cold	62.142104	163.83	23.1525638701779	1893	01	1842	1840s	36.8888897365994	FALSE	FALSE	FALSE	FALSE	FALSE	FALSE	FALSE	FALSE	FALSE	FALSE	FALSE	FALSE	FALSE	FALSE	FALSE	FALSE	FALSE	FALSE
1784	200907036	54	98.5999984741211	142	5	4	1897-03-03	FALSE	FALSE	FALSE	white	1842	FALSE	ME	very cold	64.410064	162.56	24.3739743338862	1897	03	1842	1840s	36.9999991522895	FALSE	FALSE	TRUE	FALSE	FALSE	FALSE	FALSE	FALSE	FALSE	FALSE	FALSE	FALSE	FALSE	FALSE	FALSE	FALSE	FALSE	FALSE
1785	200907036	63	98.0999984741211	155	5	5	1905-02-01	FALSE	FALSE	FALSE	white	1842	FALSE	ME	very cold	70.30676	165.1	25.793064130507	1905	02	1842	1840s	36.7222213745117	FALSE	FALSE	TRUE	FALSE	FALSE	FALSE	FALSE	FALSE	FALSE	FALSE	FALSE	FALSE	FALSE	FALSE	FALSE	FALSE	FALSE	FALSE
1786	200907038	52	98.5999984741211	175	5	11	1891-02-25	FALSE	FALSE	FALSE	white	1839	FALSE	ME	very cold	79.3786	180.34	24.4072755552772	1891	02	1839	1830s	36.9999991522895	FALSE	FALSE	TRUE	FALSE	FALSE	FALSE	FALSE	FALSE	FALSE	FALSE	FALSE	FALSE	FALSE	FALSE	FALSE	FALSE	FALSE	FALSE
1787	200907038	52	98.5999984741211	175	5	11	1891-02-25	FALSE	FALSE	FALSE	white	1839	FALSE	ME	very cold	79.3786	180.34	24.4072755552772	1891	02	1839	1830s	36.9999991522895	FALSE	FALSE	TRUE	FALSE	FALSE	FALSE	FALSE	FALSE	FALSE	FALSE	FALSE	FALSE	FALSE	FALSE	FALSE	FALSE	FALSE	FALSE
1789	200907042	47	98.0599975585938	160	5	9.75	1893-08-23	FALSE	FALSE	FALSE	white	1846	FALSE	ME	very cold	72.57472	177.165	23.1222190839443	1893	08	1846	1840s	36.6999986436632	FALSE	FALSE	FALSE	FALSE	FALSE	FALSE	FALSE	FALSE	FALSE	FALSE	FALSE	FALSE	FALSE	FALSE	FALSE	FALSE	FALSE	FALSE
1790	200907042	45	98.5	165	5	10	1894-11-14	FALSE	FALSE	FALSE	white	1846	FALSE	ME	very cold	74.84268	177.8	23.6747726556678	1894	11	1846	1840s	36.9444444444444	FALSE	FALSE	FALSE	FALSE	FALSE	FALSE	FALSE	FALSE	FALSE	FALSE	FALSE	FALSE	FALSE	FALSE	FALSE	FALSE	FALSE	FALSE
1791	200907042	55	98.5	150	5	9.5	1896-01-01	FALSE	FALSE	FALSE	white	1846	FALSE	ME	very cold	68.0388	176.53	21.8333110958443	1896	01	1846	1840s	36.9444444444444	FALSE	FALSE	TRUE	FALSE	FALSE	FALSE	FALSE	FALSE	FALSE	FALSE	FALSE	FALSE	FALSE	FALSE	FALSE	FALSE	FALSE	FALSE
1792	200907042	53	98.5	163	5	9.5	1902-01-03	FALSE	FALSE	FALSE	white	1846	FALSE	ME	very cold	73.935496	176.53	23.7255313908175	1902	01	1846	1840s	36.9444444444444	FALSE	FALSE	TRUE	FALSE	FALSE	FALSE	FALSE	FALSE	FALSE	FALSE	FALSE	FALSE	FALSE	FALSE	FALSE	FALSE	FALSE	FALSE
1793	200907042	72	99	155	5	8.75	1921-03-10	FALSE	FALSE	FALSE	white	1846	FALSE	ME	very cold	70.30676	174.625	23.0560150112036	1921	03	1846	1840s	37.2222222222222	FALSE	FALSE	FALSE	FALSE	FALSE	FALSE	FALSE	FALSE	FALSE	FALSE	FALSE	FALSE	FALSE	FALSE	FALSE	FALSE	FALSE	FALSE
1794	200907042	78	98.5	174	5	8	1924-09-03	FALSE	FALSE	FALSE	white	1846	FALSE	ME	very cold	78.925008	172.72	26.4563164074425	1924	09	1846	1840s	36.9444444444444	FALSE	FALSE	FALSE	FALSE	FALSE	FALSE	FALSE	FALSE	FALSE	FALSE	FALSE	FALSE	FALSE	FALSE	FALSE	FALSE	FALSE	FALSE
1795	200907044	45	99	120	5	6.5	1891-06-25	FALSE	FALSE	FALSE	white	1846	FALSE	CA	moderate	54.43104	168.91	19.078134600387	1891	06	1846	1840s	37.2222222222222	FALSE	FALSE	FALSE	FALSE	FALSE	FALSE	FALSE	FALSE	FALSE	FALSE	FALSE	FALSE	FALSE	FALSE	FALSE	FALSE	FALSE	FALSE
1796	200907044	46	98.5	120	5	5.5	1892-11-09	FALSE	FALSE	FALSE	white	1846	FALSE	CA	moderate	54.43104	166.37	19.6651199199491	1892	11	1846	1840s	36.9444444444444	FALSE	FALSE	FALSE	FALSE	FALSE	FALSE	FALSE	FALSE	FALSE	TRUE	FALSE	FALSE	FALSE	FALSE	FALSE	FALSE	FALSE	FALSE
1797	200907044	51	98.5999984741211	110	5	5.5	1897-06-09	FALSE	FALSE	FALSE	white	1846	FALSE	CA	moderate	49.89512	166.37	18.02635992662	1897	06	1846	1840s	36.9999991522895	TRUE	FALSE	FALSE	FALSE	FALSE	FALSE	FALSE	FALSE	FALSE	FALSE	FALSE	FALSE	FALSE	FALSE	FALSE	FALSE	FALSE	FALSE
1805	200907047	46	98.5	135	5	10	1887-03-16	FALSE	FALSE	FALSE	white	1841	FALSE	ME	very cold	61.23492	177.8	19.3702685364554	1887	03	1841	1840s	36.9444444444444	FALSE	FALSE	TRUE	FALSE	FALSE	FALSE	FALSE	FALSE	FALSE	FALSE	FALSE	FALSE	FALSE	FALSE	FALSE	FALSE	FALSE	FALSE
1806	200907047	48	98.5999984741211	135	5	10.5	1888-02-01	FALSE	FALSE	FALSE	white	1841	FALSE	ME	very cold	61.23492	179.07	19.0964872649528	1888	02	1841	1840s	36.9999991522895	FALSE	FALSE	TRUE	FALSE	FALSE	FALSE	FALSE	FALSE	FALSE	FALSE	FALSE	FALSE	FALSE	FALSE	FALSE	FALSE	FALSE	FALSE
1807	200907047	50	99.1999969482422	131	5	10	1891-06-24	FALSE	FALSE	FALSE	white	1841	FALSE	ME	very cold	59.420552	177.8	18.7963346538938	1891	06	1841	1840s	37.3333316379123	FALSE	FALSE	TRUE	FALSE	FALSE	FALSE	FALSE	FALSE	FALSE	FALSE	FALSE	FALSE	FALSE	FALSE	FALSE	FALSE	FALSE	FALSE
1808	200907047	56	98.5999984741211	127	5	11	1896-07-15	FALSE	FALSE	FALSE	white	1841	FALSE	ME	very cold	57.606184	180.34	17.7127085458297	1896	07	1841	1840s	36.9999991522895	FALSE	FALSE	TRUE	FALSE	FALSE	FALSE	FALSE	FALSE	FALSE	FALSE	FALSE	FALSE	FALSE	FALSE	FALSE	FALSE	FALSE	FALSE
1810	200907051	55	98.5	132	5	8	1896-07-01	FALSE	FALSE	FALSE	white	1837	FALSE	IL	moderately_cold	59.874144	172.72	20.0703089987495	1896	07	1837	1830s	36.9444444444444	FALSE	FALSE	FALSE	FALSE	FALSE	FALSE	FALSE	FALSE	FALSE	FALSE	FALSE	FALSE	FALSE	FALSE	FALSE	FALSE	FALSE	FALSE
1811	200907051	59	98.5999984741211	138	5	8	1897-06-02	FALSE	FALSE	FALSE	white	1837	FALSE	IL	moderately_cold	62.595696	172.72	20.9825957714199	1897	06	1837	1830s	36.9999991522895	FALSE	FALSE	FALSE	FALSE	FALSE	FALSE	TRUE	FALSE	FALSE	FALSE	FALSE	FALSE	FALSE	FALSE	FALSE	FALSE	FALSE	FALSE
1812	200907051	64	98.5	128	5	8.5	1901-07-03	FALSE	FALSE	FALSE	white	1837	FALSE	IL	moderately_cold	58.059776	173.99	19.1790362375546	1901	07	1837	1830s	36.9444444444444	FALSE	FALSE	FALSE	FALSE	FALSE	FALSE	FALSE	FALSE	FALSE	FALSE	FALSE	FALSE	FALSE	FALSE	FALSE	FALSE	FALSE	FALSE
1813	200907051	66	98.5999984741211	130	5	8	1903-07-01	FALSE	FALSE	FALSE	white	1837	FALSE	IL	moderately_cold	58.96696	172.72	19.7662134078593	1903	07	1837	1830s	36.9999991522895	FALSE	FALSE	FALSE	FALSE	FALSE	FALSE	FALSE	FALSE	FALSE	FALSE	FALSE	FALSE	FALSE	FALSE	FALSE	FALSE	FALSE	FALSE
1814	200907051	68	99.1999969482422	128	5	7	1905-11-15	FALSE	FALSE	TRUE	white	1837	FALSE	IL	moderately_cold	58.059776	170.18	20.0474120707653	1905	11	1837	1830s	37.3333316379123	FALSE	FALSE	FALSE	FALSE	FALSE	FALSE	FALSE	FALSE	FALSE	FALSE	FALSE	FALSE	FALSE	FALSE	FALSE	FALSE	FALSE	FALSE
1817	200907052	46	98.5999984741211	153	5	8	1887-06-15	FALSE	FALSE	FALSE	white	1841	FALSE	AR	warm	69.399576	172.72	23.263312703096	1887	06	1841	1840s	36.9999991522895	FALSE	FALSE	FALSE	FALSE	FALSE	FALSE	FALSE	FALSE	FALSE	FALSE	FALSE	FALSE	FALSE	FALSE	FALSE	FALSE	FALSE	FALSE
1818	200907052	48	98.5999984741211	156	5	8	1890-02-12	FALSE	FALSE	FALSE	white	1841	FALSE	AR	warm	70.760352	172.72	23.7194560894312	1890	02	1841	1840s	36.9999991522895	FALSE	FALSE	FALSE	FALSE	FALSE	FALSE	FALSE	FALSE	FALSE	FALSE	FALSE	FALSE	FALSE	FALSE	FALSE	FALSE	FALSE	FALSE
1819	200907052	53	98.5999984741211	156	5	8	1893-02-01	FALSE	FALSE	FALSE	white	1841	FALSE	AR	warm	70.760352	172.72	23.7194560894312	1893	02	1841	1840s	36.9999991522895	FALSE	FALSE	FALSE	FALSE	FALSE	FALSE	FALSE	FALSE	FALSE	FALSE	FALSE	FALSE	FALSE	FALSE	FALSE	FALSE	FALSE	FALSE
1829	200907053	65	98.75	150	5	5	1890-11-26	FALSE	FALSE	FALSE	white	1829	FALSE	ME	very cold	68.0388	165.1	24.9610298037164	1890	11	1829	1820s	37.0833333333333	FALSE	FALSE	FALSE	FALSE	FALSE	FALSE	FALSE	FALSE	FALSE	FALSE	FALSE	FALSE	FALSE	FALSE	FALSE	FALSE	FALSE	FALSE
1830	200907053	45	98.4000015258789	145	5	6	1892-06-15	FALSE	FALSE	FALSE	white	1829	FALSE	ME	very cold	65.77084	167.64	23.4033530509669	1892	06	1829	1820s	36.8888897365994	FALSE	FALSE	FALSE	FALSE	FALSE	FALSE	FALSE	FALSE	FALSE	FALSE	FALSE	FALSE	FALSE	FALSE	FALSE	FALSE	FALSE	FALSE
1831	200907055	44	99	165	5	10	1885-02-04	FALSE	FALSE	FALSE	white	1841	FALSE	ME	very cold	74.84268	177.8	23.6747726556678	1885	02	1841	1840s	37.2222222222222	FALSE	FALSE	FALSE	FALSE	FALSE	FALSE	FALSE	FALSE	FALSE	FALSE	FALSE	FALSE	FALSE	FALSE	FALSE	FALSE	FALSE	FALSE
1832	200907055	46	97.5	147	5	10	1887-03-16	FALSE	FALSE	FALSE	white	1841	FALSE	ME	very cold	66.678024	177.8	21.0920701841404	1887	03	1841	1840s	36.3888888888889	FALSE	FALSE	FALSE	FALSE	FALSE	FALSE	FALSE	FALSE	FALSE	FALSE	FALSE	FALSE	FALSE	FALSE	FALSE	FALSE	FALSE	FALSE
1833	200907055	46	99.8000030517578	145	5	10	1888-02-15	FALSE	FALSE	FALSE	white	1841	FALSE	ME	very cold	65.77084	177.8	20.8051032428595	1888	02	1841	1840s	37.6666683620877	FALSE	FALSE	FALSE	FALSE	FALSE	FALSE	FALSE	FALSE	FALSE	FALSE	FALSE	FALSE	FALSE	FALSE	FALSE	FALSE	FALSE	FALSE
1834	200907055	48	98.5	165	5	9.5	1890-01-01	FALSE	FALSE	FALSE	white	1841	FALSE	ME	very cold	74.84268	176.53	24.0166422054287	1890	01	1841	1840s	36.9444444444444	FALSE	FALSE	FALSE	FALSE	FALSE	FALSE	FALSE	FALSE	FALSE	FALSE	FALSE	FALSE	FALSE	FALSE	FALSE	FALSE	FALSE	FALSE
1835	200907055	49	98.5	145	5	9	1891-02-04	FALSE	FALSE	FALSE	white	1841	FALSE	ME	very cold	65.77084	175.26	21.4125196156294	1891	02	1841	1840s	36.9444444444444	FALSE	FALSE	FALSE	FALSE	FALSE	FALSE	FALSE	FALSE	FALSE	FALSE	FALSE	FALSE	FALSE	FALSE	FALSE	FALSE	FALSE	FALSE
1836	200907055	52	98.5	170	5	10	1893-01-25	FALSE	FALSE	FALSE	white	1841	FALSE	ME	very cold	77.11064	177.8	24.3921900088698	1893	01	1841	1840s	36.9444444444444	FALSE	FALSE	FALSE	FALSE	FALSE	FALSE	FALSE	FALSE	FALSE	FALSE	FALSE	FALSE	FALSE	FALSE	FALSE	FALSE	FALSE	FALSE
1837	200907055	56	98.5999984741211	148	5	10	1897-03-31	FALSE	FALSE	FALSE	white	1841	FALSE	ME	very cold	67.131616	177.8	21.2355536547808	1897	03	1841	1840s	36.9999991522895	FALSE	FALSE	FALSE	FALSE	FALSE	FALSE	FALSE	FALSE	FALSE	FALSE	FALSE	FALSE	FALSE	FALSE	FALSE	FALSE	FALSE	FALSE
1838	200907057	44	98	140	5	4	1886-02-03	FALSE	FALSE	FALSE	white	1840	FALSE	NY	cold	63.50288	162.56	24.0306789207328	1886	02	1840	1840s	36.6666666666667	FALSE	FALSE	FALSE	FALSE	FALSE	FALSE	FALSE	FALSE	FALSE	FALSE	FALSE	FALSE	FALSE	FALSE	FALSE	FALSE	FALSE	FALSE
1839	200907057	51	98.5	132	5	4	1891-06-03	FALSE	FALSE	FALSE	white	1840	FALSE	NY	cold	59.874144	162.56	22.6574972681195	1891	06	1840	1840s	36.9444444444444	FALSE	FALSE	FALSE	FALSE	FALSE	FALSE	FALSE	FALSE	FALSE	FALSE	FALSE	FALSE	FALSE	FALSE	FALSE	FALSE	FALSE	FALSE
1840	200907057	52	98.8000030517578	144	5	3.5	1893-02-01	FALSE	FALSE	FALSE	white	1840	FALSE	NY	cold	65.317248	161.29	25.1080505633018	1893	02	1840	1840s	37.1111128065321	FALSE	FALSE	FALSE	FALSE	FALSE	FALSE	FALSE	FALSE	FALSE	FALSE	FALSE	FALSE	FALSE	FALSE	FALSE	FALSE	FALSE	FALSE
1841	200907057	55	98.1999969482422	130	5	5.5	1898-01-19	FALSE	FALSE	FALSE	white	1840	FALSE	NY	cold	58.96696	166.37	21.3038799132781	1898	01	1840	1840s	36.7777760823568	FALSE	FALSE	FALSE	FALSE	FALSE	FALSE	FALSE	FALSE	FALSE	FALSE	FALSE	FALSE	FALSE	FALSE	FALSE	FALSE	FALSE	FALSE
1842	200907057	63	98.5	130	5	3	1902-06-18	FALSE	FALSE	FALSE	white	1840	FALSE	NY	cold	58.96696	160.02	23.0282113373499	1902	06	1840	1840s	36.9444444444444	FALSE	FALSE	FALSE	FALSE	FALSE	FALSE	FALSE	FALSE	FALSE	FALSE	FALSE	FALSE	FALSE	FALSE	FALSE	FALSE	FALSE	FALSE
1847	200907059	43	98.5999984741211	169	5	11.5	1889-04-03	FALSE	FALSE	FALSE	white	1845	FALSE	PA	cold	76.657048	181.61	23.2419506161326	1889	04	1845	1840s	36.9999991522895	FALSE	FALSE	FALSE	FALSE	FALSE	FALSE	FALSE	FALSE	FALSE	FALSE	FALSE	FALSE	FALSE	FALSE	FALSE	FALSE	FALSE	FALSE
1848	200907059	46	98.5	155	5	10	1891-07-08	FALSE	FALSE	FALSE	white	1845	FALSE	PA	cold	70.30676	177.8	22.2399379492636	1891	07	1845	1840s	36.9444444444444	FALSE	FALSE	FALSE	FALSE	FALSE	FALSE	FALSE	FALSE	FALSE	FALSE	FALSE	FALSE	FALSE	FALSE	FALSE	FALSE	FALSE	FALSE
1851	200907059	55	98.5999984741211	149	5	10	1901-11-20	FALSE	FALSE	FALSE	white	1845	FALSE	ME	very cold	67.585208	177.8	21.3790371254212	1901	11	1845	1840s	36.9999991522895	FALSE	FALSE	FALSE	FALSE	FALSE	FALSE	FALSE	FALSE	FALSE	FALSE	FALSE	FALSE	FALSE	FALSE	FALSE	FALSE	FALSE	FALSE
1852	200907059	57	98.8000030517578	150	5	9.5	1902-12-16	FALSE	FALSE	FALSE	white	1845	FALSE	ME	very cold	68.0388	176.53	21.8333110958443	1902	12	1845	1840s	37.1111128065321	FALSE	FALSE	FALSE	FALSE	FALSE	FALSE	FALSE	FALSE	FALSE	FALSE	FALSE	FALSE	FALSE	FALSE	FALSE	FALSE	FALSE	FALSE
1853	200907059	74	98	147	5	10	1920-08-27	FALSE	FALSE	FALSE	white	1845	FALSE	ME	very cold	66.678024	177.8	21.0920701841404	1920	08	1845	1840s	36.6666666666667	FALSE	FALSE	FALSE	FALSE	FALSE	FALSE	FALSE	FALSE	FALSE	FALSE	FALSE	FALSE	FALSE	FALSE	FALSE	FALSE	FALSE	FALSE
1854	200907059	75	98.6999969482422	155	5	8.5	1920-12-08	FALSE	FALSE	FALSE	white	1845	FALSE	ME	very cold	70.30676	173.99	23.2246141939138	1920	12	1845	1840s	37.0555538601346	FALSE	FALSE	FALSE	FALSE	FALSE	FALSE	FALSE	FALSE	FALSE	FALSE	FALSE	FALSE	FALSE	FALSE	FALSE	FALSE	FALSE	FALSE
1856	200907061	52	98.5	140	5	7	1884-04-02	FALSE	FALSE	FALSE	white	1832	FALSE	ME	very cold	63.50288	170.18	21.9268569523996	1884	04	1832	1830s	36.9444444444444	FALSE	FALSE	FALSE	FALSE	FALSE	FALSE	FALSE	FALSE	FALSE	FALSE	FALSE	FALSE	FALSE	FALSE	FALSE	FALSE	FALSE	FALSE
1857	200907061	60	98.379997253418	130	5	6.5	1890-11-26	FALSE	FALSE	FALSE	white	1832	FALSE	ME	very cold	58.96696	168.91	20.6679791504193	1890	11	1832	1830s	36.8777762518989	FALSE	FALSE	FALSE	FALSE	FALSE	FALSE	FALSE	FALSE	FALSE	FALSE	FALSE	FALSE	FALSE	FALSE	FALSE	FALSE	FALSE	FALSE
1858	200907061	61	98.1999969482422	140	5	6	1892-09-28	FALSE	FALSE	FALSE	white	1832	FALSE	ME	very cold	63.50288	167.64	22.5963408767956	1892	09	1832	1830s	36.7777760823568	FALSE	FALSE	FALSE	FALSE	FALSE	FALSE	FALSE	FALSE	FALSE	FALSE	FALSE	FALSE	FALSE	FALSE	FALSE	FALSE	FALSE	FALSE
1859	200907061	62	98.5	140	5	5	1894-06-27	FALSE	FALSE	FALSE	white	1832	FALSE	ME	very cold	63.50288	165.1	23.2969611501353	1894	06	1832	1830s	36.9444444444444	FALSE	FALSE	FALSE	FALSE	FALSE	FALSE	FALSE	FALSE	FALSE	FALSE	FALSE	FALSE	FALSE	FALSE	FALSE	FALSE	FALSE	FALSE
1860	200907061	65	98.1999969482422	144	5	9	1897-12-15	FALSE	FALSE	FALSE	white	1832	FALSE	ME	very cold	65.317248	175.26	21.2648470665561	1897	12	1832	1830s	36.7777760823568	FALSE	FALSE	FALSE	FALSE	FALSE	FALSE	FALSE	FALSE	FALSE	FALSE	FALSE	FALSE	FALSE	FALSE	FALSE	FALSE	FALSE	FALSE
1861	200907061	69	98.5999984741211	140	5	6.25	1902-08-06	FALSE	FALSE	FALSE	white	1832	FALSE	ME	very cold	63.50288	168.275	22.426124225691	1902	08	1832	1830s	36.9999991522895	FALSE	FALSE	FALSE	FALSE	FALSE	FALSE	FALSE	FALSE	FALSE	FALSE	FALSE	FALSE	FALSE	FALSE	FALSE	FALSE	FALSE	FALSE
1862	200907061	73	98	140	5	7	1904-03-16	FALSE	FALSE	FALSE	white	1832	FALSE	ME	very cold	63.50288	170.18	21.9268569523996	1904	03	1832	1830s	36.6666666666667	FALSE	FALSE	FALSE	FALSE	FALSE	FALSE	FALSE	FALSE	FALSE	FALSE	FALSE	FALSE	FALSE	FALSE	FALSE	FALSE	FALSE	FALSE
1873	200907063	52	98	147	5	8.5	1890-05-28	FALSE	FALSE	FALSE	white	1838	FALSE	ME	very cold	66.678024	173.99	22.0259244290666	1890	05	1838	1830s	36.6666666666667	FALSE	FALSE	TRUE	FALSE	FALSE	FALSE	FALSE	FALSE	FALSE	FALSE	FALSE	FALSE	FALSE	FALSE	FALSE	FALSE	FALSE	FALSE
1874	200907063	55	98.1999969482422	166	5	8	1893-06-07	FALSE	FALSE	FALSE	white	1838	FALSE	ME	very cold	75.296272	172.72	25.2399340438819	1893	06	1838	1830s	36.7777760823568	FALSE	FALSE	TRUE	FALSE	FALSE	FALSE	FALSE	FALSE	FALSE	FALSE	FALSE	FALSE	FALSE	FALSE	FALSE	FALSE	FALSE	FALSE
1875	200907063	53	99.5	140	5	8	1891-07-08	FALSE	FALSE	FALSE	white	1838	FALSE	ME	very cold	63.50288	172.72	21.2866913623101	1891	07	1838	1830s	37.5	FALSE	FALSE	TRUE	FALSE	FALSE	FALSE	FALSE	FALSE	FALSE	FALSE	FALSE	FALSE	FALSE	FALSE	FALSE	FALSE	FALSE	FALSE
1876	200907065	56	101	145	5	10.5	1890-03-29	FALSE	FALSE	FALSE	white	1834	FALSE	NA	NA	65.77084	179.07	20.5110418771715	1890	03	1834	1830s	38.3333333333333	FALSE	FALSE	TRUE	FALSE	FALSE	FALSE	FALSE	FALSE	FALSE	FALSE	FALSE	FALSE	FALSE	FALSE	FALSE	FALSE	FALSE	FALSE
1878	200907066	40	98.4000015258789	135	5	9	1884-02-20	FALSE	FALSE	FALSE	white	1844	FALSE	ME	very cold	61.23492	175.26	19.9357941248964	1884	02	1844	1840s	36.8888897365994	FALSE	FALSE	FALSE	FALSE	FALSE	FALSE	FALSE	FALSE	FALSE	FALSE	FALSE	FALSE	FALSE	FALSE	FALSE	FALSE	FALSE	FALSE
1885	200907069	38	98.5999984741211	152	5	8	1883-01-31	FALSE	FALSE	FALSE	white	1845	FALSE	ME	very cold	68.945984	172.72	23.1112649076509	1883	01	1845	1840s	36.9999991522895	FALSE	FALSE	FALSE	FALSE	FALSE	FALSE	FALSE	FALSE	FALSE	FALSE	FALSE	FALSE	FALSE	FALSE	FALSE	FALSE	FALSE	FALSE
1886	200907069	43	98.4000015258789	141	5	6.5	1886-01-05	FALSE	FALSE	FALSE	white	1845	FALSE	ME	very cold	63.956472	168.91	22.4168081554547	1886	01	1845	1840s	36.8888897365994	FALSE	FALSE	FALSE	FALSE	FALSE	FALSE	FALSE	FALSE	FALSE	FALSE	FALSE	FALSE	FALSE	FALSE	FALSE	FALSE	FALSE	FALSE
1887	200907069	41	98	149	5	8.5	1886-01-27	FALSE	FALSE	FALSE	white	1845	FALSE	ME	very cold	67.585208	173.99	22.3255968702784	1886	01	1845	1840s	36.6666666666667	FALSE	FALSE	FALSE	FALSE	FALSE	FALSE	FALSE	FALSE	FALSE	FALSE	FALSE	FALSE	FALSE	FALSE	FALSE	FALSE	FALSE	FALSE
1888	200907069	43	99	155	5	6.5	1887-08-03	FALSE	FALSE	FALSE	white	1845	FALSE	ME	very cold	70.30676	168.91	24.6425905254999	1887	08	1845	1840s	37.2222222222222	FALSE	FALSE	FALSE	FALSE	FALSE	FALSE	FALSE	FALSE	FALSE	FALSE	FALSE	FALSE	FALSE	FALSE	FALSE	FALSE	FALSE	FALSE
1889	200907069	44	98	146	5	6	1888-04-18	FALSE	FALSE	FALSE	white	1845	FALSE	ME	very cold	66.224432	167.64	23.5647554858011	1888	04	1845	1840s	36.6666666666667	FALSE	FALSE	FALSE	FALSE	FALSE	FALSE	FALSE	FALSE	FALSE	FALSE	FALSE	FALSE	FALSE	FALSE	FALSE	FALSE	FALSE	FALSE
1890	200907069	45	98.5	142	5	6	1889-09-25	FALSE	FALSE	FALSE	white	1845	FALSE	ME	very cold	64.410064	167.64	22.9191457464641	1889	09	1845	1840s	36.9444444444444	FALSE	FALSE	FALSE	FALSE	FALSE	FALSE	FALSE	FALSE	FALSE	FALSE	FALSE	FALSE	FALSE	FALSE	FALSE	FALSE	FALSE	FALSE
1892	200907069	46	98	147	5	5.75	1891-09-30	FALSE	FALSE	FALSE	white	1845	FALSE	ME	very cold	66.678024	167.005	23.9069279942836	1891	09	1845	1840s	36.6666666666667	FALSE	FALSE	FALSE	FALSE	FALSE	FALSE	FALSE	FALSE	FALSE	FALSE	FALSE	FALSE	FALSE	FALSE	FALSE	FALSE	FALSE	FALSE
1893	200907069	48	98.4000015258789	169	5	6	1893-03-29	FALSE	FALSE	FALSE	white	1845	FALSE	ME	very cold	76.657048	167.64	27.277011486989	1893	03	1845	1840s	36.8888897365994	FALSE	FALSE	FALSE	FALSE	FALSE	FALSE	FALSE	FALSE	FALSE	FALSE	FALSE	FALSE	FALSE	FALSE	FALSE	FALSE	FALSE	FALSE
1908	200907072	58	98.8000030517578	156	5	7.75	1892-03-02	FALSE	FALSE	FALSE	white	1833	FALSE	MN	very cold	70.760352	172.085	23.8948303988301	1892	03	1833	1830s	37.1111128065321	FALSE	FALSE	FALSE	FALSE	FALSE	FALSE	FALSE	FALSE	FALSE	FALSE	FALSE	FALSE	FALSE	FALSE	FALSE	FALSE	FALSE	FALSE
1909	200907072	64	98.5	130	5	9	1897-08-04	FALSE	FALSE	FALSE	white	1833	FALSE	MN	very cold	58.96696	175.26	19.1974313795298	1897	08	1833	1830s	36.9444444444444	FALSE	FALSE	FALSE	FALSE	FALSE	FALSE	FALSE	FALSE	FALSE	FALSE	FALSE	FALSE	FALSE	FALSE	FALSE	FALSE	FALSE	FALSE
1910	200907072	70	98.8000030517578	128	5	6.25	1904-01-13	FALSE	FALSE	FALSE	white	1833	FALSE	MN	very cold	58.059776	168.275	20.503885006346	1904	01	1833	1830s	37.1111128065321	FALSE	FALSE	FALSE	FALSE	FALSE	FALSE	FALSE	FALSE	FALSE	FALSE	FALSE	FALSE	FALSE	FALSE	FALSE	FALSE	FALSE	FALSE
1914	200907073	63	98.5	155	5	8.5	1897-09-28	FALSE	FALSE	FALSE	white	1834	FALSE	MA	cold	70.30676	173.99	23.2246141939138	1897	09	1834	1830s	36.9444444444444	FALSE	FALSE	FALSE	FALSE	FALSE	FALSE	FALSE	FALSE	FALSE	FALSE	FALSE	FALSE	FALSE	FALSE	FALSE	FALSE	FALSE	FALSE
1915	200907073	64	98.5999984741211	150.5	5	8.5	1900-05-02	FALSE	FALSE	FALSE	white	1834	FALSE	NH	very cold	68.265596	173.99	22.5503512011872	1900	05	1834	1830s	36.9999991522895	FALSE	FALSE	FALSE	FALSE	FALSE	FALSE	FALSE	FALSE	FALSE	FALSE	FALSE	FALSE	FALSE	FALSE	FALSE	FALSE	FALSE	FALSE
1916	200907073	70	98.5999984741211	170	5	8	1905-09-14	FALSE	FALSE	FALSE	white	1834	FALSE	MA	cold	77.11064	172.72	25.8481252256622	1905	09	1834	1830s	36.9999991522895	FALSE	FALSE	FALSE	FALSE	FALSE	FALSE	FALSE	FALSE	FALSE	FALSE	FALSE	FALSE	FALSE	FALSE	FALSE	FALSE	FALSE	FALSE
1917	200907073	71	98.5	181	5	9	1906-01-31	FALSE	FALSE	FALSE	white	1834	FALSE	MA	cold	82.100152	175.26	26.7287313822685	1906	01	1834	1830s	36.9444444444444	FALSE	FALSE	FALSE	FALSE	FALSE	FALSE	FALSE	FALSE	FALSE	FALSE	FALSE	FALSE	FALSE	FALSE	FALSE	FALSE	FALSE	FALSE
1925	200907077	53	98.8000030517578	140	5	10	1892-04-20	FALSE	FALSE	FALSE	white	1839	FALSE	ME	very cold	63.50288	177.8	20.0876858896575	1892	04	1839	1830s	37.1111128065321	FALSE	FALSE	FALSE	FALSE	FALSE	FALSE	FALSE	FALSE	FALSE	FALSE	FALSE	FALSE	FALSE	FALSE	FALSE	FALSE	FALSE	FALSE
1926	200907079	47	99	135	5	6	1890-06-04	FALSE	FALSE	FALSE	white	1843.5	FALSE	ME	very cold	61.23492	167.64	21.7893287026243	1890	06	1843.5	1840s	37.2222222222222	FALSE	FALSE	FALSE	FALSE	FALSE	FALSE	FALSE	FALSE	FALSE	FALSE	FALSE	FALSE	FALSE	FALSE	FALSE	FALSE	FALSE	FALSE
1927	200907079	53	98.5999984741211	130	5	5	1894-05-16	FALSE	FALSE	FALSE	white	1843.5	FALSE	ME	very cold	58.96696	165.1	21.6328924965542	1894	05	1843.5	1840s	36.9999991522895	FALSE	FALSE	FALSE	FALSE	FALSE	FALSE	FALSE	FALSE	FALSE	FALSE	FALSE	FALSE	FALSE	FALSE	FALSE	FALSE	FALSE	FALSE
1929	200907081	45	99	135	5	10	1886-05-26	FALSE	FALSE	FALSE	white	1841	FALSE	ME	very cold	61.23492	177.8	19.3702685364554	1886	05	1841	1840s	37.2222222222222	FALSE	FALSE	FALSE	FALSE	FALSE	FALSE	FALSE	FALSE	FALSE	FALSE	FALSE	FALSE	FALSE	FALSE	FALSE	FALSE	FALSE	FALSE
1930	200907081	47	100.400001525879	155	5	8	1888-11-07	FALSE	FALSE	FALSE	white	1841	FALSE	ME	very cold	70.30676	172.72	23.5674082939861	1888	11	1841	1840s	38.0000008477106	FALSE	FALSE	FALSE	FALSE	FALSE	FALSE	FALSE	FALSE	FALSE	FALSE	FALSE	FALSE	FALSE	FALSE	FALSE	FALSE	FALSE	FALSE
1931	200907081	52	99	140	5	7.5	1893-05-17	FALSE	FALSE	FALSE	white	1841	FALSE	ME	very cold	63.50288	171.45	21.6032177469019	1893	05	1841	1840s	37.2222222222222	FALSE	FALSE	FALSE	FALSE	FALSE	FALSE	FALSE	FALSE	FALSE	FALSE	FALSE	FALSE	FALSE	FALSE	FALSE	FALSE	FALSE	FALSE
1937	200907082	44	99.4000015258789	150	5	9.5	1886-03-10	FALSE	FALSE	FALSE	white	1842	FALSE	ME	very cold	68.0388	176.53	21.8333110958443	1886	03	1842	1840s	37.4444452921549	FALSE	FALSE	FALSE	FALSE	FALSE	FALSE	FALSE	FALSE	FALSE	FALSE	FALSE	FALSE	FALSE	FALSE	FALSE	FALSE	FALSE	FALSE
1938	200907082	46	97.25	145	5	9.5	1888-06-27	FALSE	FALSE	FALSE	white	1842	FALSE	ME	very cold	65.77084	176.53	21.1055340593161	1888	06	1842	1840s	36.25	FALSE	FALSE	FALSE	FALSE	FALSE	FALSE	FALSE	FALSE	FALSE	FALSE	FALSE	FALSE	FALSE	FALSE	FALSE	FALSE	FALSE	FALSE
1939	200907082	48	98.5	140	5	8	1890-04-16	FALSE	FALSE	FALSE	white	1842	FALSE	ME	very cold	63.50288	172.72	21.2866913623101	1890	04	1842	1840s	36.9444444444444	FALSE	FALSE	FALSE	FALSE	FALSE	FALSE	FALSE	FALSE	FALSE	FALSE	FALSE	FALSE	FALSE	FALSE	FALSE	FALSE	FALSE	FALSE
1940	200907082	56	98	150	5	8.5	1898-03-02	FALSE	FALSE	FALSE	white	1842	FALSE	ME	very cold	68.0388	173.99	22.4754330908843	1898	03	1842	1840s	36.6666666666667	FALSE	FALSE	FALSE	FALSE	FALSE	FALSE	FALSE	FALSE	FALSE	FALSE	FALSE	FALSE	FALSE	FALSE	FALSE	FALSE	FALSE	FALSE
1941	200907084	63	98.5	112	5	8	1892-12-28	FALSE	FALSE	FALSE	white	1831	FALSE	ME	very cold	50.802304	172.72	17.029353089848	1892	12	1831	1830s	36.9444444444444	FALSE	FALSE	FALSE	FALSE	FALSE	FALSE	FALSE	FALSE	FALSE	FALSE	FALSE	FALSE	FALSE	FALSE	FALSE	FALSE	FALSE	FALSE
1942	200907084	65	98.5	114	5	8	1895-02-20	FALSE	FALSE	FALSE	white	1831	FALSE	ME	very cold	51.709488	172.72	17.3334486807382	1895	02	1831	1830s	36.9444444444444	FALSE	FALSE	FALSE	FALSE	FALSE	FALSE	FALSE	FALSE	FALSE	FALSE	FALSE	FALSE	FALSE	FALSE	FALSE	FALSE	FALSE	FALSE
1944	200907088	49	98.5	154	5	8.5	1891-06-24	FALSE	FALSE	FALSE	white	1841.5	FALSE	PA	cold	69.853168	173.99	23.0747779733079	1891	06	1841.5	1840s	36.9444444444444	FALSE	FALSE	FALSE	FALSE	FALSE	FALSE	FALSE	FALSE	FALSE	FALSE	FALSE	FALSE	FALSE	FALSE	FALSE	FALSE	FALSE	FALSE
1945	200907088	50	99.3000030517578	154	5	8.5	1892-02-03	FALSE	FALSE	FALSE	white	1841.5	FALSE	PA	cold	69.853168	173.99	23.0747779733079	1892	02	1841.5	1840s	37.3888905843099	FALSE	FALSE	FALSE	FALSE	FALSE	FALSE	FALSE	FALSE	FALSE	FALSE	FALSE	FALSE	FALSE	FALSE	FALSE	FALSE	FALSE	FALSE
1946	200907089	49	98.5999984741211	169	6	2	1892-08-10	FALSE	FALSE	FALSE	white	1843	FALSE	ME	very cold	76.657048	187.96	21.6980756094456	1892	08	1843	1840s	36.9999991522895	FALSE	FALSE	FALSE	FALSE	FALSE	FALSE	FALSE	FALSE	FALSE	FALSE	FALSE	FALSE	FALSE	FALSE	FALSE	FALSE	FALSE	FALSE
1947	200907089	53	98.5999984741211	166.5	5	9.5	1896-10-21	FALSE	FALSE	FALSE	white	1843	FALSE	ME	very cold	75.523068	176.53	24.2349753163871	1896	10	1843	1840s	36.9999991522895	FALSE	FALSE	FALSE	FALSE	FALSE	FALSE	FALSE	FALSE	FALSE	FALSE	FALSE	FALSE	FALSE	FALSE	FALSE	FALSE	FALSE	FALSE
1948	200907089	55	98.1999969482422	170	5	10	1898-05-11	FALSE	FALSE	FALSE	white	1843	FALSE	ME	very cold	77.11064	177.8	24.3921900088698	1898	05	1843	1840s	36.7777760823568	FALSE	FALSE	FALSE	FALSE	FALSE	FALSE	FALSE	FALSE	FALSE	FALSE	FALSE	FALSE	FALSE	FALSE	FALSE	FALSE	FALSE	FALSE
1949	200907089	57	98.5999984741211	170	5	9	1900-05-16	FALSE	FALSE	FALSE	white	1843	FALSE	ME	very cold	77.11064	175.26	25.1043333424621	1900	05	1843	1840s	36.9999991522895	FALSE	FALSE	FALSE	FALSE	FALSE	FALSE	FALSE	FALSE	FALSE	FALSE	FALSE	FALSE	FALSE	FALSE	FALSE	FALSE	FALSE	FALSE
1950	200907092	58	99.5	140	5	6	1889-06-05	FALSE	FALSE	FALSE	white	1830	FALSE	ME	very cold	63.50288	167.64	22.5963408767956	1889	06	1830	1830s	37.5	FALSE	FALSE	TRUE	FALSE	FALSE	FALSE	FALSE	FALSE	FALSE	FALSE	FALSE	FALSE	FALSE	FALSE	FALSE	FALSE	FALSE	FALSE
1951	200907092	60	98.5	161	5	7.5	1890-05-14	FALSE	FALSE	FALSE	white	1830	FALSE	ME	very cold	73.028312	171.45	24.8437004089372	1890	05	1830	1830s	36.9444444444444	FALSE	FALSE	TRUE	FALSE	FALSE	FALSE	FALSE	FALSE	FALSE	FALSE	FALSE	FALSE	FALSE	FALSE	FALSE	FALSE	FALSE	FALSE
1952	200907093	64	98	200	6	2	1893-05-10	FALSE	FALSE	FALSE	white	1829	FALSE	ME	very cold	90.7184	187.96	25.6781959875096	1893	05	1829	1820s	36.6666666666667	FALSE	FALSE	FALSE	FALSE	FALSE	FALSE	FALSE	FALSE	FALSE	FALSE	FALSE	FALSE	FALSE	FALSE	FALSE	FALSE	FALSE	FALSE
1953	200907093	72	97.5	183	6	0.75	1901-06-19	FALSE	FALSE	FALSE	white	1829	FALSE	ME	very cold	83.007336	184.785	24.309893009909	1901	06	1829	1820s	36.3888888888889	FALSE	FALSE	FALSE	FALSE	FALSE	FALSE	FALSE	FALSE	FALSE	FALSE	FALSE	FALSE	FALSE	FALSE	FALSE	FALSE	FALSE	FALSE
1954	200907094	68	98.5999984741211	140	5	6	1891-06-15	FALSE	FALSE	FALSE	white	1823	FALSE	ME	very cold	63.50288	167.64	22.5963408767956	1891	06	1823	1820s	36.9999991522895	FALSE	FALSE	FALSE	FALSE	FALSE	FALSE	FALSE	FALSE	FALSE	FALSE	FALSE	FALSE	FALSE	FALSE	FALSE	FALSE	FALSE	FALSE
1957	200907095	53	99	170	6	2	1893-06-07	FALSE	FALSE	TRUE	white	1840	FALSE	NA	NA	77.11064	187.96	21.8264665893831	1893	06	1840	1840s	37.2222222222222	FALSE	FALSE	FALSE	FALSE	FALSE	FALSE	FALSE	FALSE	FALSE	FALSE	FALSE	FALSE	FALSE	FALSE	FALSE	FALSE	FALSE	FALSE
1958	200907095	60	98.5999984741211	160	6	2	1900-01-29	FALSE	FALSE	FALSE	white	1840	FALSE	NA	NA	72.57472	187.96	20.5425567900077	1900	01	1840	1840s	36.9999991522895	FALSE	FALSE	FALSE	FALSE	FALSE	FALSE	FALSE	FALSE	FALSE	FALSE	FALSE	FALSE	FALSE	FALSE	FALSE	FALSE	FALSE	FALSE
1960	200907095	61	98	160	6	2	1901-09-30	FALSE	FALSE	FALSE	white	1840	FALSE	NA	NA	72.57472	187.96	20.5425567900077	1901	09	1840	1840s	36.6666666666667	FALSE	FALSE	FALSE	FALSE	FALSE	FALSE	FALSE	FALSE	FALSE	FALSE	FALSE	FALSE	FALSE	FALSE	FALSE	FALSE	FALSE	FALSE
1961	200907096	57	97.6699981689453	150	5	7.5	1890-04-09	FALSE	FALSE	FALSE	white	1835	FALSE	ME	very cold	68.0388	171.45	23.1463047288235	1890	04	1835	1830s	36.4833323160807	FALSE	FALSE	TRUE	FALSE	FALSE	FALSE	FALSE	FALSE	FALSE	FALSE	FALSE	FALSE	FALSE	FALSE	FALSE	FALSE	FALSE	FALSE
1962	200907096	58	98.8000030517578	150	5	6	1894-04-25	FALSE	FALSE	FALSE	white	1835	FALSE	ME	very cold	68.0388	167.64	24.2103652251382	1894	04	1835	1830s	37.1111128065321	FALSE	FALSE	FALSE	FALSE	FALSE	FALSE	FALSE	FALSE	FALSE	FALSE	FALSE	FALSE	FALSE	FALSE	FALSE	FALSE	FALSE	FALSE
1963	200907096	60	98.5999984741211	150	5	7	1896-04-01	FALSE	FALSE	TRUE	white	1835	FALSE	ME	very cold	68.0388	170.18	23.4930610204281	1896	04	1835	1830s	36.9999991522895	FALSE	FALSE	FALSE	FALSE	FALSE	FALSE	FALSE	FALSE	FALSE	FALSE	FALSE	FALSE	FALSE	FALSE	FALSE	FALSE	FALSE	FALSE
1964	200907096	64	98.5999984741211	140	5	7.5	1899-03-01	FALSE	FALSE	FALSE	white	1835	FALSE	ME	very cold	63.50288	171.45	21.6032177469019	1899	03	1835	1830s	36.9999991522895	FALSE	FALSE	TRUE	FALSE	FALSE	FALSE	FALSE	FALSE	FALSE	FALSE	FALSE	FALSE	FALSE	FALSE	FALSE	FALSE	FALSE	FALSE
1965	200907096	67	99	149	5	6.5	1902-12-03	FALSE	FALSE	FALSE	white	1835	FALSE	ME	very cold	67.585208	168.91	23.6886837954805	1902	12	1835	1830s	37.2222222222222	FALSE	FALSE	TRUE	FALSE	FALSE	FALSE	FALSE	FALSE	FALSE	FALSE	FALSE	FALSE	FALSE	FALSE	FALSE	FALSE	FALSE	FALSE
1966	200907098	65	99.1999969482422	140	5	8	1890-01-22	FALSE	FALSE	FALSE	white	1825	FALSE	ME	very cold	63.50288	172.72	21.2866913623101	1890	01	1825	1820s	37.3333316379123	FALSE	FALSE	FALSE	FALSE	FALSE	FALSE	FALSE	FALSE	FALSE	FALSE	FALSE	FALSE	FALSE	FALSE	FALSE	FALSE	FALSE	FALSE
1967	200907098	67	98	140	5	8	1892-01-20	FALSE	FALSE	FALSE	white	1825	FALSE	ME	very cold	63.50288	172.72	21.2866913623101	1892	01	1825	1820s	36.6666666666667	FALSE	FALSE	FALSE	FALSE	FALSE	FALSE	FALSE	FALSE	FALSE	FALSE	FALSE	FALSE	FALSE	FALSE	FALSE	FALSE	FALSE	FALSE
1968	200907098	74	98.5	140	5	7	1898-07-20	FALSE	FALSE	FALSE	white	1825	FALSE	ME	very cold	63.50288	170.18	21.9268569523996	1898	07	1825	1820s	36.9444444444444	FALSE	FALSE	FALSE	FALSE	FALSE	FALSE	FALSE	FALSE	FALSE	FALSE	FALSE	FALSE	FALSE	FALSE	FALSE	FALSE	FALSE	FALSE
1969	200907098	77	98	140	5	6.5	1901-04-03	FALSE	FALSE	FALSE	white	1825	FALSE	ME	very cold	63.50288	168.91	22.2578237004515	1901	04	1825	1820s	36.6666666666667	FALSE	FALSE	FALSE	FALSE	FALSE	FALSE	FALSE	FALSE	FALSE	FALSE	FALSE	FALSE	FALSE	FALSE	FALSE	FALSE	FALSE	FALSE
1971	200907099	42	96.4199981689453	149	5	8.5	1891-03-18	FALSE	FALSE	FALSE	white	1849	FALSE	ME	very cold	67.585208	173.99	22.3255968702784	1891	03	1849	1840s	35.7888878716363	FALSE	FALSE	TRUE	FALSE	FALSE	FALSE	FALSE	FALSE	FALSE	FALSE	FALSE	FALSE	FALSE	FALSE	FALSE	FALSE	FALSE	FALSE
1972	200907099	46	98.5999984741211	151	5	8.5	1896-07-08	FALSE	FALSE	FALSE	white	1849	FALSE	ME	very cold	68.492392	173.99	22.6252693114902	1896	07	1849	1840s	36.9999991522895	FALSE	FALSE	TRUE	FALSE	FALSE	FALSE	FALSE	FALSE	FALSE	FALSE	FALSE	FALSE	FALSE	FALSE	FALSE	FALSE	FALSE	FALSE
1973	200907099	49	98.0999984741211	145	5	7.5	1898-06-01	FALSE	FALSE	FALSE	white	1849	FALSE	ME	very cold	65.77084	171.45	22.3747612378627	1898	06	1849	1840s	36.7222213745117	FALSE	FALSE	TRUE	FALSE	FALSE	FALSE	FALSE	FALSE	FALSE	FALSE	FALSE	FALSE	FALSE	FALSE	FALSE	FALSE	FALSE	FALSE
1974	200907099	55	97.1999969482422	145	5	8	1903-06-24	FALSE	FALSE	FALSE	white	1849	FALSE	ME	very cold	65.77084	172.72	22.0469303395354	1903	06	1849	1840s	36.2222205268012	FALSE	FALSE	TRUE	FALSE	FALSE	FALSE	FALSE	FALSE	FALSE	FALSE	FALSE	FALSE	FALSE	FALSE	FALSE	FALSE	FALSE	FALSE
1975	200907099	58	98	150	5	8	1906-04-04	FALSE	FALSE	FALSE	white	1849	FALSE	ME	very cold	68.0388	172.72	22.8071693167608	1906	04	1849	1840s	36.6666666666667	FALSE	FALSE	TRUE	FALSE	FALSE	FALSE	FALSE	FALSE	FALSE	FALSE	FALSE	FALSE	FALSE	FALSE	FALSE	FALSE	FALSE	FALSE
1976	200907100	38	98.5	170	5	10	1885-07-01	FALSE	FALSE	FALSE	white	1847	FALSE	ME	very cold	77.11064	177.8	24.3921900088698	1885	07	1847	1840s	36.9444444444444	FALSE	FALSE	FALSE	FALSE	FALSE	FALSE	FALSE	FALSE	FALSE	FALSE	FALSE	FALSE	FALSE	FALSE	FALSE	FALSE	FALSE	FALSE
1977	200907100	41	98.5	160	5	9	1888-06-20	FALSE	FALSE	FALSE	white	1847	FALSE	ME	very cold	72.57472	175.26	23.627607851729	1888	06	1847	1840s	36.9444444444444	FALSE	FALSE	FALSE	FALSE	FALSE	FALSE	FALSE	FALSE	FALSE	FALSE	FALSE	FALSE	FALSE	FALSE	FALSE	FALSE	FALSE	FALSE
1978	200907100	43	98.5	160	5	10	1890-05-28	FALSE	FALSE	FALSE	white	1847	FALSE	ME	very cold	72.57472	177.8	22.9573553024657	1890	05	1847	1840s	36.9444444444444	FALSE	FALSE	FALSE	FALSE	FALSE	FALSE	FALSE	FALSE	FALSE	FALSE	FALSE	FALSE	FALSE	FALSE	FALSE	FALSE	FALSE	FALSE
1979	200907100	58	98.5	170	5	9.5	1906-05-02	FALSE	FALSE	FALSE	white	1847	FALSE	ME	very cold	77.11064	176.53	24.7444192419569	1906	05	1847	1840s	36.9444444444444	FALSE	FALSE	FALSE	FALSE	FALSE	FALSE	FALSE	FALSE	FALSE	FALSE	FALSE	FALSE	FALSE	FALSE	FALSE	FALSE	FALSE	FALSE
1980	200907100	65	98.5	162	5	10	1912-07-17	FALSE	FALSE	FALSE	white	1847	FALSE	ME	very cold	73.481904	177.8	23.2443222437465	1912	07	1847	1840s	36.9444444444444	FALSE	FALSE	FALSE	FALSE	FALSE	FALSE	FALSE	FALSE	FALSE	FALSE	FALSE	FALSE	FALSE	FALSE	FALSE	FALSE	FALSE	FALSE
1982	200907101	56	97.8000030517578	220	5	7.5	1903-03-22	FALSE	FALSE	FALSE	white	1846.5	FALSE	MT	very cold	99.79024	171.45	33.9479136022744	1903	03	1846.5	1840s	36.5555572509766	FALSE	FALSE	FALSE	FALSE	FALSE	FALSE	FALSE	FALSE	FALSE	FALSE	FALSE	FALSE	FALSE	FALSE	FALSE	FALSE	FALSE	FALSE
1992	200907102	50	98	130	5	4.5	1896-12-16	FALSE	FALSE	FALSE	white	1847	FALSE	ME	very cold	58.96696	163.83	21.9695861541834	1896	12	1847	1840s	36.6666666666667	FALSE	FALSE	TRUE	FALSE	FALSE	FALSE	FALSE	FALSE	FALSE	FALSE	FALSE	FALSE	FALSE	FALSE	FALSE	FALSE	FALSE	FALSE
1993	200907102	52	98	135	5	6.5	1898-12-21	FALSE	FALSE	FALSE	white	1847	FALSE	ME	very cold	61.23492	168.91	21.4629014254354	1898	12	1847	1840s	36.6666666666667	FALSE	FALSE	FALSE	FALSE	FALSE	FALSE	FALSE	FALSE	FALSE	FALSE	FALSE	FALSE	FALSE	FALSE	FALSE	FALSE	FALSE	FALSE
1994	200907102	54	98.4000015258789	135	5	3.25	1900-12-05	FALSE	FALSE	FALSE	white	1847	FALSE	ME	very cold	61.23492	160.655	23.725242594918	1900	12	1847	1840s	36.8888897365994	FALSE	FALSE	TRUE	FALSE	FALSE	FALSE	FALSE	FALSE	FALSE	FALSE	FALSE	FALSE	FALSE	FALSE	FALSE	FALSE	FALSE	FALSE
1995	200907102	65	98.6699981689453	140	5	5	1911-12-06	FALSE	FALSE	FALSE	white	1847	FALSE	FL	hot	63.50288	165.1	23.2969611501353	1911	12	1847	1840s	37.0388878716363	FALSE	FALSE	TRUE	FALSE	FALSE	FALSE	FALSE	FALSE	FALSE	FALSE	FALSE	FALSE	FALSE	FALSE	FALSE	FALSE	FALSE	FALSE
1996	200907102	75	99.5	145	5	6.5	1921-09-13	FALSE	FALSE	FALSE	white	1847	FALSE	FL	hot	65.77084	168.91	23.0527459754676	1921	09	1847	1840s	37.5	FALSE	FALSE	FALSE	FALSE	FALSE	FALSE	FALSE	FALSE	FALSE	FALSE	FALSE	FALSE	FALSE	FALSE	FALSE	FALSE	FALSE	FALSE
1999	200907104	52	99.1999969482422	135	5	9	1887-11-09	FALSE	FALSE	FALSE	white	1835	FALSE	ME	very cold	61.23492	175.26	19.9357941248964	1887	11	1835	1830s	37.3333316379123	FALSE	FALSE	FALSE	FALSE	FALSE	FALSE	FALSE	FALSE	FALSE	FALSE	FALSE	FALSE	FALSE	FALSE	FALSE	FALSE	FALSE	FALSE
2000	200907104	54	98	135	5	9	1890-05-28	FALSE	FALSE	FALSE	white	1835	FALSE	ME	very cold	61.23492	175.26	19.9357941248964	1890	05	1835	1830s	36.6666666666667	FALSE	FALSE	FALSE	FALSE	FALSE	FALSE	FALSE	FALSE	FALSE	FALSE	FALSE	FALSE	FALSE	FALSE	FALSE	FALSE	FALSE	FALSE
2001	200907104	55	98.5	123	5	9	1891-08-12	FALSE	FALSE	FALSE	white	1835	FALSE	ME	very cold	55.791816	175.26	18.1637235360167	1891	08	1835	1830s	36.9444444444444	FALSE	FALSE	FALSE	FALSE	FALSE	FALSE	FALSE	FALSE	FALSE	FALSE	FALSE	FALSE	FALSE	FALSE	FALSE	FALSE	FALSE	FALSE
2002	200907104	57	99	130	5	9.5	1892-11-16	FALSE	FALSE	FALSE	white	1835	FALSE	ME	very cold	58.96696	176.53	18.9222029497317	1892	11	1835	1830s	37.2222222222222	FALSE	FALSE	FALSE	FALSE	FALSE	FALSE	FALSE	FALSE	FALSE	FALSE	FALSE	FALSE	FALSE	FALSE	FALSE	FALSE	FALSE	FALSE
2003	200907104	63	98.5	135	5	9	1898-12-07	FALSE	FALSE	FALSE	white	1835	FALSE	ME	very cold	61.23492	175.26	19.9357941248964	1898	12	1835	1830s	36.9444444444444	FALSE	FALSE	FALSE	FALSE	FALSE	FALSE	FALSE	FALSE	FALSE	FALSE	FALSE	FALSE	FALSE	FALSE	FALSE	FALSE	FALSE	FALSE
2004	200907104	65	98.5	130	5	9	1901-06-05	FALSE	FALSE	FALSE	white	1835	FALSE	ME	very cold	58.96696	175.26	19.1974313795298	1901	06	1835	1830s	36.9444444444444	FALSE	FALSE	FALSE	FALSE	FALSE	FALSE	FALSE	FALSE	FALSE	FALSE	FALSE	FALSE	FALSE	FALSE	FALSE	FALSE	FALSE	FALSE
2005	200907104	67	98	138	5	9.5	1902-09-17	FALSE	FALSE	FALSE	white	1835	FALSE	ME	very cold	62.595696	176.53	20.0866462081767	1902	09	1835	1830s	36.6666666666667	FALSE	FALSE	FALSE	FALSE	FALSE	FALSE	FALSE	FALSE	FALSE	FALSE	FALSE	FALSE	FALSE	FALSE	FALSE	FALSE	FALSE	FALSE
2006	200907104	69	98.8000030517578	128	5	9	1905-11-01	FALSE	FALSE	FALSE	white	1835	FALSE	ME	very cold	58.059776	175.26	18.9020862813832	1905	11	1835	1830s	37.1111128065321	FALSE	FALSE	FALSE	FALSE	FALSE	FALSE	FALSE	FALSE	FALSE	FALSE	FALSE	FALSE	FALSE	FALSE	FALSE	FALSE	FALSE	FALSE
2008	200907106	56	98	135	5	8	1898-11-19	FALSE	FALSE	FALSE	white	1842	FALSE	NA	NA	61.23492	172.72	20.5264523850847	1898	11	1842	1840s	36.6666666666667	FALSE	FALSE	FALSE	FALSE	FALSE	FALSE	FALSE	FALSE	FALSE	FALSE	FALSE	FALSE	FALSE	FALSE	FALSE	FALSE	FALSE	FALSE
2009	200907106	59	98	135	5	8	1901-04-02	FALSE	FALSE	FALSE	white	1842	FALSE	NA	NA	61.23492	172.72	20.5264523850847	1901	04	1842	1840s	36.6666666666667	FALSE	FALSE	FALSE	FALSE	FALSE	FALSE	FALSE	FALSE	FALSE	FALSE	FALSE	FALSE	FALSE	FALSE	FALSE	FALSE	FALSE	FALSE
2013	200907107	43	98.5999984741211	125	5	5	1883-06-06	FALSE	FALSE	FALSE	white	1840	FALSE	ME	very cold	56.699	165.1	20.8008581697637	1883	06	1840	1840s	36.9999991522895	FALSE	FALSE	FALSE	FALSE	FALSE	FALSE	FALSE	FALSE	FALSE	FALSE	FALSE	FALSE	FALSE	FALSE	FALSE	FALSE	FALSE	FALSE
2015	200907107	56	98	140	5	5	1896-07-01	FALSE	FALSE	FALSE	white	1840	FALSE	ME	very cold	63.50288	165.1	23.2969611501353	1896	07	1840	1840s	36.6666666666667	FALSE	FALSE	FALSE	FALSE	FALSE	FALSE	FALSE	FALSE	FALSE	FALSE	FALSE	FALSE	FALSE	FALSE	FALSE	FALSE	FALSE	FALSE
2016	200907107	60	98.4000015258789	140	5	4.25	1900-12-12	FALSE	FALSE	FALSE	white	1840	FALSE	ME	very cold	63.50288	163.195	23.8440335773312	1900	12	1840	1840s	36.8888897365994	FALSE	FALSE	FALSE	FALSE	FALSE	FALSE	FALSE	FALSE	FALSE	FALSE	FALSE	FALSE	FALSE	FALSE	FALSE	FALSE	FALSE	FALSE
2017	200907107	62	98.4000015258789	150	5	4.25	1902-12-03	FALSE	FALSE	FALSE	white	1840	FALSE	ME	very cold	68.0388	163.195	25.5471788328548	1902	12	1840	1840s	36.8888897365994	FALSE	FALSE	FALSE	FALSE	FALSE	FALSE	FALSE	FALSE	FALSE	FALSE	FALSE	FALSE	FALSE	FALSE	FALSE	FALSE	FALSE	FALSE
2018	200907107	65	97.8000030517578	135	5	4	1905-12-22	FALSE	FALSE	FALSE	white	1840	FALSE	ME	very cold	61.23492	162.56	23.1724403878495	1905	12	1840	1840s	36.5555572509766	FALSE	FALSE	FALSE	FALSE	FALSE	FALSE	FALSE	FALSE	FALSE	FALSE	FALSE	FALSE	FALSE	FALSE	FALSE	FALSE	FALSE	FALSE
2021	200907109	37	98.5	147	5	8	1883-06-27	FALSE	FALSE	FALSE	white	1845	FALSE	NH	very cold	66.678024	172.72	22.3510259304256	1883	06	1845	1840s	36.9444444444444	FALSE	FALSE	FALSE	FALSE	FALSE	FALSE	FALSE	FALSE	FALSE	FALSE	FALSE	FALSE	FALSE	FALSE	FALSE	FALSE	FALSE	FALSE
2022	200907109	38	98.5	143	5	10	1883-12-19	FALSE	FALSE	FALSE	white	1845	FALSE	ME	very cold	64.863656	177.8	20.5181363015787	1883	12	1845	1840s	36.9444444444444	FALSE	FALSE	FALSE	FALSE	FALSE	FALSE	FALSE	FALSE	FALSE	FALSE	FALSE	FALSE	FALSE	FALSE	FALSE	FALSE	FALSE	FALSE
2023	200907109	41	98	163	5	11.5	1886-12-01	FALSE	FALSE	FALSE	white	1845	FALSE	ME	very cold	73.935496	181.61	22.4167926060924	1886	12	1845	1840s	36.6666666666667	FALSE	FALSE	FALSE	FALSE	FALSE	FALSE	FALSE	FALSE	FALSE	FALSE	FALSE	FALSE	FALSE	FALSE	FALSE	FALSE	FALSE	FALSE
2025	200907109	44	98.5	146.5	5	10.5	1890-05-14	FALSE	FALSE	FALSE	white	1845	FALSE	ME	very cold	66.451228	179.07	20.7232250690043	1890	05	1845	1840s	36.9444444444444	FALSE	FALSE	FALSE	FALSE	FALSE	FALSE	FALSE	FALSE	FALSE	FALSE	FALSE	FALSE	FALSE	FALSE	FALSE	FALSE	FALSE	FALSE
2026	200907109	47	98.75	143	5	9	1892-06-01	FALSE	FALSE	FALSE	white	1845	FALSE	NH	very cold	64.863656	175.26	21.1171745174828	1892	06	1845	1840s	37.0833333333333	FALSE	FALSE	FALSE	FALSE	FALSE	FALSE	FALSE	FALSE	FALSE	FALSE	FALSE	FALSE	FALSE	FALSE	FALSE	FALSE	FALSE	FALSE
2027	200907109	52	98	144	5	11.5	1897-12-01	FALSE	FALSE	FALSE	white	1845	FALSE	ME	very cold	65.317248	181.61	19.8037922409651	1897	12	1845	1840s	36.6666666666667	FALSE	FALSE	FALSE	FALSE	FALSE	FALSE	FALSE	FALSE	FALSE	FALSE	FALSE	FALSE	FALSE	FALSE	FALSE	FALSE	FALSE	FALSE
2028	200907109	56	98	145	5	11	1901-10-02	FALSE	FALSE	FALSE	white	1845	FALSE	NE	cold	65.77084	180.34	20.2231711743725	1901	10	1845	1840s	36.6666666666667	FALSE	FALSE	FALSE	FALSE	FALSE	FALSE	FALSE	FALSE	FALSE	FALSE	FALSE	FALSE	FALSE	FALSE	FALSE	FALSE	FALSE	FALSE
2029	200907109	58	98.5	150	5	11.5	1903-10-07	FALSE	FALSE	FALSE	white	1845	FALSE	ME	very cold	68.0388	181.61	20.6289502510053	1903	10	1845	1840s	36.9444444444444	FALSE	FALSE	FALSE	FALSE	FALSE	FALSE	FALSE	FALSE	FALSE	FALSE	FALSE	FALSE	FALSE	FALSE	FALSE	FALSE	FALSE	FALSE
2030	200907109	59	98.5999984741211	150	5	11.5	1905-09-06	FALSE	FALSE	FALSE	white	1845	FALSE	NH	very cold	68.0388	181.61	20.6289502510053	1905	09	1845	1840s	36.9999991522895	FALSE	FALSE	FALSE	FALSE	FALSE	FALSE	FALSE	FALSE	FALSE	FALSE	FALSE	FALSE	FALSE	FALSE	FALSE	FALSE	FALSE	FALSE
2032	200907110	59	100.25	150	5	8	1884-08-13	FALSE	FALSE	FALSE	white	1825.5	FALSE	ME	very cold	68.0388	172.72	22.8071693167608	1884	08	1825.5	1820s	37.9166666666667	FALSE	FALSE	FALSE	FALSE	FALSE	FALSE	FALSE	FALSE	FALSE	FALSE	FALSE	FALSE	FALSE	FALSE	FALSE	FALSE	FALSE	FALSE
2033	200907110	65	98.4000015258789	140	5	8	1892-08-13	FALSE	FALSE	FALSE	white	1825.5	FALSE	ME	very cold	63.50288	172.72	21.2866913623101	1892	08	1825.5	1820s	36.8888897365994	FALSE	FALSE	FALSE	FALSE	FALSE	FALSE	FALSE	FALSE	FALSE	FALSE	FALSE	FALSE	FALSE	FALSE	FALSE	FALSE	FALSE	FALSE
2034	200907111	50	98.5	140	5	11	1892-07-03	FALSE	FALSE	FALSE	white	1842	FALSE	MA	cold	63.50288	180.34	19.5258204442217	1892	07	1842	1840s	36.9444444444444	FALSE	FALSE	FALSE	FALSE	FALSE	FALSE	FALSE	FALSE	FALSE	FALSE	FALSE	FALSE	FALSE	FALSE	FALSE	FALSE	FALSE	FALSE
2035	200907111	42	98.4000015258789	140	5	11	1894-10-24	FALSE	FALSE	FALSE	white	1842	FALSE	MA	cold	63.50288	180.34	19.5258204442217	1894	10	1842	1840s	36.8888897365994	FALSE	FALSE	FALSE	FALSE	FALSE	FALSE	FALSE	FALSE	FALSE	FALSE	FALSE	FALSE	FALSE	FALSE	FALSE	FALSE	FALSE	FALSE
2036	200907111	54	98.5	145	5	9.5	1896-06-22	FALSE	FALSE	FALSE	white	1842	FALSE	MA	cold	65.77084	176.53	21.1055340593161	1896	06	1842	1840s	36.9444444444444	FALSE	FALSE	FALSE	FALSE	FALSE	FALSE	FALSE	FALSE	FALSE	FALSE	FALSE	FALSE	FALSE	FALSE	FALSE	FALSE	FALSE	FALSE
2037	200907111	56	98.6999969482422	157	5	10	1897-12-20	FALSE	FALSE	FALSE	white	1842	FALSE	MA	cold	71.213944	177.8	22.5269048905445	1897	12	1842	1840s	37.0555538601346	FALSE	FALSE	FALSE	FALSE	FALSE	FALSE	FALSE	FALSE	FALSE	FALSE	FALSE	FALSE	FALSE	FALSE	FALSE	FALSE	FALSE	FALSE
2038	200907111	59	98.5999984741211	158	5	10.5	1901-08-14	FALSE	FALSE	TRUE	white	1842	FALSE	MA	cold	71.667536	179.07	22.3499628730559	1901	08	1842	1840s	36.9999991522895	FALSE	FALSE	FALSE	FALSE	FALSE	FALSE	FALSE	FALSE	FALSE	FALSE	FALSE	FALSE	FALSE	FALSE	FALSE	FALSE	FALSE	FALSE
2039	200907111	62	98.1999969482422	152	5	10.25	1904-01-18	FALSE	FALSE	FALSE	white	1842	FALSE	MA	cold	68.945984	178.435	21.6545360738548	1904	01	1842	1840s	36.7777760823568	FALSE	FALSE	FALSE	FALSE	FALSE	FALSE	FALSE	FALSE	FALSE	FALSE	FALSE	FALSE	FALSE	FALSE	FALSE	FALSE	FALSE	FALSE
2040	200907112	39	98.5	150	5	9	1886-11-10	FALSE	FALSE	FALSE	white	1847	FALSE	ME	very cold	68.0388	175.26	22.150882360996	1886	11	1847	1840s	36.9444444444444	FALSE	FALSE	TRUE	FALSE	FALSE	FALSE	FALSE	FALSE	FALSE	FALSE	FALSE	FALSE	FALSE	FALSE	FALSE	FALSE	FALSE	FALSE
2041	200907112	44	98.5	154	5	9	1891-04-01	FALSE	FALSE	FALSE	white	1847	FALSE	ME	very cold	69.853168	175.26	22.7415725572892	1891	04	1847	1840s	36.9444444444444	FALSE	FALSE	FALSE	FALSE	FALSE	FALSE	FALSE	FALSE	FALSE	FALSE	FALSE	FALSE	FALSE	FALSE	FALSE	FALSE	FALSE	FALSE
2042	200907112	53	98.5	160	5	10	1900-02-21	FALSE	FALSE	FALSE	white	1847	FALSE	ME	very cold	72.57472	177.8	22.9573553024657	1900	02	1847	1840s	36.9444444444444	FALSE	FALSE	FALSE	FALSE	FALSE	FALSE	FALSE	FALSE	FALSE	FALSE	FALSE	FALSE	FALSE	FALSE	FALSE	FALSE	FALSE	FALSE
2043	200907112	55	99	150	5	9.5	1901-06-19	FALSE	FALSE	FALSE	white	1847	FALSE	ME	very cold	68.0388	176.53	21.8333110958443	1901	06	1847	1840s	37.2222222222222	FALSE	FALSE	FALSE	FALSE	FALSE	FALSE	FALSE	FALSE	FALSE	FALSE	FALSE	FALSE	FALSE	FALSE	FALSE	FALSE	FALSE	FALSE
2044	200907112	59	98.5999984741211	140	5	8.25	1906-12-19	FALSE	FALSE	FALSE	white	1847	FALSE	ME	very cold	63.50288	173.355	21.1310305216647	1906	12	1847	1840s	36.9999991522895	FALSE	FALSE	FALSE	FALSE	FALSE	FALSE	FALSE	FALSE	FALSE	FALSE	FALSE	FALSE	FALSE	FALSE	FALSE	FALSE	FALSE	FALSE
2049	200907113	48	98.5	176	5	8	1887-02-09	FALSE	FALSE	FALSE	white	1838	FALSE	MN	very cold	79.832192	172.72	26.7604119983326	1887	02	1838	1830s	36.9444444444444	FALSE	FALSE	FALSE	FALSE	FALSE	FALSE	FALSE	FALSE	FALSE	FALSE	FALSE	FALSE	FALSE	FALSE	FALSE	FALSE	FALSE	FALSE
2050	200907113	52	98.5	190	5	8	1890-06-18	FALSE	FALSE	FALSE	white	1838	FALSE	MN	very cold	86.18248	172.72	28.8890811345637	1890	06	1838	1830s	36.9444444444444	FALSE	FALSE	FALSE	FALSE	FALSE	FALSE	FALSE	FALSE	FALSE	FALSE	FALSE	FALSE	FALSE	FALSE	FALSE	FALSE	FALSE	FALSE
2053	200907116	55	98.5	220	5	7.5	1890-01-01	FALSE	FALSE	FALSE	white	1835	FALSE	ME	very cold	99.79024	171.45	33.9479136022744	1890	01	1835	1830s	36.9444444444444	FALSE	FALSE	FALSE	FALSE	FALSE	FALSE	FALSE	FALSE	FALSE	FALSE	FALSE	FALSE	FALSE	FALSE	FALSE	FALSE	FALSE	FALSE
2054	200907116	58	98.5999984741211	225	5	7.5	1893-01-18	FALSE	FALSE	FALSE	white	1835	FALSE	ME	very cold	102.0582	171.45	34.7194570932352	1893	01	1835	1830s	36.9999991522895	FALSE	FALSE	FALSE	FALSE	FALSE	FALSE	FALSE	FALSE	FALSE	FALSE	FALSE	FALSE	FALSE	FALSE	FALSE	FALSE	FALSE	FALSE
2055	200907116	59	98	225	5	7.5	1894-12-12	FALSE	FALSE	FALSE	white	1835	FALSE	ME	very cold	102.0582	171.45	34.7194570932352	1894	12	1835	1830s	36.6666666666667	FALSE	FALSE	FALSE	FALSE	FALSE	FALSE	FALSE	FALSE	FALSE	FALSE	FALSE	FALSE	FALSE	FALSE	FALSE	FALSE	FALSE	FALSE
2056	200907116	61	98.5	227	5	6.5	1896-08-12	FALSE	FALSE	FALSE	white	1835	FALSE	ME	very cold	102.965384	168.91	36.0894712857321	1896	08	1835	1830s	36.9444444444444	FALSE	FALSE	FALSE	FALSE	FALSE	FALSE	FALSE	FALSE	FALSE	FALSE	FALSE	FALSE	FALSE	FALSE	FALSE	FALSE	FALSE	FALSE
2057	200907116	63	98.1999969482422	225	5	5.75	1898-03-30	FALSE	FALSE	FALSE	white	1835	FALSE	ME	very cold	102.0582	167.005	36.5922367259443	1898	03	1835	1830s	36.7777760823568	FALSE	FALSE	FALSE	FALSE	FALSE	FALSE	FALSE	FALSE	FALSE	FALSE	FALSE	FALSE	FALSE	FALSE	FALSE	FALSE	FALSE	FALSE
2059	200907116	71	98.5999984741211	190	5	7.5	1906-07-03	FALSE	FALSE	FALSE	white	1835	FALSE	ME	very cold	86.18248	171.45	29.3186526565097	1906	07	1835	1830s	36.9999991522895	FALSE	FALSE	FALSE	FALSE	FALSE	FALSE	FALSE	FALSE	FALSE	FALSE	FALSE	FALSE	FALSE	FALSE	FALSE	FALSE	FALSE	FALSE
2060	200907116	73	98.1999969482422	180	5	5	1908-07-16	FALSE	FALSE	FALSE	white	1835	FALSE	ME	very cold	81.64656	165.1	29.9532357644597	1908	07	1835	1830s	36.7777760823568	FALSE	FALSE	FALSE	FALSE	FALSE	FALSE	FALSE	FALSE	FALSE	FALSE	FALSE	FALSE	FALSE	FALSE	FALSE	FALSE	FALSE	FALSE
2062	200907117	42	100.099998474121	145	5	10.5	1883-01-03	FALSE	FALSE	FALSE	white	1840	FALSE	ME	very cold	65.77084	179.07	20.5110418771715	1883	01	1840	1840s	37.8333324856228	FALSE	FALSE	FALSE	FALSE	FALSE	FALSE	FALSE	FALSE	FALSE	FALSE	FALSE	FALSE	FALSE	FALSE	FALSE	FALSE	FALSE	FALSE
2063	200907117	43	98.5	140	5	10	1883-05-02	FALSE	FALSE	FALSE	white	1840	FALSE	ME	very cold	63.50288	177.8	20.0876858896575	1883	05	1840	1840s	36.9444444444444	FALSE	FALSE	TRUE	FALSE	FALSE	FALSE	FALSE	FALSE	FALSE	FALSE	FALSE	FALSE	FALSE	FALSE	FALSE	FALSE	FALSE	FALSE
2064	200907117	49	99	160	5	10	1890-01-08	FALSE	FALSE	FALSE	white	1840	FALSE	ME	very cold	72.57472	177.8	22.9573553024657	1890	01	1840	1840s	37.2222222222222	FALSE	FALSE	FALSE	FALSE	FALSE	FALSE	FALSE	FALSE	FALSE	FALSE	FALSE	FALSE	FALSE	FALSE	FALSE	FALSE	FALSE	FALSE
2065	200907117	51	99	130	5	10	1891-02-17	FALSE	FALSE	FALSE	white	1840	FALSE	ME	very cold	58.96696	177.8	18.6528511832534	1891	02	1840	1840s	37.2222222222222	FALSE	FALSE	FALSE	FALSE	FALSE	FALSE	FALSE	FALSE	FALSE	FALSE	FALSE	FALSE	FALSE	FALSE	FALSE	FALSE	FALSE	FALSE
2077	200907121	54	97.75	160	5	7.5	1882-09-06	FALSE	FALSE	FALSE	white	1827	FALSE	ME	very cold	72.57472	171.45	24.689391710745	1882	09	1827	1820s	36.5277777777778	FALSE	FALSE	FALSE	FALSE	FALSE	FALSE	FALSE	FALSE	FALSE	FALSE	FALSE	FALSE	FALSE	FALSE	FALSE	FALSE	FALSE	FALSE
2078	200907121	56	98.3000030517578	170	5	8	1883-09-05	FALSE	FALSE	FALSE	white	1827	FALSE	ME	very cold	77.11064	172.72	25.8481252256622	1883	09	1827	1820s	36.8333350287543	FALSE	FALSE	FALSE	FALSE	FALSE	FALSE	FALSE	FALSE	FALSE	FALSE	FALSE	FALSE	FALSE	FALSE	FALSE	FALSE	FALSE	FALSE
2079	200907121	57	98.3000030517578	150	5	7.5	1884-08-27	FALSE	FALSE	FALSE	white	1827	FALSE	ME	very cold	68.0388	171.45	23.1463047288235	1884	08	1827	1820s	36.8333350287543	FALSE	FALSE	FALSE	FALSE	FALSE	FALSE	FALSE	FALSE	FALSE	FALSE	FALSE	FALSE	FALSE	FALSE	FALSE	FALSE	FALSE	FALSE
2080	200907121	57	96	175	5	5.5	1884-11-12	FALSE	FALSE	FALSE	white	1827	FALSE	ME	very cold	79.3786	166.37	28.678299883259	1884	11	1827	1820s	35.5555555555556	FALSE	FALSE	FALSE	FALSE	FALSE	FALSE	FALSE	FALSE	FALSE	FALSE	FALSE	FALSE	FALSE	FALSE	FALSE	FALSE	FALSE	FALSE
2082	200907121	60	98.5999984741211	175	5	4.25	1887-07-06	FALSE	FALSE	FALSE	white	1827	FALSE	ME	very cold	79.3786	163.195	29.805041971664	1887	07	1827	1820s	36.9999991522895	FALSE	FALSE	FALSE	FALSE	FALSE	FALSE	FALSE	FALSE	FALSE	FALSE	FALSE	FALSE	FALSE	FALSE	FALSE	FALSE	FALSE	FALSE
2084	200907121	65	99	175	5	6	1892-04-20	FALSE	FALSE	FALSE	white	1827	FALSE	ME	very cold	79.3786	167.64	28.2454260959945	1892	04	1827	1820s	37.2222222222222	FALSE	FALSE	FALSE	FALSE	FALSE	FALSE	FALSE	FALSE	FALSE	FALSE	FALSE	FALSE	FALSE	FALSE	FALSE	FALSE	FALSE	FALSE
2086	200907122	45	99.1999969482422	124.5	5	5	1891-11-04	FALSE	FALSE	FALSE	white	1840	FALSE	ME	very cold	56.472204	165.1	20.7176547370846	1891	11	1840	1840s	37.3333316379123	FALSE	FALSE	FALSE	FALSE	FALSE	FALSE	FALSE	FALSE	FALSE	FALSE	FALSE	FALSE	FALSE	FALSE	FALSE	FALSE	FALSE	FALSE
2087	200907122	49	98.25	130	5	6	1892-03-02	FALSE	FALSE	FALSE	white	1840	FALSE	ME	very cold	58.96696	167.64	20.9823165284531	1892	03	1840	1840s	36.8055555555556	FALSE	FALSE	TRUE	FALSE	FALSE	FALSE	FALSE	FALSE	FALSE	FALSE	FALSE	FALSE	FALSE	FALSE	FALSE	FALSE	FALSE	FALSE
2090	200907122	69	98.5999984741211	135	5	3.5	1906-12-19	FALSE	FALSE	FALSE	white	1840	FALSE	ME	very cold	61.23492	161.29	23.5387974030955	1906	12	1840	1840s	36.9999991522895	FALSE	FALSE	FALSE	FALSE	FALSE	FALSE	FALSE	FALSE	FALSE	FALSE	FALSE	FALSE	FALSE	FALSE	FALSE	FALSE	FALSE	FALSE
2091	200907122	65	98.5999984741211	125	5	6	1901-09-04	FALSE	FALSE	FALSE	white	1840	FALSE	ME	very cold	56.699	167.64	20.1753043542818	1901	09	1840	1840s	36.9999991522895	FALSE	FALSE	FALSE	FALSE	FALSE	FALSE	TRUE	FALSE	FALSE	FALSE	FALSE	FALSE	FALSE	FALSE	FALSE	FALSE	FALSE	FALSE
2092	200907122	65	98.8000030517578	130	5	2	1905-02-01	FALSE	FALSE	FALSE	white	1840	FALSE	ME	very cold	58.96696	157.48	23.7770475540951	1905	02	1840	1840s	37.1111128065321	FALSE	FALSE	TRUE	FALSE	FALSE	FALSE	FALSE	FALSE	FALSE	FALSE	FALSE	FALSE	FALSE	FALSE	FALSE	FALSE	FALSE	FALSE
2095	200907123	69	98	175	5	9.5	1902-08-20	FALSE	FALSE	FALSE	white	1842	FALSE	MA	cold	79.3786	176.53	25.472196278485	1902	08	1842	1840s	36.6666666666667	FALSE	FALSE	FALSE	FALSE	FALSE	FALSE	FALSE	FALSE	FALSE	FALSE	FALSE	FALSE	FALSE	FALSE	FALSE	FALSE	FALSE	FALSE
2096	200907123	60	98	175	5	8	1903-08-05	FALSE	FALSE	FALSE	white	1842	FALSE	MA	cold	79.3786	172.72	26.6083642028876	1903	08	1842	1840s	36.6666666666667	FALSE	FALSE	TRUE	FALSE	FALSE	FALSE	FALSE	FALSE	FALSE	FALSE	FALSE	FALSE	FALSE	FALSE	FALSE	FALSE	FALSE	FALSE
2097	200907124	52	99.75	135	5	6	1884-02-13	FALSE	FALSE	FALSE	white	1832	FALSE	ME	very cold	61.23492	167.64	21.7893287026243	1884	02	1832	1830s	37.6388888888889	FALSE	FALSE	FALSE	FALSE	FALSE	FALSE	FALSE	FALSE	FALSE	FALSE	FALSE	FALSE	FALSE	FALSE	FALSE	FALSE	FALSE	FALSE
2100	200907124	59	98.5	130	5	8.5	1891-09-30	FALSE	FALSE	FALSE	white	1832	FALSE	ME	very cold	58.96696	173.99	19.4787086787664	1891	09	1832	1830s	36.9444444444444	FALSE	FALSE	FALSE	FALSE	FALSE	FALSE	FALSE	FALSE	FALSE	FALSE	FALSE	FALSE	FALSE	FALSE	FALSE	FALSE	FALSE	FALSE
2101	200907124	65	98	134	5	7.5	1897-12-28	FALSE	FALSE	TRUE	white	1832	FALSE	ME	very cold	60.781328	171.45	20.677365557749	1897	12	1832	1830s	36.6666666666667	FALSE	FALSE	FALSE	FALSE	FALSE	FALSE	FALSE	FALSE	FALSE	FALSE	FALSE	FALSE	FALSE	FALSE	FALSE	FALSE	FALSE	FALSE
2103	200907125	35	99.5	160	5	9	1883-02-07	FALSE	FALSE	FALSE	white	1845	FALSE	ME	very cold	72.57472	175.26	23.627607851729	1883	02	1845	1840s	37.5	FALSE	FALSE	FALSE	FALSE	FALSE	FALSE	FALSE	FALSE	FALSE	FALSE	FALSE	FALSE	FALSE	FALSE	FALSE	FALSE	FALSE	FALSE
2104	200907125	40	98.5	170	5	10	1886-05-12	FALSE	FALSE	FALSE	white	1845	FALSE	ME	very cold	77.11064	177.8	24.3921900088698	1886	05	1845	1840s	36.9444444444444	FALSE	FALSE	TRUE	FALSE	FALSE	FALSE	FALSE	FALSE	FALSE	FALSE	FALSE	FALSE	FALSE	FALSE	FALSE	FALSE	FALSE	FALSE
2105	200907125	44	98.5999984741211	190	5	8.25	1889-10-18	FALSE	FALSE	FALSE	white	1845	FALSE	ME	very cold	86.18248	173.355	28.6778271365449	1889	10	1845	1840s	36.9999991522895	FALSE	FALSE	TRUE	FALSE	FALSE	FALSE	FALSE	FALSE	FALSE	FALSE	FALSE	FALSE	FALSE	FALSE	FALSE	FALSE	FALSE	FALSE
2106	200907125	45	98.5	185	5	7	1891-01-07	FALSE	FALSE	FALSE	white	1845	FALSE	ME	very cold	83.91452	170.18	28.974775258528	1891	01	1845	1840s	36.9444444444444	FALSE	FALSE	TRUE	FALSE	FALSE	FALSE	FALSE	FALSE	FALSE	FALSE	FALSE	FALSE	FALSE	FALSE	FALSE	FALSE	FALSE	FALSE
2107	200907125	53	98.4000015258789	175	5	8.5	1898-12-21	FALSE	FALSE	FALSE	white	1845	FALSE	ME	very cold	79.3786	173.99	26.2213386060317	1898	12	1845	1840s	36.8888897365994	FALSE	FALSE	TRUE	FALSE	FALSE	FALSE	FALSE	FALSE	FALSE	FALSE	FALSE	FALSE	FALSE	FALSE	FALSE	FALSE	FALSE	FALSE
2108	200907125	55	98.5999984741211	180	5	7.5	1901-05-01	FALSE	FALSE	FALSE	white	1845	FALSE	ME	very cold	81.64656	171.45	27.7755656745881	1901	05	1845	1840s	36.9999991522895	FALSE	FALSE	TRUE	FALSE	FALSE	FALSE	FALSE	FALSE	FALSE	FALSE	FALSE	FALSE	FALSE	FALSE	FALSE	FALSE	FALSE	FALSE
2109	200907125	57	98.5	175	5	7.5	1903-01-21	FALSE	FALSE	FALSE	white	1845	FALSE	ME	very cold	79.3786	171.45	27.0040221836274	1903	01	1845	1840s	36.9444444444444	FALSE	FALSE	TRUE	FALSE	FALSE	FALSE	FALSE	FALSE	FALSE	FALSE	FALSE	FALSE	FALSE	FALSE	FALSE	FALSE	FALSE	FALSE
2110	200907125	59	98.5	170	5	7.5	1905-02-15	FALSE	FALSE	FALSE	white	1845	FALSE	ME	very cold	77.11064	171.45	26.2324786926666	1905	02	1845	1840s	36.9444444444444	FALSE	FALSE	TRUE	FALSE	FALSE	FALSE	FALSE	FALSE	FALSE	FALSE	FALSE	FALSE	FALSE	FALSE	FALSE	FALSE	FALSE	FALSE
2111	200907125	79	98.5	160	5	7	1925-02-18	FALSE	FALSE	FALSE	white	1845	FALSE	ME	very cold	72.57472	170.18	25.0592650884567	1925	02	1845	1840s	36.9444444444444	FALSE	FALSE	FALSE	FALSE	FALSE	FALSE	FALSE	FALSE	FALSE	FALSE	FALSE	FALSE	FALSE	FALSE	FALSE	FALSE	FALSE	FALSE
2112	200907127	62	98	168	5	10	1907-03-25	FALSE	FALSE	FALSE	white	1845	FALSE	NA	NA	76.203456	177.8	24.105223067589	1907	03	1845	1840s	36.6666666666667	FALSE	FALSE	FALSE	FALSE	FALSE	FALSE	FALSE	FALSE	FALSE	FALSE	FALSE	FALSE	FALSE	FALSE	FALSE	FALSE	FALSE	FALSE
2114	200907128	49	98.4000015258789	151	5	10.75	1891-12-30	FALSE	FALSE	FALSE	white	1843	FALSE	CO	cold	68.492392	179.705	21.2090888739956	1891	12	1843	1840s	36.8888897365994	FALSE	FALSE	FALSE	FALSE	FALSE	FALSE	FALSE	FALSE	FALSE	FALSE	FALSE	FALSE	FALSE	FALSE	FALSE	FALSE	FALSE	FALSE
2117	200907129	43	99.5	135	5	9	1883-06-27	FALSE	FALSE	FALSE	white	1840	FALSE	ME	very cold	61.23492	175.26	19.9357941248964	1883	06	1840	1840s	37.5	FALSE	FALSE	FALSE	FALSE	FALSE	FALSE	FALSE	FALSE	FALSE	FALSE	FALSE	FALSE	FALSE	FALSE	FALSE	FALSE	FALSE	FALSE
2120	200907129	50	96.4000015258789	130.5	5	9	1891-06-17	FALSE	FALSE	FALSE	white	1840	FALSE	ME	very cold	59.193756	175.26	19.2712676540665	1891	06	1840	1840s	35.7777786254883	FALSE	FALSE	FALSE	FALSE	FALSE	FALSE	FALSE	FALSE	FALSE	FALSE	FALSE	FALSE	FALSE	FALSE	FALSE	FALSE	FALSE	FALSE
2123	200907129	58	98.5999984741211	130	5	8	1899-06-02	FALSE	FALSE	FALSE	white	1840	FALSE	ME	very cold	58.96696	172.72	19.7662134078593	1899	06	1840	1840s	36.9999991522895	FALSE	FALSE	TRUE	FALSE	FALSE	FALSE	FALSE	FALSE	FALSE	FALSE	FALSE	FALSE	FALSE	FALSE	FALSE	FALSE	FALSE	FALSE
2125	200907130	56	99	185	5	9.5	1891-02-18	FALSE	FALSE	FALSE	white	1835	FALSE	ME	very cold	83.91452	176.53	26.9277503515413	1891	02	1835	1830s	37.2222222222222	FALSE	FALSE	FALSE	FALSE	FALSE	FALSE	FALSE	FALSE	FALSE	FALSE	FALSE	FALSE	FALSE	FALSE	FALSE	FALSE	FALSE	FALSE
2126	200907130	63	98	189	5	9	1898-06-01	FALSE	FALSE	TRUE	white	1835	FALSE	ME	very cold	85.728888	175.26	27.9101117748549	1898	06	1835	1830s	36.6666666666667	FALSE	FALSE	FALSE	FALSE	FALSE	FALSE	FALSE	FALSE	FALSE	FALSE	FALSE	FALSE	FALSE	FALSE	FALSE	FALSE	FALSE	FALSE
2128	200907131	65	98.5	116	5	8.5	1887-10-05	FALSE	FALSE	FALSE	white	1822	FALSE	ME	very cold	52.616672	173.99	17.3810015902839	1887	10	1822	1820s	36.9444444444444	FALSE	FALSE	TRUE	FALSE	FALSE	FALSE	FALSE	FALSE	FALSE	FALSE	FALSE	FALSE	FALSE	FALSE	FALSE	FALSE	FALSE	FALSE
2129	200907131	68	99.8000030517578	125	5	8	1891-01-21	FALSE	FALSE	FALSE	white	1822	FALSE	ME	very cold	56.699	172.72	19.005974430634	1891	01	1822	1820s	37.6666683620877	FALSE	FALSE	TRUE	FALSE	FALSE	FALSE	FALSE	FALSE	FALSE	FALSE	FALSE	FALSE	FALSE	FALSE	FALSE	FALSE	FALSE	FALSE
2130	200907132	48	98.5	185	5	8.5	1892-01-20	FALSE	FALSE	FALSE	white	1846	FALSE	ME	very cold	83.91452	173.99	27.7197008120906	1892	01	1846	1840s	36.9444444444444	FALSE	FALSE	FALSE	FALSE	FALSE	FALSE	FALSE	FALSE	FALSE	FALSE	FALSE	FALSE	FALSE	FALSE	FALSE	FALSE	FALSE	FALSE
2134	200907133	55	98.5999984741211	150	5	8	1898-04-20	FALSE	FALSE	FALSE	white	1843	FALSE	ME	very cold	68.0388	172.72	22.8071693167608	1898	04	1843	1840s	36.9999991522895	FALSE	FALSE	FALSE	FALSE	FALSE	FALSE	FALSE	FALSE	FALSE	FALSE	FALSE	FALSE	FALSE	FALSE	FALSE	FALSE	FALSE	FALSE
2135	200907133	63	98.5999984741211	120	5	7	1905-10-18	FALSE	FALSE	FALSE	white	1843	FALSE	ME	very cold	54.43104	170.18	18.7944488163425	1905	10	1843	1840s	36.9999991522895	FALSE	FALSE	FALSE	FALSE	FALSE	FALSE	FALSE	FALSE	FALSE	FALSE	FALSE	FALSE	FALSE	FALSE	FALSE	FALSE	FALSE	FALSE
2136	200907134	50	99.5	165	5	8	1883-07-25	FALSE	FALSE	FALSE	white	1832	FALSE	ME	very cold	74.84268	172.72	25.0878862484369	1883	07	1832	1830s	37.5	FALSE	FALSE	FALSE	FALSE	FALSE	FALSE	FALSE	FALSE	FALSE	FALSE	FALSE	FALSE	FALSE	FALSE	FALSE	FALSE	FALSE	FALSE
2137	200907134	54	98.1999969482422	160	5	8	1886-11-10	FALSE	FALSE	FALSE	white	1832	FALSE	ME	very cold	72.57472	172.72	24.3276472712115	1886	11	1832	1830s	36.7777760823568	FALSE	FALSE	FALSE	FALSE	FALSE	FALSE	FALSE	FALSE	FALSE	FALSE	FALSE	FALSE	FALSE	FALSE	FALSE	FALSE	FALSE	FALSE
2138	200907134	56	99.4000015258789	160	5	8.5	1888-04-18	FALSE	FALSE	FALSE	white	1832	FALSE	ME	very cold	72.57472	173.99	23.9737952969432	1888	04	1832	1830s	37.4444452921549	FALSE	FALSE	FALSE	FALSE	FALSE	FALSE	FALSE	FALSE	FALSE	FALSE	FALSE	FALSE	FALSE	FALSE	FALSE	FALSE	FALSE	FALSE
2139	200907134	60	98.5	150	5	8.5	1891-10-07	FALSE	FALSE	FALSE	white	1832	FALSE	ME	very cold	68.0388	173.99	22.4754330908843	1891	10	1832	1830s	36.9444444444444	FALSE	FALSE	FALSE	FALSE	FALSE	FALSE	FALSE	FALSE	FALSE	FALSE	FALSE	FALSE	FALSE	FALSE	FALSE	FALSE	FALSE	FALSE
2140	200907134	65	99	160	5	8.5	1898-11-09	FALSE	FALSE	FALSE	white	1832	FALSE	ME	very cold	72.57472	173.99	23.9737952969432	1898	11	1832	1830s	37.2222222222222	FALSE	FALSE	FALSE	FALSE	FALSE	FALSE	FALSE	FALSE	FALSE	FALSE	FALSE	FALSE	FALSE	FALSE	FALSE	FALSE	FALSE	FALSE
2146	200907135	53	99	176	5	6.75	1886-01-20	FALSE	FALSE	FALSE	white	1833	FALSE	ME	very cold	79.832192	169.545	27.7720591014693	1886	01	1833	1830s	37.2222222222222	FALSE	FALSE	FALSE	FALSE	FALSE	FALSE	FALSE	FALSE	FALSE	FALSE	FALSE	FALSE	FALSE	FALSE	FALSE	FALSE	FALSE	FALSE
2147	200907135	56	98.5999984741211	160	5	8	1885-11-21	FALSE	FALSE	FALSE	white	1833	FALSE	ME	very cold	72.57472	172.72	24.3276472712115	1885	11	1833	1830s	36.9999991522895	FALSE	FALSE	FALSE	FALSE	FALSE	FALSE	FALSE	FALSE	FALSE	FALSE	FALSE	FALSE	FALSE	FALSE	FALSE	FALSE	FALSE	FALSE
2148	200907135	58	98.5	170	5	7	1891-02-25	FALSE	FALSE	FALSE	white	1833	FALSE	ME	very cold	77.11064	170.18	26.6254691564852	1891	02	1833	1830s	36.9444444444444	FALSE	FALSE	FALSE	FALSE	FALSE	FALSE	FALSE	FALSE	FALSE	FALSE	FALSE	FALSE	FALSE	FALSE	FALSE	FALSE	FALSE	FALSE
2150	200907136	54	98.5	150	5	8	1897-12-14	FALSE	FALSE	FALSE	white	1843	FALSE	MA	cold	68.0388	172.72	22.8071693167608	1897	12	1843	1840s	36.9444444444444	FALSE	FALSE	FALSE	FALSE	FALSE	FALSE	FALSE	FALSE	FALSE	FALSE	FALSE	FALSE	FALSE	FALSE	FALSE	FALSE	FALSE	FALSE
2152	200907136	57	98.5	150	5	7.5	1901-01-15	FALSE	FALSE	FALSE	white	1843	FALSE	MA	cold	68.0388	171.45	23.1463047288235	1901	01	1843	1840s	36.9444444444444	FALSE	FALSE	FALSE	FALSE	FALSE	FALSE	FALSE	FALSE	FALSE	FALSE	FALSE	FALSE	FALSE	FALSE	FALSE	FALSE	FALSE	FALSE
2153	200907136	60	98.5	145	5	8	1903-10-13	FALSE	FALSE	FALSE	white	1843	FALSE	MA	cold	65.77084	172.72	22.0469303395354	1903	10	1843	1840s	36.9444444444444	FALSE	FALSE	FALSE	FALSE	FALSE	FALSE	FALSE	FALSE	FALSE	FALSE	FALSE	FALSE	FALSE	FALSE	FALSE	FALSE	FALSE	FALSE
2154	200907137	44	98	178	5	5	1891-02-11	FALSE	FALSE	FALSE	white	1846	FALSE	CA	moderate	80.739376	165.1	29.6204220337435	1891	02	1846	1840s	36.6666666666667	FALSE	FALSE	FALSE	FALSE	FALSE	FALSE	FALSE	FALSE	FALSE	FALSE	FALSE	FALSE	FALSE	FALSE	FALSE	FALSE	FALSE	FALSE
2155	200907138	47	98.5999984741211	145	5	9	1892-01-23	FALSE	FALSE	FALSE	white	1844	FALSE	ME	very cold	65.77084	175.26	21.4125196156294	1892	01	1844	1840s	36.9999991522895	FALSE	FALSE	FALSE	FALSE	FALSE	FALSE	FALSE	FALSE	FALSE	FALSE	FALSE	FALSE	FALSE	FALSE	FALSE	FALSE	FALSE	FALSE
2156	200907138	48	98	145	5	11	1892-11-02	FALSE	FALSE	FALSE	white	1844	FALSE	ME	very cold	65.77084	180.34	20.2231711743725	1892	11	1844	1840s	36.6666666666667	FALSE	FALSE	FALSE	FALSE	FALSE	FALSE	FALSE	FALSE	FALSE	FALSE	FALSE	FALSE	FALSE	FALSE	FALSE	FALSE	FALSE	FALSE
2159	200907141	49	98.5999984741211	155	6	NA	1896-08-05	FALSE	FALSE	FALSE	white	1847	FALSE	ME	very cold	70.30676	182.88	21.0215462869197	1896	08	1847	1840s	36.9999991522895	FALSE	FALSE	FALSE	FALSE	FALSE	FALSE	FALSE	FALSE	FALSE	FALSE	FALSE	FALSE	FALSE	FALSE	FALSE	FALSE	FALSE	FALSE
2162	200907142	56	98.1999969482422	185	5	7	1883-11-28	FALSE	FALSE	FALSE	white	1825	FALSE	MA	cold	83.91452	170.18	28.974775258528	1883	11	1825	1820s	36.7777760823568	FALSE	FALSE	FALSE	FALSE	FALSE	FALSE	FALSE	FALSE	FALSE	FALSE	FALSE	FALSE	FALSE	FALSE	FALSE	FALSE	FALSE	FALSE
2165	200907142	72	98	166	5	6.75	1895-02-06	FALSE	FALSE	FALSE	white	1825	FALSE	ME	very cold	75.296272	169.545	26.1941011979767	1895	02	1825	1820s	36.6666666666667	FALSE	FALSE	FALSE	FALSE	FALSE	FALSE	FALSE	FALSE	FALSE	FALSE	FALSE	FALSE	FALSE	FALSE	FALSE	FALSE	FALSE	FALSE
2166	200907142	72	98.4000015258789	160	5	7	1897-03-24	FALSE	FALSE	FALSE	white	1825	FALSE	ME	very cold	72.57472	170.18	25.0592650884567	1897	03	1825	1820s	36.8888897365994	FALSE	FALSE	FALSE	FALSE	FALSE	FALSE	FALSE	FALSE	FALSE	FALSE	FALSE	FALSE	FALSE	FALSE	FALSE	FALSE	FALSE	FALSE
2172	203004002	50	98.5	142	5	5	1892-07-13	FALSE	FALSE	FALSE	white	1841	FALSE	NY	cold	64.410064	165.1	23.6297748808515	1892	07	1841	1840s	36.9444444444444	FALSE	FALSE	FALSE	FALSE	FALSE	FALSE	FALSE	FALSE	FALSE	FALSE	FALSE	FALSE	FALSE	FALSE	FALSE	FALSE	FALSE	FALSE
2173	203004002	56	98	133	5	5	1897-12-22	FALSE	FALSE	FALSE	white	1841	FALSE	NY	cold	60.327736	165.1	22.1321130926286	1897	12	1841	1840s	36.6666666666667	FALSE	FALSE	FALSE	FALSE	FALSE	FALSE	FALSE	FALSE	FALSE	FALSE	FALSE	FALSE	FALSE	FALSE	FALSE	FALSE	FALSE	FALSE
2174	203004002	59	98.5999984741211	127	5	4.5	1901-04-03	FALSE	FALSE	FALSE	white	1841	FALSE	NY	cold	57.606184	163.83	21.4625957044715	1901	04	1841	1840s	36.9999991522895	FALSE	FALSE	FALSE	FALSE	FALSE	FALSE	FALSE	FALSE	FALSE	FALSE	FALSE	FALSE	FALSE	FALSE	FALSE	FALSE	FALSE	FALSE
2175	203004002	61	98.5	127	5	5	1902-10-08	FALSE	FALSE	FALSE	white	1841	FALSE	NY	cold	57.606184	165.1	21.1336719004799	1902	10	1841	1840s	36.9444444444444	FALSE	FALSE	FALSE	FALSE	FALSE	FALSE	FALSE	FALSE	FALSE	FALSE	FALSE	FALSE	FALSE	FALSE	FALSE	FALSE	FALSE	FALSE
2189	203004005	73	98	130	5	10.5	1884-05-14	FALSE	FALSE	FALSE	white	1811	FALSE	ME	very cold	58.96696	179.07	18.3892099588434	1884	05	1811	1810s	36.6666666666667	FALSE	FALSE	FALSE	FALSE	FALSE	FALSE	FALSE	FALSE	FALSE	FALSE	FALSE	FALSE	FALSE	FALSE	FALSE	FALSE	FALSE	FALSE
2190	203004005	76	98.1999969482422	130	6	NA	1887-06-01	FALSE	FALSE	FALSE	white	1811	FALSE	ME	very cold	58.96696	182.88	17.6309743051585	1887	06	1811	1810s	36.7777760823568	FALSE	FALSE	FALSE	FALSE	FALSE	FALSE	FALSE	FALSE	FALSE	FALSE	FALSE	FALSE	FALSE	FALSE	FALSE	FALSE	FALSE	FALSE
2191	203004007	55	98	155	5	11	1891-09-19	FALSE	FALSE	FALSE	white	1834	FALSE	CA	moderate	70.30676	180.34	21.6178726346741	1891	09	1834	1830s	36.6666666666667	FALSE	FALSE	FALSE	FALSE	FALSE	FALSE	FALSE	FALSE	FALSE	FALSE	FALSE	FALSE	FALSE	FALSE	FALSE	FALSE	FALSE	FALSE
2192	203004007	57	98.5	159	5	10.75	1892-12-14	FALSE	FALSE	FALSE	white	1834	FALSE	CA	moderate	72.121128	179.705	22.3327492116908	1892	12	1834	1830s	36.9444444444444	FALSE	FALSE	FALSE	FALSE	FALSE	FALSE	FALSE	FALSE	FALSE	FALSE	FALSE	FALSE	FALSE	FALSE	FALSE	FALSE	FALSE	FALSE
2196	203004009	64	98.5	140	5	7	1891-03-18	FALSE	FALSE	FALSE	white	1827	FALSE	ME	very cold	63.50288	170.18	21.9268569523996	1891	03	1827	1820s	36.9444444444444	FALSE	FALSE	FALSE	FALSE	FALSE	FALSE	FALSE	FALSE	FALSE	FALSE	FALSE	FALSE	FALSE	FALSE	FALSE	FALSE	FALSE	FALSE
2197	203004011	60	98.4000015258789	156	5	9.5	1891-04-29	FALSE	FALSE	FALSE	white	1831	FALSE	CA	moderate	70.760352	176.53	22.7066435396781	1891	04	1831	1830s	36.8888897365994	FALSE	FALSE	FALSE	FALSE	FALSE	FALSE	FALSE	FALSE	FALSE	FALSE	FALSE	FALSE	FALSE	FALSE	FALSE	FALSE	FALSE	FALSE
2198	203004011	63	98.5999984741211	156	5	8.5	1894-07-26	FALSE	FALSE	FALSE	white	1831	FALSE	CA	moderate	70.760352	173.99	23.3744504145197	1894	07	1831	1830s	36.9999991522895	FALSE	FALSE	FALSE	FALSE	FALSE	FALSE	FALSE	FALSE	FALSE	FALSE	FALSE	FALSE	FALSE	FALSE	FALSE	FALSE	FALSE	FALSE
2206	203004012	56	98.1999969482422	149	5	9.75	1889-05-02	FALSE	FALSE	FALSE	white	1833.5	FALSE	ME	very cold	67.585208	177.165	21.5325665219232	1889	05	1833.5	1830s	36.7777760823568	FALSE	FALSE	FALSE	FALSE	FALSE	FALSE	FALSE	FALSE	FALSE	FALSE	FALSE	FALSE	FALSE	FALSE	FALSE	FALSE	FALSE	FALSE
2207	203004012	56	97.5	140	5	8	1890-04-16	FALSE	FALSE	FALSE	white	1833.5	FALSE	ME	very cold	63.50288	172.72	21.2866913623101	1890	04	1833.5	1830s	36.3888888888889	FALSE	FALSE	FALSE	FALSE	FALSE	FALSE	FALSE	FALSE	FALSE	FALSE	FALSE	FALSE	FALSE	FALSE	FALSE	FALSE	FALSE	FALSE
2208	203004012	58	98	145	5	10	1891-06-10	FALSE	FALSE	FALSE	white	1833.5	FALSE	MI	very cold	65.77084	177.8	20.8051032428595	1891	06	1833.5	1830s	36.6666666666667	FALSE	FALSE	FALSE	FALSE	FALSE	FALSE	FALSE	FALSE	FALSE	FALSE	FALSE	FALSE	FALSE	FALSE	FALSE	FALSE	FALSE	FALSE
2209	203004012	70	98	145	5	9	1899-05-03	FALSE	FALSE	FALSE	white	1833.5	FALSE	ME	very cold	65.77084	175.26	21.4125196156294	1899	05	1833.5	1830s	36.6666666666667	FALSE	FALSE	FALSE	FALSE	FALSE	FALSE	FALSE	FALSE	FALSE	FALSE	FALSE	FALSE	FALSE	FALSE	FALSE	FALSE	FALSE	FALSE
2210	203004012	71	97.8000030517578	145	5	9.5	1902-10-15	FALSE	FALSE	FALSE	white	1833.5	FALSE	ME	very cold	65.77084	176.53	21.1055340593161	1902	10	1833.5	1830s	36.5555572509766	FALSE	FALSE	FALSE	FALSE	FALSE	FALSE	FALSE	FALSE	FALSE	FALSE	FALSE	FALSE	FALSE	FALSE	FALSE	FALSE	FALSE	FALSE
2211	203004012	70	98.5999984741211	152	5	10.5	1904-05-04	FALSE	FALSE	FALSE	white	1833.5	FALSE	ME	very cold	68.945984	179.07	21.5012301057246	1904	05	1833.5	1830s	36.9999991522895	FALSE	FALSE	FALSE	FALSE	FALSE	FALSE	FALSE	FALSE	FALSE	FALSE	FALSE	FALSE	FALSE	FALSE	FALSE	FALSE	FALSE	FALSE
2212	203004012	73	99.1999969482422	140	5	10	1905-12-20	FALSE	FALSE	FALSE	white	1833.5	FALSE	ME	very cold	63.50288	177.8	20.0876858896575	1905	12	1833.5	1830s	37.3333316379123	FALSE	FALSE	FALSE	FALSE	FALSE	FALSE	FALSE	FALSE	FALSE	FALSE	FALSE	FALSE	FALSE	FALSE	FALSE	FALSE	FALSE	FALSE
2213	203004012	74	98.4000015258789	152	NA	69	1907-09-11	FALSE	FALSE	FALSE	white	1833.5	FALSE	ME	very cold	68.945984	175.26	22.4462274591426	1907	09	1833.5	1830s	36.8888897365994	FALSE	FALSE	FALSE	FALSE	FALSE	FALSE	FALSE	FALSE	FALSE	FALSE	FALSE	FALSE	FALSE	FALSE	FALSE	FALSE	FALSE	FALSE
2214	203004013	49	98.5	133	5	5	1893-06-07	FALSE	FALSE	FALSE	white	1844	FALSE	ME	very cold	60.327736	165.1	22.1321130926286	1893	06	1844	1840s	36.9444444444444	FALSE	FALSE	FALSE	FALSE	FALSE	FALSE	FALSE	FALSE	FALSE	FALSE	FALSE	FALSE	FALSE	FALSE	FALSE	FALSE	FALSE	FALSE
2215	203004013	53	98.4000015258789	138	5	6.5	1896-04-15	FALSE	FALSE	FALSE	white	1844	FALSE	ME	very cold	62.595696	168.91	21.9398547904451	1896	04	1844	1840s	36.8888897365994	FALSE	FALSE	FALSE	FALSE	FALSE	FALSE	FALSE	FALSE	FALSE	FALSE	FALSE	FALSE	FALSE	FALSE	FALSE	FALSE	FALSE	FALSE
2221	203004018	48	99	170	5	8	1885-09-09	FALSE	FALSE	FALSE	white	1838	FALSE	ME	very cold	77.11064	172.72	25.8481252256622	1885	09	1838	1830s	37.2222222222222	FALSE	FALSE	FALSE	FALSE	FALSE	FALSE	FALSE	FALSE	FALSE	FALSE	FALSE	FALSE	FALSE	FALSE	FALSE	FALSE	FALSE	FALSE
2222	203004018	51	97.5	160	5	8	1891-04-01	FALSE	FALSE	TRUE	white	1838	FALSE	ME	very cold	72.57472	172.72	24.3276472712115	1891	04	1838	1830s	36.3888888888889	FALSE	FALSE	FALSE	FALSE	FALSE	FALSE	FALSE	FALSE	FALSE	FALSE	FALSE	FALSE	FALSE	FALSE	FALSE	FALSE	FALSE	FALSE
2223	203004018	60	98	160	5	7	1898-12-21	FALSE	FALSE	FALSE	white	1838	FALSE	ME	very cold	72.57472	170.18	25.0592650884567	1898	12	1838	1830s	36.6666666666667	FALSE	FALSE	FALSE	FALSE	FALSE	FALSE	FALSE	FALSE	FALSE	FALSE	FALSE	FALSE	FALSE	FALSE	FALSE	FALSE	FALSE	FALSE
2226	203004023	60	98.5999984741211	170	5	8	1891-09-30	FALSE	FALSE	FALSE	white	1831	FALSE	MA	cold	77.11064	172.72	25.8481252256622	1891	09	1831	1830s	36.9999991522895	FALSE	FALSE	FALSE	FALSE	FALSE	FALSE	FALSE	FALSE	FALSE	FALSE	FALSE	FALSE	FALSE	FALSE	FALSE	FALSE	FALSE	FALSE
2227	203004023	66	98.4000015258789	146	5	8	1897-09-29	FALSE	FALSE	FALSE	white	1831	FALSE	MA	cold	66.224432	172.72	22.1989781349805	1897	09	1831	1830s	36.8888897365994	FALSE	FALSE	TRUE	FALSE	FALSE	FALSE	FALSE	FALSE	FALSE	FALSE	FALSE	FALSE	FALSE	FALSE	FALSE	FALSE	FALSE	FALSE
2229	203004025	71	99.0999984741211	140	5	11.5	1883-03-28	FALSE	FALSE	FALSE	white	1810	FALSE	ME	very cold	63.50288	181.61	19.2536869009383	1883	03	1810	1810s	37.2777769300673	FALSE	FALSE	FALSE	FALSE	FALSE	FALSE	FALSE	FALSE	FALSE	FALSE	FALSE	FALSE	FALSE	FALSE	FALSE	FALSE	FALSE	FALSE
2231	203004025	76	98	125	5	10	1886-05-13	FALSE	FALSE	FALSE	white	1810	FALSE	ME	very cold	56.699	177.8	17.9354338300513	1886	05	1810	1810s	36.6666666666667	FALSE	FALSE	FALSE	FALSE	FALSE	FALSE	FALSE	FALSE	FALSE	FALSE	FALSE	FALSE	FALSE	FALSE	FALSE	FALSE	FALSE	FALSE
2233	203004025	76	100	130	5	9	1888-12-26	FALSE	FALSE	FALSE	white	1810	FALSE	ME	very cold	58.96696	175.26	19.1974313795298	1888	12	1810	1810s	37.7777777777778	FALSE	FALSE	FALSE	FALSE	FALSE	FALSE	FALSE	FALSE	FALSE	FALSE	FALSE	FALSE	FALSE	FALSE	FALSE	FALSE	FALSE	FALSE
2243	203004030	42	98.5	145	5	6	1884-06-04	FALSE	FALSE	FALSE	white	1842	FALSE	ME	very cold	65.77084	167.64	23.4033530509669	1884	06	1842	1840s	36.9444444444444	FALSE	FALSE	FALSE	FALSE	FALSE	FALSE	FALSE	FALSE	FALSE	FALSE	FALSE	FALSE	FALSE	FALSE	FALSE	FALSE	FALSE	FALSE
2246	203004030	45	98.5	151	5	4.5	1887-06-29	FALSE	FALSE	FALSE	white	1842	FALSE	ME	very cold	68.492392	163.83	25.5185193021669	1887	06	1842	1840s	36.9444444444444	FALSE	FALSE	FALSE	FALSE	FALSE	FALSE	FALSE	FALSE	FALSE	FALSE	FALSE	FALSE	FALSE	FALSE	FALSE	FALSE	FALSE	FALSE
2247	203004030	47	98.5999984741211	129	5	6	1889-09-11	FALSE	FALSE	FALSE	white	1842	FALSE	ME	very cold	58.513368	167.64	20.8209140936188	1889	09	1842	1840s	36.9999991522895	FALSE	FALSE	FALSE	FALSE	FALSE	FALSE	FALSE	FALSE	FALSE	FALSE	FALSE	FALSE	FALSE	FALSE	FALSE	FALSE	FALSE	FALSE
2248	203004030	57	98.1999969482422	150	5	6	1899-08-16	FALSE	FALSE	FALSE	white	1842	FALSE	ME	very cold	68.0388	167.64	24.2103652251382	1899	08	1842	1840s	36.7777760823568	FALSE	FALSE	FALSE	FALSE	FALSE	FALSE	FALSE	FALSE	FALSE	FALSE	FALSE	FALSE	FALSE	FALSE	FALSE	FALSE	FALSE	FALSE
2249	203004030	59	98.5	160	5	6	1901-07-03	FALSE	FALSE	FALSE	white	1842	FALSE	ME	very cold	72.57472	167.64	25.8243895734807	1901	07	1842	1840s	36.9444444444444	FALSE	FALSE	FALSE	FALSE	FALSE	FALSE	FALSE	FALSE	FALSE	FALSE	FALSE	FALSE	FALSE	FALSE	FALSE	FALSE	FALSE	FALSE
2250	203004030	64	98.5	158	5	4.25	1906-01-31	FALSE	FALSE	FALSE	white	1842	FALSE	ME	very cold	71.667536	163.195	26.9096950372738	1906	01	1842	1840s	36.9444444444444	FALSE	FALSE	FALSE	FALSE	FALSE	FALSE	FALSE	FALSE	FALSE	FALSE	FALSE	FALSE	FALSE	FALSE	FALSE	FALSE	FALSE	FALSE
2251	203004030	66	97.1999969482422	160	5	6	1908-11-21	FALSE	FALSE	TRUE	white	1842	FALSE	ME	very cold	72.57472	167.64	25.8243895734807	1908	11	1842	1840s	36.2222205268012	FALSE	FALSE	FALSE	FALSE	FALSE	FALSE	FALSE	FALSE	FALSE	FALSE	FALSE	FALSE	FALSE	FALSE	FALSE	FALSE	FALSE	FALSE
2254	203004031	70	98.5	151	5	8.5	1887-03-02	FALSE	FALSE	FALSE	white	1817	FALSE	ME	very cold	68.492392	173.99	22.6252693114902	1887	03	1817	1810s	36.9444444444444	FALSE	FALSE	FALSE	FALSE	FALSE	FALSE	FALSE	FALSE	FALSE	FALSE	FALSE	FALSE	FALSE	FALSE	FALSE	FALSE	FALSE	FALSE
2255	203004031	71	98	144	5	8.75	1888-10-31	FALSE	FALSE	FALSE	white	1817	FALSE	ME	very cold	65.317248	174.625	21.4197816878278	1888	10	1817	1810s	36.6666666666667	FALSE	FALSE	FALSE	FALSE	FALSE	FALSE	FALSE	FALSE	FALSE	FALSE	FALSE	FALSE	FALSE	FALSE	FALSE	FALSE	FALSE	FALSE
2262	203004034	61	99	213	5	8.75	1892-06-22	FALSE	FALSE	FALSE	white	1831	FALSE	NA	NA	96.615096	174.625	31.683427079912	1892	06	1831	1830s	37.2222222222222	FALSE	FALSE	FALSE	FALSE	FALSE	FALSE	FALSE	FALSE	FALSE	FALSE	FALSE	FALSE	FALSE	FALSE	FALSE	FALSE	FALSE	FALSE
2263	203004039	39	98.5999984741211	142	5	9	1884-08-13	FALSE	FALSE	FALSE	white	1847	FALSE	ME	very cold	64.410064	175.26	20.9695019684095	1884	08	1847	1840s	36.9999991522895	FALSE	FALSE	FALSE	FALSE	FALSE	FALSE	FALSE	FALSE	FALSE	FALSE	FALSE	FALSE	FALSE	FALSE	FALSE	FALSE	FALSE	FALSE
2264	203004039	38	98.8000030517578	142	5	9	1885-01-21	FALSE	FALSE	FALSE	white	1847	FALSE	ME	very cold	64.410064	175.26	20.9695019684095	1885	01	1847	1840s	37.1111128065321	FALSE	FALSE	FALSE	FALSE	FALSE	FALSE	FALSE	FALSE	FALSE	FALSE	FALSE	FALSE	FALSE	FALSE	FALSE	FALSE	FALSE	FALSE
2265	203004039	39	98.5	142	5	8	1886-06-30	FALSE	FALSE	FALSE	white	1847	FALSE	ME	very cold	64.410064	172.72	21.5907869532002	1886	06	1847	1840s	36.9444444444444	FALSE	FALSE	FALSE	FALSE	FALSE	FALSE	FALSE	FALSE	FALSE	FALSE	FALSE	FALSE	FALSE	FALSE	FALSE	FALSE	FALSE	FALSE
2266	203004039	40	98.5	147	5	11	1887-11-30	FALSE	FALSE	FALSE	white	1847	FALSE	ME	very cold	66.678024	180.34	20.5021114664328	1887	11	1847	1840s	36.9444444444444	FALSE	FALSE	FALSE	FALSE	FALSE	FALSE	FALSE	FALSE	FALSE	FALSE	FALSE	FALSE	FALSE	FALSE	FALSE	FALSE	FALSE	FALSE
2267	203004039	41	98.5	140	5	11.5	1889-06-05	FALSE	FALSE	FALSE	white	1847	FALSE	ME	very cold	63.50288	181.61	19.2536869009383	1889	06	1847	1840s	36.9444444444444	FALSE	FALSE	FALSE	FALSE	FALSE	FALSE	FALSE	FALSE	FALSE	FALSE	FALSE	FALSE	FALSE	FALSE	FALSE	FALSE	FALSE	FALSE
2268	203004039	43	98.4000015258789	142	5	10.5	1889-11-06	FALSE	FALSE	FALSE	white	1847	FALSE	ME	very cold	64.410064	179.07	20.0866754935059	1889	11	1847	1840s	36.8888897365994	FALSE	FALSE	FALSE	FALSE	FALSE	FALSE	FALSE	FALSE	FALSE	FALSE	FALSE	FALSE	FALSE	FALSE	FALSE	FALSE	FALSE	FALSE
2271	203004044	46	98.25	150	5	6.5	1887-09-28	FALSE	FALSE	FALSE	white	1841	FALSE	WI	very cold	68.0388	168.91	23.8476682504838	1887	09	1841	1840s	36.8055555555556	FALSE	FALSE	FALSE	FALSE	FALSE	FALSE	FALSE	FALSE	FALSE	FALSE	FALSE	FALSE	FALSE	FALSE	FALSE	FALSE	FALSE	FALSE
2273	203004044	49	98.5999984741211	130	5	6.5	1889-12-18	FALSE	FALSE	FALSE	white	1841	FALSE	ME	very cold	58.96696	168.91	20.6679791504193	1889	12	1841	1840s	36.9999991522895	FALSE	FALSE	FALSE	FALSE	FALSE	FALSE	FALSE	FALSE	FALSE	FALSE	FALSE	FALSE	FALSE	FALSE	FALSE	FALSE	FALSE	FALSE
2274	203004044	51	98.5	136	5	5.5	1892-02-10	FALSE	FALSE	FALSE	white	1841	FALSE	ME	very cold	61.688512	166.37	22.2871359092756	1892	02	1841	1840s	36.9444444444444	FALSE	FALSE	FALSE	FALSE	FALSE	FALSE	FALSE	FALSE	FALSE	FALSE	FALSE	FALSE	FALSE	FALSE	FALSE	FALSE	FALSE	FALSE
2275	203004044	53	98.5	133	5	6	1894-01-24	FALSE	FALSE	FALSE	white	1841	FALSE	ME	very cold	60.327736	167.64	21.4665238329558	1894	01	1841	1840s	36.9444444444444	FALSE	FALSE	FALSE	FALSE	FALSE	FALSE	FALSE	FALSE	FALSE	FALSE	FALSE	FALSE	FALSE	FALSE	FALSE	FALSE	FALSE	FALSE
2276	203004044	57	97.4000015258789	133	5	5.5	1898-11-16	FALSE	FALSE	FALSE	white	1841	FALSE	ME	very cold	60.327736	166.37	21.7955079112769	1898	11	1841	1840s	36.3333341810438	FALSE	FALSE	FALSE	FALSE	FALSE	FALSE	FALSE	FALSE	FALSE	FALSE	FALSE	FALSE	FALSE	FALSE	FALSE	FALSE	FALSE	FALSE
2277	203004044	60	98.8000030517578	127	5	5.5	1901-09-25	FALSE	FALSE	FALSE	white	1841	FALSE	ME	very cold	57.606184	166.37	20.8122519152794	1901	09	1841	1840s	37.1111128065321	FALSE	FALSE	FALSE	FALSE	FALSE	FALSE	FALSE	FALSE	FALSE	FALSE	FALSE	FALSE	FALSE	FALSE	FALSE	FALSE	FALSE	FALSE
2278	203004044	62	98.5999984741211	130	5	8	1903-06-03	FALSE	FALSE	FALSE	white	1841	FALSE	ME	very cold	58.96696	172.72	19.7662134078593	1903	06	1841	1840s	36.9999991522895	FALSE	FALSE	FALSE	FALSE	FALSE	FALSE	FALSE	FALSE	FALSE	FALSE	FALSE	FALSE	FALSE	FALSE	FALSE	FALSE	FALSE	FALSE
2279	203004044	65	98.5	133	5	4.5	1905-07-05	FALSE	FALSE	FALSE	white	1841	FALSE	ME	very cold	60.327736	163.83	22.4765766038953	1905	07	1841	1840s	36.9444444444444	FALSE	FALSE	FALSE	FALSE	FALSE	FALSE	FALSE	FALSE	FALSE	FALSE	FALSE	FALSE	FALSE	FALSE	FALSE	FALSE	FALSE	FALSE
2280	203004044	69	98.1999969482422	132	5	6	1909-09-01	FALSE	FALSE	TRUE	white	1841	FALSE	ME	very cold	59.874144	167.64	21.3051213981216	1909	09	1841	1840s	36.7777760823568	FALSE	FALSE	FALSE	FALSE	FALSE	FALSE	FALSE	FALSE	FALSE	FALSE	FALSE	FALSE	FALSE	FALSE	FALSE	FALSE	FALSE	FALSE
2281	203004045	56	98.5	150	5	9	1891-03-18	FALSE	FALSE	FALSE	white	1834	FALSE	IL	moderately_cold	68.0388	175.26	22.150882360996	1891	03	1834	1830s	36.9444444444444	FALSE	FALSE	FALSE	FALSE	FALSE	FALSE	FALSE	FALSE	FALSE	FALSE	FALSE	FALSE	FALSE	FALSE	FALSE	FALSE	FALSE	FALSE
2282	203004046	45	98.5	115	5	5	1891-01-28	FALSE	FALSE	FALSE	white	1843	FALSE	ME	very cold	52.16308	165.1	19.1367895161826	1891	01	1843	1840s	36.9444444444444	FALSE	FALSE	FALSE	FALSE	FALSE	FALSE	FALSE	FALSE	FALSE	FALSE	FALSE	FALSE	FALSE	FALSE	FALSE	FALSE	FALSE	FALSE
2283	203004046	48	97	115	5	6	1893-05-17	FALSE	FALSE	FALSE	white	1843	FALSE	ME	very cold	52.16308	167.64	18.5612800059393	1893	05	1843	1840s	36.1111111111111	FALSE	FALSE	FALSE	FALSE	FALSE	FALSE	FALSE	FALSE	FALSE	FALSE	FALSE	FALSE	FALSE	FALSE	FALSE	FALSE	FALSE	FALSE
2284	203004046	47	97.5	127	5	5.5	1893-06-28	FALSE	FALSE	FALSE	white	1843	FALSE	ME	very cold	57.606184	166.37	20.8122519152794	1893	06	1843	1840s	36.3888888888889	FALSE	FALSE	FALSE	FALSE	FALSE	FALSE	FALSE	FALSE	FALSE	FALSE	FALSE	FALSE	FALSE	FALSE	FALSE	FALSE	FALSE	FALSE
2285	203004046	54	98.0999984741211	125	5	5.5	1898-03-02	FALSE	FALSE	FALSE	white	1843	FALSE	ME	very cold	56.699	166.37	20.4844999166136	1898	03	1843	1840s	36.7222213745117	FALSE	FALSE	FALSE	FALSE	FALSE	FALSE	FALSE	FALSE	FALSE	FALSE	FALSE	FALSE	FALSE	FALSE	FALSE	FALSE	FALSE	FALSE
2286	203004047	53	99	155	6	0.5	1885-08-19	FALSE	FALSE	FALSE	white	1832	FALSE	KS	moderately_cold	70.30676	184.15	20.7325937600746	1885	08	1832	1830s	37.2222222222222	FALSE	FALSE	FALSE	FALSE	FALSE	FALSE	FALSE	FALSE	FALSE	FALSE	FALSE	FALSE	FALSE	FALSE	FALSE	FALSE	FALSE	FALSE
2287	203004047	55	98.5	135	6	1	1886-09-08	FALSE	FALSE	FALSE	white	1832	FALSE	KS	moderately_cold	61.23492	185.42	17.8109055786511	1886	09	1832	1830s	36.9444444444444	FALSE	FALSE	FALSE	FALSE	FALSE	FALSE	FALSE	FALSE	FALSE	FALSE	FALSE	FALSE	FALSE	FALSE	FALSE	FALSE	FALSE	FALSE
2288	203004047	56	98.1999969482422	172	6	1.5	1888-02-29	FALSE	FALSE	FALSE	white	1832	FALSE	KS	moderately_cold	78.017824	186.69	22.3847228572795	1888	02	1832	1830s	36.7777760823568	FALSE	FALSE	FALSE	FALSE	FALSE	FALSE	FALSE	FALSE	FALSE	FALSE	FALSE	FALSE	FALSE	FALSE	FALSE	FALSE	FALSE	FALSE
2289	203004047	67	99	168	6	1.5	1899-01-04	FALSE	FALSE	FALSE	white	1832	FALSE	KS	moderately_cold	76.203456	186.69	21.8641479071102	1899	01	1832	1830s	37.2222222222222	FALSE	FALSE	FALSE	FALSE	FALSE	FALSE	FALSE	FALSE	FALSE	FALSE	FALSE	FALSE	FALSE	FALSE	FALSE	FALSE	FALSE	FALSE
2290	203004050	43	98.1999969482422	143	5	7.75	1888-03-09	FALSE	FALSE	FALSE	white	1844	FALSE	ME	very cold	64.863656	172.085	21.9035945322609	1888	03	1844	1840s	36.7777760823568	FALSE	FALSE	TRUE	FALSE	FALSE	FALSE	FALSE	FALSE	FALSE	FALSE	FALSE	FALSE	FALSE	FALSE	FALSE	FALSE	FALSE	FALSE
2291	203004050	47	98.5	129	5	6	1891-10-14	FALSE	FALSE	FALSE	white	1844	FALSE	NA	NA	58.513368	167.64	20.8209140936188	1891	10	1844	1840s	36.9444444444444	FALSE	FALSE	TRUE	FALSE	FALSE	FALSE	FALSE	FALSE	FALSE	FALSE	FALSE	FALSE	FALSE	FALSE	FALSE	FALSE	FALSE	FALSE
2295	203004051	44	98.5	175	5	10	1885-09-16	FALSE	FALSE	FALSE	white	1841	FALSE	ME	very cold	79.3786	177.8	25.1096073620719	1885	09	1841	1840s	36.9444444444444	FALSE	FALSE	FALSE	FALSE	FALSE	FALSE	FALSE	FALSE	FALSE	FALSE	FALSE	FALSE	FALSE	FALSE	FALSE	FALSE	FALSE	FALSE
2296	203004051	49	99.5	185	5	11	1889-08-21	FALSE	FALSE	FALSE	white	1841	FALSE	ME	very cold	83.91452	180.34	25.8019770155787	1889	08	1841	1840s	37.5	FALSE	FALSE	FALSE	FALSE	FALSE	FALSE	FALSE	FALSE	FALSE	FALSE	FALSE	FALSE	FALSE	FALSE	FALSE	FALSE	FALSE	FALSE
2297	203004051	58	100	225	5	11	1899-03-25	FALSE	FALSE	FALSE	white	1841	FALSE	ME	very cold	102.0582	180.34	31.3807828567849	1899	03	1841	1840s	37.7777777777778	FALSE	FALSE	FALSE	FALSE	FALSE	FALSE	FALSE	FALSE	FALSE	FALSE	FALSE	FALSE	FALSE	FALSE	FALSE	FALSE	FALSE	FALSE
2299	203004051	62	98.4000015258789	260	5	11	1902-11-20	FALSE	FALSE	FALSE	white	1841	FALSE	NA	NA	117.93392	180.34	36.2622379678403	1902	11	1841	1840s	36.8888897365994	FALSE	FALSE	FALSE	FALSE	FALSE	FALSE	FALSE	FALSE	FALSE	FALSE	FALSE	FALSE	FALSE	FALSE	FALSE	FALSE	FALSE	FALSE
2300	203004051	62	98.5	260	5	10.5	1903-06-17	FALSE	FALSE	FALSE	white	1841	FALSE	ME	very cold	117.93392	179.07	36.7784199176869	1903	06	1841	1840s	36.9444444444444	FALSE	FALSE	FALSE	FALSE	FALSE	FALSE	FALSE	FALSE	FALSE	FALSE	FALSE	FALSE	FALSE	FALSE	FALSE	FALSE	FALSE	FALSE
2301	203004051	64	98	240	5	10	1905-06-07	FALSE	FALSE	FALSE	white	1841	FALSE	ME	very cold	108.86208	177.8	34.4360329536985	1905	06	1841	1840s	36.6666666666667	FALSE	FALSE	FALSE	FALSE	FALSE	FALSE	FALSE	FALSE	FALSE	FALSE	FALSE	FALSE	FALSE	FALSE	FALSE	FALSE	FALSE	FALSE
2302	203004051	67	98.5999984741211	200	5	11	1908-03-09	FALSE	FALSE	FALSE	white	1841	FALSE	ME	very cold	90.7184	180.34	27.894029206031	1908	03	1841	1840s	36.9999991522895	FALSE	FALSE	FALSE	FALSE	FALSE	FALSE	FALSE	FALSE	FALSE	FALSE	FALSE	FALSE	FALSE	FALSE	FALSE	FALSE	FALSE	FALSE
2305	203004052	46	98.1999969482422	170	5	7	1884-10-15	FALSE	FALSE	FALSE	white	1838	FALSE	ME	very cold	77.11064	170.18	26.6254691564852	1884	10	1838	1830s	36.7777760823568	FALSE	FALSE	FALSE	FALSE	FALSE	FALSE	FALSE	FALSE	FALSE	FALSE	FALSE	FALSE	FALSE	FALSE	FALSE	FALSE	FALSE	FALSE
2306	203004052	47	98.5	165	5	7	1886-01-27	FALSE	FALSE	FALSE	white	1838	FALSE	ME	very cold	74.84268	170.18	25.8423671224709	1886	01	1838	1830s	36.9444444444444	FALSE	FALSE	FALSE	FALSE	FALSE	FALSE	FALSE	FALSE	FALSE	FALSE	FALSE	FALSE	FALSE	FALSE	FALSE	FALSE	FALSE	FALSE
2308	203004052	64	98.4000015258789	160	5	6.5	1903-07-29	FALSE	FALSE	FALSE	white	1838	FALSE	ME	very cold	72.57472	168.91	25.437512800516	1903	07	1838	1830s	36.8888897365994	FALSE	FALSE	TRUE	FALSE	FALSE	FALSE	FALSE	FALSE	FALSE	FALSE	FALSE	FALSE	FALSE	FALSE	FALSE	FALSE	FALSE	FALSE
2315	203004055	64	98	128	5	6	1883-02-07	FALSE	FALSE	FALSE	white	1818	FALSE	ME	very cold	58.059776	167.64	20.6595116587846	1883	02	1818	1810s	36.6666666666667	FALSE	FALSE	TRUE	FALSE	FALSE	FALSE	FALSE	FALSE	FALSE	FALSE	FALSE	FALSE	FALSE	FALSE	FALSE	FALSE	FALSE	FALSE
2316	203004055	64	98.4000015258789	130	5	6	1883-10-31	FALSE	FALSE	FALSE	white	1818	FALSE	ME	very cold	58.96696	167.64	20.9823165284531	1883	10	1818	1810s	36.8888897365994	FALSE	FALSE	FALSE	FALSE	FALSE	FALSE	FALSE	FALSE	FALSE	FALSE	FALSE	FALSE	FALSE	FALSE	FALSE	FALSE	FALSE	FALSE
2317	203004055	65	97.5999984741211	120	5	6	1885-01-03	FALSE	FALSE	FALSE	white	1818	FALSE	ME	very cold	54.43104	167.64	19.3682921801105	1885	01	1818	1810s	36.4444435967339	FALSE	FALSE	TRUE	FALSE	FALSE	FALSE	FALSE	FALSE	FALSE	FALSE	FALSE	FALSE	FALSE	FALSE	FALSE	FALSE	FALSE	FALSE
2318	203004060	60	98.1999969482422	134	5	8	1883-09-12	FALSE	FALSE	FALSE	white	1821.5	FALSE	ME	very cold	60.781328	172.72	20.3744045896396	1883	09	1821.5	1820s	36.7777760823568	FALSE	FALSE	FALSE	FALSE	FALSE	FALSE	FALSE	FALSE	FALSE	FALSE	FALSE	FALSE	FALSE	FALSE	FALSE	FALSE	FALSE	FALSE
2326	203004064	41	98.4000015258789	140	5	9	1888-01-25	FALSE	FALSE	FALSE	white	1847	FALSE	ME	very cold	63.50288	175.26	20.6741568702629	1888	01	1847	1840s	36.8888897365994	FALSE	FALSE	FALSE	FALSE	FALSE	FALSE	FALSE	FALSE	FALSE	FALSE	FALSE	FALSE	FALSE	FALSE	FALSE	FALSE	FALSE	FALSE
2331	203004065	63	98	158	6	1.5	1889-12-11	FALSE	FALSE	FALSE	white	1828	FALSE	ME	very cold	71.667536	186.69	20.562710531687	1889	12	1828	1820s	36.6666666666667	FALSE	FALSE	TRUE	FALSE	FALSE	FALSE	FALSE	FALSE	FALSE	FALSE	FALSE	FALSE	FALSE	FALSE	FALSE	FALSE	FALSE	FALSE
2332	203004065	64	98.4000015258789	158	6	NA	1892-07-27	FALSE	FALSE	FALSE	white	1828	FALSE	ME	very cold	71.667536	182.88	21.4284149247311	1892	07	1828	1820s	36.8888897365994	FALSE	FALSE	TRUE	FALSE	FALSE	FALSE	FALSE	FALSE	FALSE	FALSE	FALSE	FALSE	FALSE	FALSE	FALSE	FALSE	FALSE	FALSE
2333	203004065	71	98	134.5	6	1.5	1898-05-04	FALSE	FALSE	FALSE	white	1828	FALSE	ME	very cold	61.008124	186.69	17.5043326994424	1898	05	1828	1820s	36.6666666666667	FALSE	FALSE	FALSE	FALSE	FALSE	FALSE	FALSE	FALSE	FALSE	FALSE	FALSE	FALSE	FALSE	FALSE	FALSE	FALSE	FALSE	FALSE
2335	203004072	50	98.5	165	5	8.5	1897-12-22	FALSE	FALSE	FALSE	white	1847	FALSE	ME	very cold	74.84268	173.99	24.7229763999727	1897	12	1847	1840s	36.9444444444444	FALSE	FALSE	FALSE	FALSE	FALSE	FALSE	FALSE	FALSE	FALSE	FALSE	FALSE	FALSE	FALSE	FALSE	FALSE	FALSE	FALSE	FALSE
2336	203004072	56	98	198	5	9	1903-12-02	FALSE	FALSE	FALSE	white	1847	FALSE	PA	cold	89.811216	175.26	29.2391647165147	1903	12	1847	1840s	36.6666666666667	FALSE	FALSE	FALSE	FALSE	FALSE	FALSE	FALSE	FALSE	FALSE	FALSE	FALSE	FALSE	FALSE	FALSE	FALSE	FALSE	FALSE	FALSE
2337	203004072	59	98.5	180	5	10	1906-01-06	FALSE	FALSE	FALSE	white	1847	FALSE	PA	cold	81.64656	177.8	25.8270247152739	1906	01	1847	1840s	36.9444444444444	FALSE	FALSE	FALSE	FALSE	FALSE	FALSE	FALSE	FALSE	FALSE	FALSE	FALSE	FALSE	FALSE	FALSE	FALSE	FALSE	FALSE	FALSE
2338	203004072	60	98.8000030517578	200	5	9	1908-04-04	FALSE	FALSE	FALSE	white	1847	FALSE	WA	cold	90.7184	175.26	29.5345098146613	1908	04	1847	1840s	37.1111128065321	FALSE	FALSE	FALSE	FALSE	FALSE	FALSE	FALSE	FALSE	FALSE	FALSE	FALSE	FALSE	FALSE	FALSE	FALSE	FALSE	FALSE	FALSE
2339	203004072	61	98.8000030517578	210	5	10	1909-03-01	FALSE	FALSE	FALSE	white	1847	FALSE	WA	cold	95.25432	177.8	30.1315288344862	1909	03	1847	1840s	37.1111128065321	FALSE	FALSE	FALSE	FALSE	FALSE	FALSE	FALSE	FALSE	FALSE	FALSE	FALSE	FALSE	FALSE	FALSE	FALSE	FALSE	FALSE	FALSE
2345	203004073	67	99.1999969482422	130	5	8.5	1885-04-22	FALSE	FALSE	FALSE	white	1816	FALSE	ME	very cold	58.96696	173.99	19.4787086787664	1885	04	1816	1810s	37.3333316379123	FALSE	FALSE	FALSE	FALSE	FALSE	FALSE	FALSE	FALSE	FALSE	FALSE	FALSE	FALSE	FALSE	FALSE	FALSE	FALSE	FALSE	FALSE
2346	203004073	69	98.1999969482422	144	5	6	1887-12-07	FALSE	FALSE	FALSE	white	1816	FALSE	ME	very cold	65.317248	167.64	23.2419506161326	1887	12	1816	1810s	36.7777760823568	FALSE	FALSE	FALSE	FALSE	FALSE	FALSE	FALSE	FALSE	FALSE	FALSE	FALSE	FALSE	FALSE	FALSE	FALSE	FALSE	FALSE	FALSE
2348	203004075	40	98	135	5	8	1888-12-05	FALSE	FALSE	FALSE	white	1846.5	FALSE	ME	very cold	61.23492	172.72	20.5264523850847	1888	12	1846.5	1840s	36.6666666666667	FALSE	FALSE	TRUE	FALSE	FALSE	FALSE	FALSE	FALSE	FALSE	FALSE	FALSE	FALSE	FALSE	FALSE	FALSE	FALSE	FALSE	FALSE
2349	203004075	44	99	130	5	8	1891-04-23	FALSE	FALSE	FALSE	white	1846.5	FALSE	ME	very cold	58.96696	172.72	19.7662134078593	1891	04	1846.5	1840s	37.2222222222222	FALSE	FALSE	TRUE	FALSE	FALSE	FALSE	FALSE	FALSE	FALSE	FALSE	FALSE	FALSE	FALSE	FALSE	FALSE	FALSE	FALSE	FALSE
2350	203004075	47	98	125	5	8	1894-01-31	FALSE	FALSE	FALSE	white	1846.5	FALSE	ME	very cold	56.699	172.72	19.005974430634	1894	01	1846.5	1840s	36.6666666666667	FALSE	FALSE	FALSE	FALSE	FALSE	FALSE	FALSE	FALSE	FALSE	FALSE	FALSE	FALSE	FALSE	FALSE	FALSE	FALSE	FALSE	FALSE
2351	203004075	54	98	125	5	8	1898-07-13	FALSE	FALSE	FALSE	white	1846.5	FALSE	ME	very cold	56.699	172.72	19.005974430634	1898	07	1846.5	1840s	36.6666666666667	FALSE	FALSE	TRUE	FALSE	FALSE	FALSE	FALSE	FALSE	FALSE	FALSE	FALSE	FALSE	FALSE	FALSE	FALSE	FALSE	FALSE	FALSE
2352	203004075	53	98	125	5	8	1900-06-06	FALSE	FALSE	FALSE	white	1846.5	FALSE	ME	very cold	56.699	172.72	19.005974430634	1900	06	1846.5	1840s	36.6666666666667	FALSE	FALSE	TRUE	FALSE	FALSE	FALSE	FALSE	FALSE	FALSE	FALSE	FALSE	FALSE	FALSE	FALSE	FALSE	FALSE	FALSE	FALSE
2353	203004075	57	98.3000030517578	125	5	7.5	1901-12-04	FALSE	FALSE	FALSE	white	1846.5	FALSE	ME	very cold	56.699	171.45	19.2885872740195	1901	12	1846.5	1840s	36.8333350287543	FALSE	FALSE	TRUE	FALSE	FALSE	FALSE	FALSE	FALSE	FALSE	FALSE	FALSE	FALSE	FALSE	FALSE	FALSE	FALSE	FALSE	FALSE
2354	203004075	56	98	135	5	8	1902-12-01	FALSE	FALSE	FALSE	white	1846.5	FALSE	ME	very cold	61.23492	172.72	20.5264523850847	1902	12	1846.5	1840s	36.6666666666667	FALSE	FALSE	TRUE	FALSE	FALSE	FALSE	FALSE	FALSE	FALSE	FALSE	FALSE	FALSE	FALSE	FALSE	FALSE	FALSE	FALSE	FALSE
2355	203004075	60	98.5999984741211	135	5	8	1905-12-06	FALSE	FALSE	FALSE	white	1846.5	FALSE	ME	very cold	61.23492	172.72	20.5264523850847	1905	12	1846.5	1840s	36.9999991522895	FALSE	FALSE	TRUE	FALSE	FALSE	FALSE	FALSE	FALSE	FALSE	FALSE	FALSE	FALSE	FALSE	FALSE	FALSE	FALSE	FALSE	FALSE
2363	203004077	52	99	160	5	9.5	1886-12-01	FALSE	FALSE	FALSE	white	1834	FALSE	ME	very cold	72.57472	176.53	23.2888651689006	1886	12	1834	1830s	37.2222222222222	FALSE	FALSE	FALSE	FALSE	FALSE	FALSE	FALSE	FALSE	FALSE	FALSE	FALSE	FALSE	FALSE	FALSE	FALSE	FALSE	FALSE	FALSE
2364	203004079	48	98.5999984741211	143	5	3.5	1891-04-22	FALSE	FALSE	FALSE	white	1844	FALSE	MA	cold	64.863656	161.29	24.9336891010567	1891	04	1844	1840s	36.9999991522895	FALSE	FALSE	FALSE	FALSE	FALSE	FALSE	FALSE	FALSE	FALSE	FALSE	FALSE	FALSE	FALSE	FALSE	FALSE	FALSE	FALSE	FALSE
2365	203004079	51	98.5	153	5	4	1895-01-14	FALSE	FALSE	FALSE	white	1844	FALSE	MA	cold	69.399576	162.56	26.2620991062295	1895	01	1844	1840s	36.9444444444444	TRUE	FALSE	FALSE	FALSE	FALSE	FALSE	FALSE	FALSE	FALSE	FALSE	FALSE	FALSE	FALSE	FALSE	FALSE	FALSE	FALSE	FALSE
2366	203004079	51	98.5999984741211	156	5	3.75	1895-09-11	FALSE	FALSE	FALSE	white	1844	FALSE	MA	cold	70.760352	161.925	26.9874700395306	1895	09	1844	1840s	36.9999991522895	FALSE	FALSE	FALSE	FALSE	FALSE	FALSE	FALSE	FALSE	FALSE	FALSE	FALSE	FALSE	FALSE	FALSE	FALSE	FALSE	FALSE	FALSE
2367	203004079	52	98.5	156	5	4	1896-04-15	FALSE	FALSE	FALSE	white	1844	FALSE	MA	cold	70.760352	162.56	26.7770422259594	1896	04	1844	1840s	36.9444444444444	FALSE	FALSE	FALSE	FALSE	FALSE	FALSE	FALSE	FALSE	FALSE	FALSE	FALSE	FALSE	FALSE	FALSE	FALSE	FALSE	FALSE	FALSE
2369	203004079	54	98.5999984741211	154	5	4.5	1899-03-15	FALSE	FALSE	FALSE	white	1844	FALSE	MA	cold	69.853168	163.83	26.0255097518788	1899	03	1844	1840s	36.9999991522895	FALSE	FALSE	FALSE	FALSE	FALSE	FALSE	FALSE	FALSE	FALSE	FALSE	FALSE	FALSE	FALSE	FALSE	FALSE	FALSE	FALSE	FALSE
2370	203004079	55	98.6999969482422	156	5	4.5	1900-07-20	FALSE	FALSE	FALSE	white	1844	FALSE	MA	cold	70.760352	163.83	26.3635033850201	1900	07	1844	1840s	37.0555538601346	FALSE	FALSE	TRUE	FALSE	FALSE	FALSE	FALSE	FALSE	FALSE	FALSE	FALSE	FALSE	FALSE	FALSE	FALSE	FALSE	FALSE	FALSE
2371	203004079	57	98.4000015258789	156	5	4.5	1902-01-01	FALSE	FALSE	FALSE	white	1844	FALSE	MA	cold	70.760352	163.83	26.3635033850201	1902	01	1844	1840s	36.8888897365994	FALSE	FALSE	FALSE	FALSE	FALSE	FALSE	FALSE	FALSE	FALSE	FALSE	FALSE	FALSE	FALSE	FALSE	FALSE	FALSE	FALSE	FALSE
2372	203004079	58	99	146	5	2	1902-09-22	FALSE	FALSE	FALSE	white	1844	FALSE	MA	cold	66.224432	157.48	26.7034534069068	1902	09	1844	1840s	37.2222222222222	FALSE	FALSE	FALSE	FALSE	FALSE	FALSE	FALSE	FALSE	FALSE	FALSE	FALSE	FALSE	FALSE	FALSE	FALSE	FALSE	FALSE	FALSE
2384	203004084	69	98.5	130	5	7	1884-11-19	FALSE	FALSE	FALSE	white	1816	FALSE	ME	very cold	58.96696	170.18	20.360652884371	1884	11	1816	1810s	36.9444444444444	FALSE	FALSE	FALSE	FALSE	FALSE	FALSE	FALSE	FALSE	FALSE	FALSE	FALSE	FALSE	FALSE	FALSE	FALSE	FALSE	FALSE	FALSE
2385	203004084	70	98.1999969482422	136	5	7	1886-03-10	FALSE	FALSE	FALSE	white	1816	FALSE	ME	very cold	61.688512	170.18	21.3003753251882	1886	03	1816	1810s	36.7777760823568	FALSE	FALSE	FALSE	FALSE	FALSE	FALSE	FALSE	FALSE	FALSE	FALSE	FALSE	FALSE	FALSE	FALSE	FALSE	FALSE	FALSE	FALSE
2386	203004084	71	98	127.5	5	7	1887-05-04	FALSE	FALSE	FALSE	white	1816	FALSE	ME	very cold	57.83298	170.18	19.9691018673639	1887	05	1816	1810s	36.6666666666667	FALSE	FALSE	FALSE	FALSE	FALSE	FALSE	FALSE	FALSE	FALSE	FALSE	FALSE	FALSE	FALSE	FALSE	FALSE	FALSE	FALSE	FALSE
2387	203004084	73	99	124	5	0.25	1888-09-26	FALSE	FALSE	FALSE	white	1816	FALSE	ME	very cold	56.245408	153.035	24.0162688000864	1888	09	1816	1810s	37.2222222222222	FALSE	FALSE	TRUE	FALSE	FALSE	FALSE	FALSE	FALSE	FALSE	FALSE	FALSE	FALSE	FALSE	FALSE	FALSE	FALSE	FALSE	FALSE
2388	203004084	74	98.1999969482422	128	5	7	1890-06-18	FALSE	FALSE	FALSE	white	1816	FALSE	ME	very cold	58.059776	170.18	20.0474120707653	1890	06	1816	1810s	36.7777760823568	FALSE	FALSE	FALSE	FALSE	FALSE	FALSE	FALSE	FALSE	FALSE	FALSE	FALSE	FALSE	FALSE	FALSE	FALSE	FALSE	FALSE	FALSE
2389	203004084	76	98	135	5	6	1891-09-09	FALSE	FALSE	FALSE	white	1816	FALSE	ME	very cold	61.23492	167.64	21.7893287026243	1891	09	1816	1810s	36.6666666666667	FALSE	FALSE	TRUE	FALSE	FALSE	FALSE	FALSE	FALSE	FALSE	FALSE	FALSE	FALSE	FALSE	FALSE	FALSE	FALSE	FALSE	FALSE
2390	203004084	77	98.5999984741211	112	5	6	1894-05-02	FALSE	FALSE	FALSE	white	1816	FALSE	ME	very cold	50.802304	167.64	18.0770727014365	1894	05	1816	1810s	36.9999991522895	FALSE	FALSE	FALSE	FALSE	FALSE	FALSE	FALSE	FALSE	FALSE	FALSE	FALSE	FALSE	FALSE	FALSE	FALSE	FALSE	FALSE	FALSE
2391	203004084	78	98	115	5	5.75	1895-09-18	FALSE	FALSE	FALSE	white	1816	FALSE	ME	very cold	52.16308	167.005	18.7026987710382	1895	09	1816	1810s	36.6666666666667	FALSE	FALSE	TRUE	FALSE	FALSE	FALSE	FALSE	FALSE	FALSE	FALSE	FALSE	FALSE	FALSE	FALSE	FALSE	FALSE	FALSE	FALSE
2393	203004085	67	97.4000015258789	123	5	8	1885-01-06	FALSE	FALSE	FALSE	white	1817.5	FALSE	ME	very cold	55.791816	172.72	18.7018788397438	1885	01	1817.5	1810s	36.3333341810438	FALSE	FALSE	FALSE	FALSE	FALSE	FALSE	FALSE	FALSE	FALSE	FALSE	FALSE	FALSE	FALSE	FALSE	FALSE	FALSE	FALSE	FALSE
2394	203004085	72	98.5	138	5	5.75	1887-05-04	FALSE	FALSE	FALSE	white	1817.5	FALSE	ME	very cold	62.595696	167.005	22.4432385252459	1887	05	1817.5	1810s	36.9444444444444	FALSE	FALSE	FALSE	FALSE	FALSE	FALSE	FALSE	FALSE	FALSE	FALSE	FALSE	FALSE	FALSE	FALSE	FALSE	FALSE	FALSE	FALSE
2395	203004087	54	98.5	150	5	7	1899-08-16	FALSE	FALSE	FALSE	white	1845	FALSE	WA	cold	68.0388	170.18	23.4930610204281	1899	08	1845	1840s	36.9444444444444	FALSE	FALSE	FALSE	FALSE	FALSE	FALSE	FALSE	FALSE	FALSE	FALSE	FALSE	FALSE	FALSE	FALSE	FALSE	FALSE	FALSE	FALSE
2396	203004087	56	98.5	160	5	7	1901-06-19	FALSE	FALSE	FALSE	white	1845	FALSE	OR	cold	72.57472	170.18	25.0592650884567	1901	06	1845	1840s	36.9444444444444	FALSE	FALSE	FALSE	FALSE	FALSE	FALSE	FALSE	FALSE	FALSE	FALSE	FALSE	FALSE	FALSE	FALSE	FALSE	FALSE	FALSE	FALSE
2397	203004087	59	98.4000015258789	164	5	7	1904-07-20	FALSE	FALSE	FALSE	white	1845	FALSE	OR	cold	74.389088	170.18	25.6857467156681	1904	07	1845	1840s	36.8888897365994	FALSE	FALSE	FALSE	FALSE	FALSE	FALSE	FALSE	FALSE	FALSE	FALSE	FALSE	FALSE	FALSE	FALSE	FALSE	FALSE	FALSE	FALSE
2398	203004087	60	98.5	160	5	9	1906-04-11	FALSE	FALSE	FALSE	white	1845	FALSE	OR	cold	72.57472	175.26	23.627607851729	1906	04	1845	1840s	36.9444444444444	FALSE	FALSE	FALSE	FALSE	FALSE	FALSE	FALSE	FALSE	FALSE	FALSE	FALSE	FALSE	FALSE	FALSE	FALSE	FALSE	FALSE	FALSE
2399	203004087	76	97.3000030517578	140	5	7	1922-03-27	FALSE	FALSE	TRUE	white	1845	FALSE	CA	moderate	63.50288	170.18	21.9268569523996	1922	03	1845	1840s	36.2777794731988	FALSE	FALSE	FALSE	FALSE	FALSE	FALSE	FALSE	FALSE	FALSE	FALSE	FALSE	FALSE	FALSE	FALSE	FALSE	FALSE	FALSE	FALSE
2401	203004090	47	98.4000015258789	159	5	6.5	1891-12-23	FALSE	FALSE	FALSE	white	1844	FALSE	NH	very cold	72.121128	168.91	25.2785283455128	1891	12	1844	1840s	36.8888897365994	FALSE	FALSE	FALSE	FALSE	FALSE	FALSE	FALSE	FALSE	FALSE	FALSE	FALSE	FALSE	FALSE	FALSE	FALSE	FALSE	FALSE	FALSE
2402	203004090	50	98.5	162	5	7	1895-05-01	FALSE	FALSE	FALSE	white	1844	FALSE	NH	very cold	73.481904	170.18	25.3725059020624	1895	05	1844	1840s	36.9444444444444	FALSE	FALSE	FALSE	FALSE	FALSE	FALSE	FALSE	FALSE	FALSE	FALSE	FALSE	FALSE	FALSE	FALSE	FALSE	FALSE	FALSE	FALSE
2403	203004090	53	98.5	157	5	6.5	1894-10-20	FALSE	FALSE	FALSE	white	1844	FALSE	NH	very cold	71.213944	168.91	24.9605594355063	1894	10	1844	1840s	36.9444444444444	FALSE	FALSE	FALSE	FALSE	FALSE	FALSE	FALSE	FALSE	FALSE	FALSE	FALSE	FALSE	FALSE	FALSE	FALSE	FALSE	FALSE	FALSE
2404	203004090	56	98.5999984741211	160	5	6	1900-05-02	FALSE	FALSE	FALSE	white	1844	FALSE	NH	very cold	72.57472	167.64	25.8243895734807	1900	05	1844	1840s	36.9999991522895	FALSE	FALSE	FALSE	FALSE	FALSE	FALSE	FALSE	FALSE	FALSE	FALSE	FALSE	FALSE	FALSE	FALSE	FALSE	FALSE	FALSE	FALSE
2405	203004090	57	98.5999984741211	155	5	8	1902-09-17	FALSE	FALSE	FALSE	white	1844	FALSE	NH	very cold	70.30676	172.72	23.5674082939861	1902	09	1844	1840s	36.9999991522895	FALSE	FALSE	TRUE	FALSE	FALSE	FALSE	FALSE	FALSE	FALSE	FALSE	FALSE	FALSE	FALSE	FALSE	FALSE	FALSE	FALSE	FALSE
2406	203004090	60	98.5999984741211	160	5	7	1905-08-16	FALSE	FALSE	FALSE	white	1844	FALSE	NH	very cold	72.57472	170.18	25.0592650884567	1905	08	1844	1840s	36.9999991522895	FALSE	FALSE	FALSE	FALSE	FALSE	FALSE	FALSE	FALSE	FALSE	FALSE	FALSE	FALSE	FALSE	FALSE	FALSE	FALSE	FALSE	FALSE
2408	203004091	51	98.1999969482422	153.5	5	9.5	1887-10-05	FALSE	FALSE	FALSE	white	1836	FALSE	ME	very cold	69.626372	176.53	22.342755021414	1887	10	1836	1830s	36.7777760823568	FALSE	FALSE	FALSE	FALSE	FALSE	FALSE	FALSE	FALSE	FALSE	FALSE	FALSE	FALSE	FALSE	FALSE	FALSE	FALSE	FALSE	FALSE
2410	203004091	56	98.5	145	5	9.5	1891-08-12	FALSE	FALSE	FALSE	white	1836	FALSE	ME	very cold	65.77084	176.53	21.1055340593161	1891	08	1836	1830s	36.9444444444444	FALSE	FALSE	TRUE	FALSE	FALSE	FALSE	FALSE	FALSE	FALSE	FALSE	FALSE	FALSE	FALSE	FALSE	FALSE	FALSE	FALSE	FALSE
2411	203004091	56	98.5999984741211	145	5	9	1892-12-07	FALSE	FALSE	FALSE	white	1836	FALSE	ME	very cold	65.77084	175.26	21.4125196156294	1892	12	1836	1830s	36.9999991522895	FALSE	FALSE	TRUE	FALSE	FALSE	FALSE	FALSE	FALSE	FALSE	FALSE	FALSE	FALSE	FALSE	FALSE	FALSE	FALSE	FALSE	FALSE
2420	203004094	64	96.1999969482422	135.25	5	6	1886-06-30	FALSE	FALSE	FALSE	white	1822	FALSE	ME	very cold	61.348318	167.64	21.8296793113329	1886	06	1822	1820s	35.6666649712457	FALSE	FALSE	FALSE	FALSE	FALSE	FALSE	FALSE	FALSE	FALSE	FALSE	FALSE	FALSE	FALSE	FALSE	FALSE	FALSE	FALSE	FALSE
2421	203004094	55	98.5	135	5	6.5	1887-11-09	FALSE	FALSE	FALSE	white	1822	FALSE	ME	very cold	61.23492	168.91	21.4629014254354	1887	11	1822	1820s	36.9444444444444	FALSE	FALSE	FALSE	FALSE	FALSE	FALSE	FALSE	FALSE	FALSE	FALSE	FALSE	FALSE	FALSE	FALSE	FALSE	FALSE	FALSE	FALSE
2422	203004094	67	98.5	135	5	5.5	1889-10-09	FALSE	FALSE	FALSE	white	1822	FALSE	ME	very cold	61.23492	166.37	22.1232599099427	1889	10	1822	1820s	36.9444444444444	FALSE	FALSE	FALSE	FALSE	FALSE	FALSE	FALSE	FALSE	FALSE	FALSE	FALSE	FALSE	FALSE	FALSE	FALSE	FALSE	FALSE	FALSE
2423	203004094	73	98.5	130	5	6.5	1894-03-28	FALSE	FALSE	FALSE	white	1822	FALSE	ME	very cold	58.96696	168.91	20.6679791504193	1894	03	1822	1820s	36.9444444444444	FALSE	FALSE	FALSE	FALSE	FALSE	FALSE	FALSE	FALSE	FALSE	FALSE	FALSE	FALSE	FALSE	FALSE	FALSE	FALSE	FALSE	FALSE
2424	203004094	74	99.4000015258789	130	5	5.5	1895-05-22	FALSE	FALSE	TRUE	white	1822	FALSE	ME	very cold	58.96696	166.37	21.3038799132781	1895	05	1822	1820s	37.4444452921549	FALSE	FALSE	FALSE	FALSE	FALSE	FALSE	FALSE	FALSE	FALSE	FALSE	FALSE	FALSE	FALSE	FALSE	FALSE	FALSE	FALSE	FALSE
2425	203004094	75	98.5999984741211	130	5	5	1896-08-19	FALSE	FALSE	FALSE	white	1822	FALSE	ME	very cold	58.96696	165.1	21.6328924965542	1896	08	1822	1820s	36.9999991522895	FALSE	FALSE	FALSE	FALSE	FALSE	FALSE	FALSE	FALSE	FALSE	FALSE	FALSE	FALSE	FALSE	FALSE	FALSE	FALSE	FALSE	FALSE
2426	203004094	76	98	135	5	5.5	1898-02-09	FALSE	FALSE	FALSE	white	1822	FALSE	ME	very cold	61.23492	166.37	22.1232599099427	1898	02	1822	1820s	36.6666666666667	FALSE	FALSE	FALSE	FALSE	FALSE	FALSE	FALSE	FALSE	FALSE	FALSE	FALSE	FALSE	FALSE	FALSE	FALSE	FALSE	FALSE	FALSE
2429	203004096	70	98.1999969482422	160	5	7.5	1898-11-16	FALSE	FALSE	FALSE	white	1828	FALSE	NY	cold	72.57472	171.45	24.689391710745	1898	11	1828	1820s	36.7777760823568	FALSE	FALSE	FALSE	FALSE	FALSE	FALSE	FALSE	FALSE	FALSE	FALSE	FALSE	FALSE	FALSE	FALSE	FALSE	FALSE	FALSE	FALSE
2430	203004097	69	97.5	140	5	5.5	1885-12-16	FALSE	FALSE	FALSE	white	1820	FALSE	ME	very cold	63.50288	166.37	22.9426399066072	1885	12	1820	1820s	36.3888888888889	FALSE	FALSE	FALSE	FALSE	FALSE	FALSE	FALSE	FALSE	FALSE	FALSE	FALSE	FALSE	FALSE	FALSE	FALSE	FALSE	FALSE	FALSE
2431	203004097	74	98.4000015258789	116	5	6	1891-02-04	FALSE	FALSE	FALSE	white	1820	FALSE	ME	very cold	52.616672	167.64	18.7226824407735	1891	02	1820	1820s	36.8888897365994	FALSE	FALSE	FALSE	FALSE	FALSE	FALSE	FALSE	FALSE	FALSE	FALSE	FALSE	FALSE	FALSE	FALSE	FALSE	FALSE	FALSE	FALSE
2432	203004099	43	98.5999984741211	151	5	8	1891-10-21	FALSE	FALSE	FALSE	white	1847	FALSE	MA	cold	68.492392	172.72	22.9592171122058	1891	10	1847	1840s	36.9999991522895	FALSE	FALSE	FALSE	FALSE	FALSE	FALSE	FALSE	FALSE	FALSE	FALSE	FALSE	FALSE	FALSE	FALSE	FALSE	FALSE	FALSE	FALSE
2433	203004099	58	98.5999984741211	180	5	9.5	1906-02-24	FALSE	FALSE	FALSE	white	1847	FALSE	MA	cold	81.64656	176.53	26.1999733150131	1906	02	1847	1840s	36.9999991522895	FALSE	FALSE	FALSE	FALSE	FALSE	FALSE	FALSE	FALSE	FALSE	FALSE	FALSE	FALSE	FALSE	FALSE	FALSE	FALSE	FALSE	FALSE
2434	203004099	74	98.4000015258789	150	5	8.5	1922-06-10	FALSE	FALSE	FALSE	white	1847	FALSE	MA	cold	68.0388	173.99	22.4754330908843	1922	06	1847	1840s	36.8888897365994	FALSE	FALSE	FALSE	FALSE	FALSE	FALSE	FALSE	FALSE	FALSE	FALSE	FALSE	FALSE	FALSE	FALSE	FALSE	FALSE	FALSE	FALSE
2437	203004101	42	98.5999984741211	156	5	6	1886-09-08	FALSE	FALSE	FALSE	white	1844	FALSE	ME	very cold	70.760352	167.64	25.1787798341437	1886	09	1844	1840s	36.9999991522895	FALSE	FALSE	FALSE	FALSE	FALSE	FALSE	FALSE	FALSE	FALSE	FALSE	FALSE	FALSE	FALSE	FALSE	FALSE	FALSE	FALSE	FALSE
2438	203004101	46	98.5999984741211	165	5	7	1891-04-01	FALSE	FALSE	FALSE	white	1844	FALSE	ME	very cold	74.84268	170.18	25.8423671224709	1891	04	1844	1840s	36.9999991522895	FALSE	FALSE	FALSE	FALSE	FALSE	FALSE	FALSE	FALSE	FALSE	FALSE	FALSE	FALSE	FALSE	FALSE	FALSE	FALSE	FALSE	FALSE
2439	203004101	51	98.5999984741211	160	5	7.5	1896-02-19	FALSE	FALSE	FALSE	white	1844	FALSE	ME	very cold	72.57472	171.45	24.689391710745	1896	02	1844	1840s	36.9999991522895	FALSE	FALSE	FALSE	FALSE	FALSE	FALSE	FALSE	FALSE	FALSE	FALSE	FALSE	FALSE	FALSE	FALSE	FALSE	FALSE	FALSE	FALSE
2440	203004101	68	98.5999984741211	180	5	7.5	1912-04-03	FALSE	FALSE	FALSE	white	1844	FALSE	ME	very cold	81.64656	171.45	27.7755656745881	1912	04	1844	1840s	36.9999991522895	FALSE	FALSE	FALSE	FALSE	FALSE	FALSE	FALSE	FALSE	FALSE	FALSE	FALSE	FALSE	FALSE	FALSE	FALSE	FALSE	FALSE	FALSE
2441	203004105	66	98.3000030517578	107	5	4.5	1892-06-15	FALSE	FALSE	FALSE	white	1826	FALSE	ME	very cold	48.534344	163.83	18.0826593730587	1892	06	1826	1820s	36.8333350287543	FALSE	FALSE	FALSE	FALSE	FALSE	FALSE	FALSE	FALSE	FALSE	FALSE	FALSE	FALSE	FALSE	FALSE	FALSE	FALSE	FALSE	FALSE
2443	203004110	55	98.5999984741211	125	5	8	1891-12-09	FALSE	FALSE	FALSE	white	1836	FALSE	ME	very cold	56.699	172.72	19.005974430634	1891	12	1836	1830s	36.9999991522895	FALSE	FALSE	FALSE	FALSE	FALSE	FALSE	FALSE	FALSE	FALSE	FALSE	FALSE	FALSE	FALSE	FALSE	FALSE	FALSE	FALSE	FALSE
2444	203004112	45	98.3000030517578	153	5	4.5	1891-06-17	FALSE	FALSE	FALSE	white	1846	FALSE	MA	cold	69.399576	163.83	25.8565129353082	1891	06	1846	1840s	36.8333350287543	FALSE	FALSE	FALSE	FALSE	FALSE	FALSE	FALSE	FALSE	FALSE	FALSE	FALSE	FALSE	FALSE	FALSE	FALSE	FALSE	FALSE	FALSE
2445	203004112	51	98.4000015258789	145	5	4.5	1897-06-09	FALSE	FALSE	FALSE	white	1846	FALSE	MA	cold	65.77084	163.83	24.504538402743	1897	06	1846	1840s	36.8888897365994	FALSE	FALSE	FALSE	FALSE	FALSE	FALSE	FALSE	FALSE	FALSE	FALSE	FALSE	FALSE	FALSE	FALSE	FALSE	FALSE	FALSE	FALSE
2446	203004112	56	98.3000030517578	165	5	4.75	1902-03-26	FALSE	FALSE	FALSE	white	1846	FALSE	MA	cold	74.84268	164.465	27.6695662885817	1902	03	1846	1840s	36.8333350287543	FALSE	FALSE	FALSE	FALSE	FALSE	FALSE	FALSE	FALSE	FALSE	FALSE	FALSE	FALSE	FALSE	FALSE	FALSE	FALSE	FALSE	FALSE
2447	203004112	56	98	151	5	3	1902-12-10	FALSE	FALSE	FALSE	white	1846	FALSE	MA	cold	68.492392	160.02	26.7481531687679	1902	12	1846	1840s	36.6666666666667	FALSE	FALSE	FALSE	FALSE	FALSE	FALSE	FALSE	FALSE	FALSE	FALSE	FALSE	FALSE	FALSE	FALSE	FALSE	FALSE	FALSE	FALSE
2448	203004112	58	98.3000030517578	158	5	4	1904-12-28	FALSE	FALSE	FALSE	white	1846	FALSE	MA	cold	71.667536	162.56	27.1203376391128	1904	12	1846	1840s	36.8333350287543	FALSE	FALSE	FALSE	FALSE	FALSE	FALSE	FALSE	FALSE	FALSE	FALSE	FALSE	FALSE	FALSE	FALSE	FALSE	FALSE	FALSE	FALSE
2449	203004112	77	98.3000030517578	145	5	2	1923-08-01	FALSE	FALSE	FALSE	white	1846	FALSE	MA	cold	65.77084	157.48	26.5205530411061	1923	08	1846	1840s	36.8333350287543	FALSE	FALSE	FALSE	FALSE	FALSE	FALSE	FALSE	FALSE	FALSE	FALSE	FALSE	FALSE	FALSE	FALSE	FALSE	FALSE	FALSE	FALSE
2451	203004113	42	98.5999984741211	175	5	10	1891-06-13	FALSE	FALSE	FALSE	white	1849	FALSE	MA	cold	79.3786	177.8	25.1096073620719	1891	06	1849	1840s	36.9999991522895	FALSE	FALSE	FALSE	FALSE	FALSE	FALSE	FALSE	FALSE	FALSE	FALSE	FALSE	FALSE	FALSE	FALSE	FALSE	FALSE	FALSE	FALSE
[truncated: 82,438 more rows]
