# Supplementary material for: Decreasing human body temperature in the United States since the Industrial Revolution
Source: eLife. 2020 Jan 7;9:e49555. doi: 10.7554/eLife.49555 (PMC6946399; doi:10.7554/eLife.49555)
Supplement: Source code 1. [file elife-49555-code1.zip]

Archive with 10 entries (7 files):
- Data Import Files/
- Data Import Files/Combined dataset.R
- __MACOSX/
- __MACOSX/Data Import Files/
- __MACOSX/Data Import Files/._Combined dataset.R
- Data Import Files/STRIDE import.R
- __MACOSX/Data Import Files/._STRIDE import.R
- Data Import Files/Temperature data NHANES import.R
- __MACOSX/Data Import Files/._Temperature data NHANES import.R
- Data Import Files/Veterans 1860-1940 import with blacks 20191006.R
