# Supplementary material for: Decreasing human body temperature in the United States since the Industrial Revolution
Source: eLife. 2020 Jan 7;9:e49555. doi: 10.7554/eLife.49555 (PMC6946399; doi:10.7554/eLife.49555)
Supplement: Source code 2. [file elife-49555-code2.zip]

Archive with 4 entries (4 files):
- Temperature paper analysis markdown file PDF 20191104.pdf
- __MACOSX/._Temperature paper analysis markdown file PDF 20191104.pdf
- TemperatureStudy_submitted eLife 20191104.rmd
- __MACOSX/._TemperatureStudy_submitted eLife 20191104.rmd
