# Supplementary material for: Decreasing human body temperature in the United States since the Industrial Revolution
Source: eLife. 2020 Jan 7;9:e49555. doi: 10.7554/eLife.49555 (PMC6946399; doi:10.7554/eLife.49555)
Supplement: Source code 2. [file elife-49555-code2.zip › TemperatureStudy_submitted eLife 20191104.rmd]

---
title: "Temperature paper analysis"
output:
  html_document: default
  pdf_document: default
---

```{r setup, include=FALSE}
knitr::opts_chunk$set(echo = TRUE)
```


```{r message = FALSE, warning = FALSE}
library(easyGgplot2)
#ggplot2.multiplot(..., plotlist=NULL, cols=2)
library(easyGgplot2)
library(lme4)
library(merTools)
combinedData <- read.csv("~/Desktop/Temperature study/combined_data.csv")

combinedData$time_HR_imputed <- combinedData$time_HR
combinedData$time_HR_imputed[is.na(combinedData$time_HR_imputed)] <- 12

dataVeterans  <- read.csv('~/Desktop/Temperature study/veterans_processed.csv')
dataNHANES    <- read.csv('~/Desktop/Temperature study/NHANES_processed.csv')
ST_data 	  <- read.csv('~/Desktop/Temperature study/STRIDE_processed.csv')

dataVeterans$race <- factor(as.character(dataVeterans$race),levels = c("white", "black"))
combinedData$race [combinedData$race=="asian"]<- "other"
combinedData$race <- factor(combinedData$race,levels = c("white", "black","other" ))
dataNHANES$race[dataNHANES$race == "unknown"] <- NA
dataNHANES$race <- factor(dataNHANES$race,levels = c("white", "black","other" ))
ST_data$race [ST_data$race=="Asian"]<- "Other"
ST_data$race <- factor(ST_data$race,levels = c("White", "Black","Other"))
ST_data$exam_month<-factor (ST_data$exam_month)

dataVeterans$state_type <- factor(dataVeterans$state_type, levels = c("very cold", "cold","moderately_cold","moderate","warm", "hot"))

dataNHANES$exammonth <-as.factor(dataNHANES$exammonth)
dataVeterans$exammonth <-as.factor(dataVeterans$exammonth)


state_temps <- read.csv("~/Desktop/Temperature study/state_temps.csv")
state_codes <- read.csv("~/Desktop/Temperature study/state_codes.csv")
state_codes$Code <- factor(as.character(state_codes$Code), levels=levels(dataVeterans$state))
state_temps$state_code <- state_codes$Code[match(as.character(state_temps$state),as.character(state_codes$State))]

dataVeterans$ambient_temp <- (state_temps$value[match(paste(dataVeterans$state,(dataVeterans$examyear * 100 + as.numeric(dataVeterans$exammonth))), paste(state_temps$state_code,state_temps$date))] - 32) / 1.8

ST_data$state <- "CA"
  
ST_data$ambient_temp <- (state_temps$value[match(paste(ST_data$state,(ST_data$exam_year * 100 + as.numeric(ST_data$exam_month))), paste(state_temps$state_code,state_temps$date))] - 32) / 1.8


```

```{r message = FALSE, warning = FALSE}
ggplot(combinedData, aes(x=temp_C)) + geom_histogram(binwidth = 0.1, center=37, aes(y = ..ncount..)) + theme(legend.position="top", axis.text=element_text(size=12), axis.title=element_text(size=14,face="bold"), legend.text=element_text(size=12), legend.title=element_text(size=14)) + facet_grid(period ~ .) + labs( x="Temperature,°C", y="Share of Observations", colour="", fill="") + scale_x_continuous(breaks=seq(35,39,0.5), minor_breaks=seq(35,39,0.1))

ggplot(combinedData, aes(x=temp)) + geom_histogram(binwidth = 0.1, center=98.6, aes(y = ..ncount..)) + theme(legend.position="top", axis.text=element_text(size=12), axis.title=element_text(size=14,face="bold"), legend.text=element_text(size=12), legend.title=element_text(size=14)) + facet_grid(period ~ .) + labs( x="Temperature,°F", y="Share of Observations", colour="", fill="") + scale_x_continuous(breaks=seq(95,103,1), minor_breaks=seq(95,103,0.2))


```

This is our analysis step by step. We first present a plot with the data from all the cohorts for white men and women separately. Body temperature measurements by age as observed in three different time periods/cohorts (smoothed unadjusted data)


```{r message = FALSE, warning = FALSE}
gg_color_hue <- function(n) {
  hues = seq(15, 375, length = n + 1)
  hcl(h = hues, l = 65, c = 100)[1:n]
}
#Names("Black", "Orange", "Cyan", "Lt.Green", "Dk.Gray", "Red", "Blue", "Green", "Brown", "Purple", "Lt.Gray", "Yellow", "Pink”))
#c("#000000", "#FF9233", "#29D0D0", "#81C57A", "#575757", "#AD2323", "#2A4BD7", "#1D6914", "#814A19", "#8126C0", "#A0A0A0", "#FFEE33", "#FFCDF3")

plot_colors <- c("#FF9233", "#29D0D0", "#81C57A", "#575757", "#8126C0", "#29D0D0" ,"#575757", "#AD2323", "#2A4BD7", "#1D6914", "#814A19", "#8126C0", "#A0A0A0", "#FFEE33", "#FFCDF3") # gg_color_hue(3)

combinedData$plot_sex[combinedData$sex=="male"] <- "men"
 combinedData$plot_sex[combinedData$sex=="female"] <- "women"
 combinedData$plot_sex <- factor(combinedData$plot_sex,levels=c("men","women"))
 
 Combined <- ggplot(data = combinedData[ combinedData$age  >30  &  combinedData$age
 <80 & combinedData$race %in% c("white","black"),],aes(age, temp_C, group=period,colour=period)) + geom_smooth() + scale_colour_manual(values = plot_colors[c(2,3,1 )
 ]) + ylim(36,37.5) + facet_grid(plot_sex ~ race)
 
 Combined + theme(legend.position="bottom", axis.text=element_text(size=14),
         axis.title=element_text(size=14,face="bold"), legend.text=element_text(size=12), legend.title=element_text(size=14)) + labs(x= "Age, years", y = "Temperatur
e,°C in white men(smoothed unadjusted data)", colour = "Time period of the measuremement")

```
Figure 1 A: Body temperature measurements by age as observed in three different time periods (cohorts)


Then we run separate regressions for each cohort and present it in a table in results : lmVets- regression from Union Army veterans cohort from 1860-1940, NHANES data from 1971-1975 and STRIDE data from 2000-2017. STRIDE and a part of NHANES also includes time of the day (Time_HR). We also do predictions for men and women at age 30, body weight 70KG and height 170 CM, to compare the values across different cohorts.

```{r message = FALSE, warning = FALSE}
lmVeterans <-lm(temp_C~ age + weightKG + heightCM + race, data= dataVeterans)
summary(lmVeterans)
lmVeterans_predict=data.frame(age=30, weightKG=70, heightCM = 170, race="white")

round(predict (lmVeterans, lmVeterans_predict, interval="confidence"),2)
```


NHANES analysis controlling for race and time of the day

In NHANES we included weights from the sample to try and get adjusted values, because we know that NHANES for example oversampled women in fertile age. But the coefficients in the weighted model were not very different from the initial model.

```{r message = FALSE, warning = FALSE}
lmNHANES_W_races <- lm(temp_C ~ age + weight_KG + height_CM + race+ time_HR, data=
 dataNHANES[dataNHANES$sex == "male" , ], weights=dataNHANES$sample_weights[dataNHANES$sex=="male"])
 summary(lmNHANES_W_races)
 
NHANES_predict=data.frame (age=30, weight_KG=70, height_CM = 170, race="white", sex ="male", time_HR=12)
round(predict(lmNHANES_W_races, NHANES_predict, interval="confidence"),2)

lmNHANES_W_races_F <- lm(temp_C ~ age + weight_KG + height_CM + race+ time_HR, data=dataNHANES[dataNHANES$sex == "female" , ], weights=dataNHANES$sample_weights[dataNHANES$sex=="female"])
summary(lmNHANES_W_races_F)

NHANES_predict=data.frame (age=30, weight_KG=70, height_CM = 170, race="white", sex ="female", time_HR=12)
 round(predict(lmNHANES_W_races_F, NHANES_predict, interval="confidence"),2)
```
 
STRIDE models including all races for men and women

```{r message = FALSE, warning = FALSE}
lmSTRIDE_races <- lm(temp_C ~ age_years +  weight_KG + height_CM + race + time_HR
 ,data=ST_data[ST_data$GENDER == "Male" , ])
 summary(lmSTRIDE_races)
 STRIDE_predict=data.frame(age_years=30, weight_KG=70, height_CM = 170, time_HR=12,
race="White", GENDER = "Male")
round(predict(lmSTRIDE_races, STRIDE_predict, interval="confidence"),2)

lmSTRIDE_F_races <- lm(temp_C ~ age_years +  weight_KG + height_CM + race+time_HR
,data=ST_data[ST_data$GENDER == "Female" , ])
summary(lmSTRIDE_F_races)

STRIDE_predict=data.frame(age_years=30, weight_KG=70, height_CM = 170, time_HR=12,
 race="White", GENDER = "Female")
 round(predict(lmSTRIDE_F_races, STRIDE_predict, interval="confidence"),2)
```

Month effect analysis

```{r message = FALSE, warning = FALSE}
library(arm)
lmerST_data_month <-lmer(temp_C~ age_years + weight_KG + height_CM + (1 | exam_month), data= ST_data [ST_data$GENDER == "Male" & ST_data$race == "White",])
summary(lmerST_data_month)

lmerST_data_month_re <- data.frame(re=as.numeric(ranef(lmerST_data_month)$exam_month[,1]), se=as.numeric(se.ranef(lmerST_data_month)$exam_month[,1]))
lmerST_data_month_re$low <- lmerST_data_month_re$re - 1.96 * lmerST_data_month_re$se
lmerST_data_month_re$high <- lmerST_data_month_re$re + 1.96 * lmerST_data_month_re$se
lmerST_data_month_re$month <- factor(c("January","February","March","April","May","June","July","August","September","October","November","December"),levels=c("January","February","March","April","May","June","July","August","September","October","November","December"))

lmerST_data_month_re$sex <- "men"
lmerST_data_month_re$race <- "white"
lmerST_data_month_re$period <- "STRIDE"

ggplot(data=lmerST_data_month_re,aes(x=month, y=re, color = "blue")) + geom_point() + geom_linerange(aes(ymin=low, ymax=high)) + labs(title="Month effect on temperature in white men STRIDE", x="", y="Temperature Difference, C", colour="", fill="") + theme(legend.position="none", axis.text.x = element_text(angle = 30, hjust = 1))

```
```{r message = FALSE, warning = FALSE}

library(arm)
lmerST_data_month_F <-lmer(temp_C~ age_years + weight_KG + height_CM + (1 | exam_month), data= ST_data [ST_data$GENDER == "Female" & ST_data$race == "White",])
summary(lmerST_data_month_F)

lmerST_data_month_F_re <- data.frame(re=as.numeric(ranef(lmerST_data_month_F)$exam_month[,1]), se=as.numeric(se.ranef(lmerST_data_month_F)$exam_month[,1]))
lmerST_data_month_F_re$low <- lmerST_data_month_F_re$re - 1.96 * lmerST_data_month_F_re$se
lmerST_data_month_F_re$high <- lmerST_data_month_F_re$re + 1.96 * lmerST_data_month_F_re$se
lmerST_data_month_F_re$month <- factor(c("January","February","March","April","May","June","July","August","September","October","November","December"),levels=c("January","February","March","April","May","June","July","August","September","October","November","December"))

lmerST_data_month_F_re$sex <- "women"
lmerST_data_month_F_re$race <- "white"
lmerST_data_month_F_re$period <- "STRIDE"

ggplot(data=lmerST_data_month_F_re,aes(x=month, y=re, color = "red")) + geom_point() + geom_linerange(aes(ymin=low, ymax=high)) + labs(title="Month effect on temperature in white women in STRIDE", x="", y="Temperature Difference, C", colour="", fill="") + theme(legend.position="none", axis.text.x = element_text(angle = 30, hjust = 1))

```
```{r message = FALSE, warning = FALSE}
library(arm)
lmerVeterans_month <-lmer(temp_C~ age + weightKG + heightCM + (1 | exammonth), data= dataVeterans [dataVeterans$race == "white",])
summary(lmerVeterans_month)

lmerVeterans_month_re <- data.frame(re=as.numeric(ranef(lmerVeterans_month)$exammonth[,1]), se=as.numeric(se.ranef(lmerVeterans_month)$exammonth[,1]))
lmerVeterans_month_re$low <- lmerVeterans_month_re$re - 1.96 * lmerVeterans_month_re$se
lmerVeterans_month_re$high <- lmerVeterans_month_re$re + 1.96 * lmerVeterans_month_re$se
lmerVeterans_month_re$month <- factor(c("January","February","March","April","May","June","July","August","September","October","November","December"),levels=c("January","February","March","April","May","June","July","August","September","October","November","December"))

lmerVeterans_month_re$sex <- "men"
lmerVeterans_month_re$race <- "white"
lmerVeterans_month_re$period <- "UAVCW"
ggplot(data=lmerVeterans_month_re,aes(x=month, y=re, color = "red")) + geom_point() + geom_linerange(aes(ymin=low, ymax=high)) + labs(title="Month effect on temperature in white men UAVCW", x="", y="Temperature Difference, C", colour="", fill="") + theme(legend.position="none", axis.text.x = element_text(angle = 30, hjust = 1))
 
```


```{r message = FALSE, warning = FALSE}
 lmerNHANES_month <-lmer(temp_C ~ age + weight_KG + height_CM + (1 | exammonth), data=dataNHANES[dataNHANES$sex == "male" & dataNHANES$race == "white", ], weights=dataNHANES$sample_weights[dataNHANES$sex=="male" & dataNHANES$race == "white"])
summary(lmerNHANES_month)
 
lmerNHANES_month_re <- data.frame(re=as.numeric(ranef(lmerNHANES_month)$exammonth[
,1]), se=as.numeric(se.ranef(lmerNHANES_month)$exammonth[,1]))
lmerNHANES_month_re$low <- lmerNHANES_month_re$re - 1.96 * lmerNHANES_month_re$se
lmerNHANES_month_re$high <- lmerNHANES_month_re$re + 1.96 * lmerNHANES_month_re$se
lmerNHANES_month_re$month <- factor(c("January","February","March","April","May","
June","July","August","September","October","November","December"),levels=c("January","February","March","April","May","June","July","August","September","October","November","December"))
lmerNHANES_month_re$sex <- "men"
lmerNHANES_month_re$race <- "white"
lmerNHANES_month_re$period <- "NHANES"

ggplot(data=lmerNHANES_month_re,aes(x=month, y=re, color = "red")) + geom_point()+ geom_linerange(aes(ymin=low, ymax=high)) + labs(title="Month effect on temperature in white men NHANES", x="", y="Temperature Difference, C", colour="", fill="") + theme(legend.position="none", axis.text.x = element_text(angle = 30, hjust = 1))

```

```{r message = FALSE, warning = FALSE}
 lmNHANES_W_F_month <- lm(temp_C ~ age + weight_KG + height_CM +exammonth, data=dataNHANES[dataNHANES$sex == "female" & dataNHANES$race == "white", ], weights=dataNHANES$sample_weights[dataNHANES$sex=="female" & dataNHANES$race == "white"])
summary(lmNHANES_W_F_month)

```

```{r message = FALSE, warning = FALSE}
lmerNHANES_month_F <-lmer(temp_C ~ age + weight_KG + height_CM + (1 | exammonth),
data=dataNHANES[dataNHANES$sex == "female" & dataNHANES$race == "white", ], weights=dataNHANES$sample_weights[dataNHANES$sex=="female" & dataNHANES$race == "white"])
summary(lmerNHANES_month_F)

 
lmerNHANES_month_F_re <- data.frame(re=as.numeric(ranef(lmerNHANES_month_F)$exammonth[,1]),se=as.numeric(se.ranef(lmerNHANES_month_F)$exammonth[,1]))
lmerNHANES_month_F_re$low <- lmerNHANES_month_F_re$re - 1.96 * lmerNHANES_month_F_re$se
lmerNHANES_month_F_re$high <-lmerNHANES_month_F_re$re + 1.96 * lmerNHANES_month_F_re$se
lmerNHANES_month_F_re$month <- factor(c("January","February","March","April","May","June","July","August","September","October","November","December"),levels=c("January","February","March","April","May","June","July","August","September","October","November","December"))

lmerNHANES_month_F_re$sex <- "women"
lmerNHANES_month_F_re$race <- "white"
lmerNHANES_month_F_re$period <- "NHANES"
ggplot(data=lmerNHANES_month_F_re,aes(x=month, y=re, color = "red")) + geom_point(
) + geom_linerange(aes(ymin=low, ymax=high)) + labs(title="Month effect on temperature in white women NHANES", x="", y="Temperature Difference, C", colour="", fill=
"") + theme(legend.position="none", axis.text.x = element_text(angle = 30, hjust =
1))

```

 
```{r message = FALSE, warning = FALSE}
monthlyData <- rbind(lmerNHANES_month_F_re,lmerNHANES_month_re,lmerVeterans_month_re,lmerST_data_month_re,lmerST_data_month_F_re)
monthlyData$sex <- factor(monthlyData$sex,levels=c("men","women"))
monthlyData$race <- factor(monthlyData$race,levels=c("white"))
monthlyData$period <- factor(monthlyData$period,levels=c("UAVCW","NHANES","STRIDE"))

ggplot(data=monthlyData,aes(x=month, y=re)) + geom_point() + geom_linerange(aes(ymin=low, ymax=high)) + labs(title="Month effect on temperature", x="", y="Temperature Difference, C", colour="", fill="") + theme(legend.position="none", axis.text.x= element_text(angle = 60, hjust = 1)) + facet_grid(sex ~ period)
 


```
Analysis using both month and location (state) 

```{r message = FALSE, warning = FALSE}
lmVeterans_state <-lm (temp_C~ age + weightKG + heightCM + state_type  , data= dataVeterans [dataVeterans$race == "white",])
summary(lmVeterans_state) 
```


```{r message = FALSE, warning = FALSE}
lmVeterans_month_state <-lm (temp_C~ age + weightKG + heightCM + exammonth + state_type, data = dataVeterans [dataVeterans$race == "white",])
summary(lmVeterans_month_state) 
```
 
 
 Analysis of the ambient temperarure effect
 
```{r message = FALSE, warning = FALSE}
 lmVeterans_ambient <-lm (temp_C~ age + weightKG + heightCM + ambient_temp , data=
 dataVeterans [dataVeterans$race == "white",])
 summary(lmVeterans_ambient)
```
 
```{r message = FALSE, warning = FALSE}
lmST_data_ambient <-lm(temp_C~ age_years + weight_KG + height_CM + ambient_temp, data= ST_data [ST_data$GENDER == "Male" & ST_data$race == "White",])
summary(lmST_data_ambient)
```

Then we present a plot of temperature broken down by birth decades the linear model that has birth decades as dummy variables (we only inlcude those birth cohorts that have more than 1000 measurements in each).

Figure 2: Temperature trends within birth cohorts of the UAVCW, 1860-1940 (black and white men). 

```{r message = FALSE, warning = FALSE}
# Minimum ages vary across the three cohorts due to the bias introduced by the sampling (it is impossible to be younger than 30, be born in 1820s, and be a veteran of the Civil War). The values 52, 45, and 38 represent the cutoffs so that 99% of observations in a respective cohort are older than this cutoff.

Veterans_birth_cohorts_C  <-ggplot(data=dataVeterans[ ((dataVeterans$age>52 & dataVeterans$age<80 & dataVeterans$birth_cohort== "1820s") | (dataVeterans$age>45 & dataVeterans$age<80 & dataVeterans$birth_cohort== "1830s") | (dataVeterans$age>38 & dataVeterans$age<80 & dataVeterans$birth_cohort== "1840s"))  & dataVeterans$race == "white", ], aes(age, temp_C, group=birth_cohort, colour= birth_cohort))   + geom_smooth()

Veterans_birth_cohorts_C + theme(legend.position="bottom", axis.text=element_text(size=14), axis.title=element_text(size=14), legend.text=element_text(size=14)) + labs(x= "Age, years", y = "Temperature,°C", colour = "Birth decade" ) + scale_colour_manual(values = plot_colors[c(2,3,1 )]) #+ylim(36.7,37)
```

```{r message = FALSE, warning = FALSE} 
lmBirthcohorts <-lm(temp_C ~ age + weightKG + heightCM + race + birth_cohort, data
 =dataVeterans [dataVeterans$birth_cohort %in%c ( "1820s", "1830s",  "1840s"), ])
 summary (lmBirthcohorts)
```  

And we present predicted temperature for men at age 30, weight 70 kg, and hieght 170 cm for each of these decades in a table

```{r message = FALSE, warning = FALSE}
 predict_dataframe <- data.frame(age=30, weightKG=70, heightCM = 170, race= "white", birth_cohort="1820s")
 round(predict (lmBirthcohorts , predict_dataframe , interval="confidence"), 2)
 
  
predict_dataframe <- data.frame(age=30, weightKG=70, heightCM = 170,race= "white",birth_cohort="1830s")
 round(predict (lmBirthcohorts , predict_dataframe , interval="confidence"),2)
```


As as a final piece of the analysis we present both table with coeficient and plots of the polynomial function of a birth year. We have two separate models for men and women, and we include all races. But on the graph we plot predicted values for white men and white women.


```{r message = FALSE, warning = FALSE}
combined_subset <- combinedData$sex=="male" & combinedData$race =="white" & !is.na(combinedData$race) & !is.na(combinedData$height_CM) & !is.na(combinedData$weight_KG) & !is.na(combinedData$sex) & combinedData$sample_weights > 0

combined_subset_f <- combinedData$sex=="female" & combinedData$race =="white" & !is.na(combinedData$race) & !is.na(combinedData$height_CM) & !is.na(combinedData$weight_KG) & !is.na(combinedData$sex) & combinedData$sample_weights > 0

linear <-lm(temp_C ~ age + weight_KG + height_CM + I(birth_year-1800),  data=combinedData[combined_subset, ] )
summary(linear)
```

```{r message = FALSE, warning = FALSE}

linear_f <-lm(temp_C ~ age + weight_KG + height_CM + I(birth_year-1800),  data=combinedData[combined_subset_f, ] )
summary(linear_f)
```

```{r message = FALSE, warning = FALSE}
pred_df <- data.frame(age=rep(30,201), birth_year=seq(1800,2000), weight_KG = rep(70,201), height_CM = rep(170,201), race=rep("white",201), sex=rep("male",201))
pred_df$mean <- (predict(linear, pred_df,interval="confidence"))[,1]
pred_df$ci025 <- (predict(linear, pred_df,interval="confidence"))[,2]
pred_df$ci975 <- (predict(linear, pred_df,interval="confidence"))[,3]

pred_df_f <- data.frame(age=rep(30,111), birth_year=seq(1890,2000), weight_KG = rep(70,111), height_CM = rep(170,111), race=rep("white",111), sex=rep("female",111))
pred_df_f$mean <- (predict(linear_f, pred_df_f,interval="confidence"))[,1]
pred_df_f$ci025 <- (predict(linear_f, pred_df_f,interval="confidence"))[,2]
pred_df_f$ci975 <- (predict(linear_f, pred_df_f,interval="confidence"))[,3]


predictions <- rbind(pred_df, pred_df_f)


ggplot() + geom_ribbon(data = pred_df, aes(birth_year, ymin=ci025,ymax=ci975),fill="blue",alpha=0.3) + geom_line(data = pred_df, aes(birth_year, mean),colour="blue") + geom_ribbon(data = pred_df_f, aes(birth_year, ymin=ci025,ymax=ci975),alpha=0.3,fill="red") + geom_line(data = pred_df_f, aes(birth_year, mean),colour="red") + labs(x= "Year of birth", y = "Temperature,°C") + scale_fill_identity(name = 'the fill', guide = 'legend',labels = c('m1')) + scale_colour_manual(name = 'the colour', values =c("blue"="blue","red"="red"), labels = c("Men","Women")) +ylim(36,37.5)

```


```{r message = FALSE, warning = FALSE}
predictions$mean[predictions$birth_year==1800 & predictions$sex == "male"]
 predictions$mean[predictions$birth_year==2000 & predictions$sex == "male"]
(predictions$mean[predictions$birth_year==1800 & predictions$sex == "male"]- predictions$mean[predictions$birth_year==2000 & predictions$sex == "male"])
```
 
```{r message = FALSE, warning = FALSE}
 predictions$mean[predictions$birth_year==1890 & predictions$sex == "female"]
 predictions$mean[predictions$birth_year==2000 & predictions$sex == "female"]
(predictions$mean[predictions$birth_year==1890 & predictions$sex == "female"]- predictions$mean[predictions$birth_year==2000 & predictions$sex == "female"])
```


```{r message = FALSE, warning = FALSE}
combined_subset_b <- combinedData$sex=="male" & combinedData$race =="black" & !is.na(combinedData$race) & !is.na(combinedData$height_CM) & !is.na(combinedData$weight_KG) & !is.na(combinedData$sex) & combinedData$sample_weights > 0

linear_b <-lm(temp_C ~ age + weight_KG + height_CM + I(birth_year-1800),  data=combinedData[combined_subset_b, ] )
summary(linear_b)
```
```{r message = FALSE, warning = FALSE}

combined_subset_b_f <- combinedData$sex=="female" & combinedData$race =="black" & !is.na(combinedData$race) & !is.na(combinedData$height_CM) & !is.na(combinedData$weight_KG) & !is.na(combinedData$sex) & combinedData$sample_weights > 0

linear_b_f <-lm(temp_C ~ age + weight_KG + height_CM + I(birth_year-1800),  data=combinedData[combined_subset_b_f, ] )
summary(linear_b_f)
```

```{r message = FALSE, warning = FALSE}
pred_df_b <- data.frame(age=rep(30,201), birth_year=seq(1800,2000), weight_KG = rep(70,201), height_CM = rep(170,201), race=rep("black",201), sex=rep("male",201))
pred_df_b$mean <- (predict(linear_b, pred_df_b,interval="confidence"))[,1]
pred_df_b$ci025 <- (predict(linear_b, pred_df_b,interval="confidence"))[,2]
pred_df_b$ci975 <- (predict(linear_b, pred_df_b,interval="confidence"))[,3]

pred_df_b_f <- data.frame(age=rep(30,111), birth_year=seq(1890,2000), weight_KG = rep(70,111), height_CM = rep(170,111), race=rep("black",111), sex=rep("female",111))
pred_df_b_f$mean <- (predict(linear_b_f, pred_df_b_f,interval="confidence"))[,1]
pred_df_b_f$ci025 <- (predict(linear_b_f, pred_df_b_f,interval="confidence"))[,2]
pred_df_b_f$ci975 <- (predict(linear_b_f, pred_df_b_f,interval="confidence"))[,3]


predictions_b <- rbind(pred_df_b, pred_df_b_f)

predictions_full <- rbind(predictions,predictions_b)

ggplot(data = predictions_full) + geom_ribbon(aes(birth_year, ymin=ci025,ymax=ci975,fill=sex),alpha=0.3) + geom_line(aes(birth_year, mean,colour=sex),show.legend=FALSE) + scale_colour_manual(values = plot_colors[c(9,8)]) + scale_fill_manual(values = plot_colors [c(9,8 )], name="Sex",labels=c("Men","Women")) + facet_grid(. ~ race ) + labs(x= "Year of birth", y = "Temperature,°C") +ylim(36,37.5) + theme(legend.position="bottom",axis.title=element_text(size=14,face="bold"), legend.title=element_text(size=14), legend.text=element_text(size=14))
```
Figure 3: Model of mean body temperature over time in three cohorts by birth year (black and white race groups).


```{r message = FALSE, warning = FALSE}
predictions_b$mean[predictions_b$birth_year==1800 & predictions_b$sex == "male"]
 predictions_b$mean[predictions_b$birth_year==2000 & predictions_b$sex == "male"]
(predictions_b$mean[predictions_b$birth_year==1800 & predictions_b$sex == "male"]- predictions_b$mean[predictions_b$birth_year==2000 & predictions_b$sex == "male"])
```

```{r message = FALSE, warning = FALSE}
 predictions_b$mean[predictions_b$birth_year==1890 & predictions_b$sex == "female"]
 predictions_b$mean[predictions_b$birth_year==2000 & predictions_b$sex == "female"]
(predictions_b$mean[predictions_b$birth_year==1890 & predictions_b$sex == "female"]- predictions_b$mean[predictions_b$birth_year==2000 & predictions_b$sex == "female"])
```

We do same analysis controling for the time of day of the temperatre measurement to chech for robustness of the result. For the UAVCW data we imputed the value of 12:00 PM ( noon)

```{r message = FALSE, warning = FALSE}
linear_HR <-lm(temp_C ~ age + weight_KG + height_CM + time_HR_imputed+ I(birth_year-1800),  data=combinedData[combined_subset, ] )
summary(linear_HR)
```
```{r message = FALSE, warning = FALSE}
linear_f_HR <-lm(temp_C ~ age + weight_KG + height_CM +time_HR_imputed + I(birth_year-1800),  data=combinedData[combined_subset_f, ] )
summary(linear_f_HR)
```
```{r message = FALSE, warning = FALSE}
pred_df_HR <- data.frame(age=rep(30,201), birth_year=seq(1800,2000), weight_KG = rep(70,201), height_CM = rep(170,201), race=rep("white",201), sex=rep("male",201), time_HR_imputed=12)
pred_df_HR$mean <- (predict(linear_HR, pred_df_HR,interval="confidence"))[,1]
pred_df_HR$ci025 <- (predict(linear_HR, pred_df_HR,interval="confidence"))[,2]
pred_df_HR$ci975 <- (predict(linear_HR, pred_df_HR,interval="confidence"))[,3]

pred_df_f_HR <- data.frame(age=rep(30,111), birth_year=seq(1890,2000), weight_KG = rep(70,111), height_CM = rep(170,111), race=rep("white",111), sex=rep("female",111),time_HR_imputed=12)
pred_df_f_HR$mean <- (predict(linear_f_HR, pred_df_f_HR,interval="confidence"))[,1]
pred_df_f_HR$ci025 <- (predict(linear_f_HR, pred_df_f_HR,interval="confidence"))[,2]
pred_df_f_HR$ci975 <- (predict(linear_f_HR, pred_df_f_HR,interval="confidence"))[,3]


predictions_HR <- rbind(pred_df_HR, pred_df_f_HR)


ggplot() + geom_ribbon(data = pred_df_HR, aes(birth_year, ymin=ci025,ymax=ci975),fill="blue",alpha=0.3) + geom_line(data = pred_df_HR, aes(birth_year, mean),colour="blue") + geom_ribbon(data = pred_df_f_HR, aes(birth_year, ymin=ci025,ymax=ci975),alpha=0.3,fill="red") + geom_line(data = pred_df_f_HR, aes(birth_year, mean),colour="red") + labs(x= "Year of birth", y = "Temperature,°C") + scale_fill_identity(name = 'the fill', guide = 'legend',labels = c('m1')) + scale_colour_manual(name = 'the colour', values =c("blue"="blue","red"="red"), labels = c("Men","Women")) +ylim(36,37.5)
```

Figure 2S: Model of mean body temperature over time in three cohorts by birth year controlling for the time of the day of the temperature measurement (white men and women)

```{r message = FALSE, warning = FALSE}
predictions_HR$mean[predictions_HR$birth_year==1800 & predictions_HR$sex == "male"]
 predictions_HR$mean[predictions_HR$birth_year==2000 & predictions_HR$sex == "male"]
(predictions_HR$mean[predictions_HR$birth_year==1800 & predictions_HR$sex == "male"]- predictions_HR$mean[predictions_HR$birth_year==2000 & predictions_HR$sex == "male"])
```
 
```{r message = FALSE, warning = FALSE}
 predictions_HR$mean[predictions_HR$birth_year==1890 & predictions_HR$sex == "female"]
 predictions_HR$mean[predictions_HR$birth_year==2000 & predictions_HR$sex == "female"]
(predictions_HR$mean[predictions_HR$birth_year==1890 & predictions_HR$sex == "female"]- predictions_HR$mean[predictions_HR$birth_year==2000 & predictions_HR$sex == "female"])
```

Here we make temperature predictions for UAVCW that have (had) various infections.

```{r message = FALSE, warning = FALSE}
lmVets_inf <- lm(temp_C ~ age + weightKG+ heightCM + cholera + cystitis + dengue + fever_unspec +gastro + goiter +  hepatitis + influenza + malaria + nephritis + pneumonia + scarlet_fever + sepsis + smallpox  + syphilis+ tb, data=dataVeterans)

summary(lmVets_inf)

lmVets_inf_base=data.frame(age=30, weightKG=70, heightCM = 170, race="white", cholera  = FALSE,cystitis  = FALSE,dengue  = FALSE,fever_unspec  = FALSE,gastro  = FALSE,goiter  = FALSE, hepatitis  = FALSE,influenza  = FALSE,malaria  = FALSE,nephritis  = FALSE,osteomyelitis  = FALSE,plague  = FALSE,pneumonia  = FALSE, rheumatic_fever  = FALSE,scarlet_fever  = FALSE,sepsis  = FALSE,smallpox   = FALSE,syphilis = FALSE,tb = FALSE, typhoid = FALSE, typhus = FALSE)


disease_names <- c("cholera", "cystitis ", "dengue", "fever_unspec", "gastro", "goiter", "hepatitis ", "influenza", "malaria", "nephritis", "pneumonia", "scarlet_fever", "sepsis", "smallpox", "syphilis", "tb")

df <- NULL
for (dn in disease_names) {
  lmVets_inf_dn <- lmVets_inf_base
  lmVets_inf_dn[dn] <- TRUE
  pp <- round(predict(lmVets_inf, lmVets_inf_dn, interval="confidence"),2)
  row <- data.frame(disease=dn,fit=pp[1],lower=pp[2],upper=pp[3])
  if (is.null(df)) {
    df <- row
  } else {
    df <- rbind(df,row)
  }
}
write.csv (df,"~/Desktop/Temperature study/diseases.csv")


```

```{r message = FALSE, warning = FALSE}
subset_no_inf_subset <- !dataVeterans$tb & !dataVeterans$syphilis & !dataVeterans$osteomyelitis & !dataVeterans$pneumonia & !dataVeterans$goiter & !dataVeterans$gastro & !dataVeterans$nephritis   &  !dataVeterans$cystitis  & !dataVeterans$malaria &!dataVeterans$cholera & !dataVeterans$cystitis & !dataVeterans$dengue & !dataVeterans$fever_unspec  & !dataVeterans$hepatitis & !dataVeterans$influenza &!dataVeterans$malaria & !dataVeterans$plague &  !dataVeterans$rheumatic_fever & !dataVeterans$scarlet_fever & !dataVeterans$sepsis & !dataVeterans$smallpox  & !dataVeterans$typhoid & !dataVeterans$typhus

lmVets_noinf <- lm(temp_C ~ age + weightKG+ heightCM, data=dataVeterans[subset_no_inf_subset,])

summary(lmVets_noinf)

round(predict(lmVets_noinf,lmVets_inf_base, interval="predict"),2)
```


```{r message = FALSE, warning = FALSE}
subset_no_TB_subset <- !dataVeterans$tb & !dataVeterans$pneumonia


lmVets_noTB <- lm(temp_C ~ age + weightKG+ heightCM+race, data=dataVeterans[subset_no_TB_subset,])
lmVets_everyone <- lm(temp_C ~ age + weightKG+ heightCM+race, data=dataVeterans[,])


summary(lmVets_noTB)

predict(lmVets_noTB,lmVets_inf_base)-predict(lmVets_everyone,lmVets_inf_base)
predict(lmVets_noTB,lmVets_inf_base)

```

Analisys for black and white race subgroups separately. Figure 3S Table A and B.


```{r message = FALSE, warning = FALSE}
lmVeterans_whites <-lm (temp_C~ age + weightKG + heightCM , data= dataVeterans [dataVeterans$race == "white",])
summary(lmVeterans_whites)
lmVeterans_whites_predict =data.frame(age=30, weightKG=70, heightCM = 170, race="white")

round(predict(lmVeterans_whites, lmVeterans_whites_predict, interval="confidence"),2)
```

```{r message = FALSE, warning = FALSE}
lmVeterans_blacks <-lm (temp_C~ age + weightKG + heightCM , data= dataVeterans [dataVeterans$race == "black",])
summary(lmVeterans_blacks)

lmVeterans_b_predict =data.frame(age=30, weightKG=70, heightCM = 170, race="black")
round(predict(lmVeterans_blacks, lmVeterans_b_predict, interval="confidence"),2)

```

```{r message = FALSE, warning = FALSE}
lmNHANES_W_HR <- lm(temp_C ~ age +  weight_KG + height_CM + time_HR, data=dataNHANES[dataNHANES$sex == "male" & dataNHANES$race == "white", ], weights=dataNHANES$sample_weights[dataNHANES$sex=="male" & dataNHANES$race == "white"])
summary(lmNHANES_W_HR)

nobs(lmNHANES_W_HR)
NHANES_predict=data.frame (age=30, weight_KG=70, height_CM = 170, time_HR=12, race="white", sex ="male")
round(predict(lmNHANES_W_HR, NHANES_predict, interval="confidence"),2)
```


```{r message = FALSE, warning = FALSE}
lmNHANES_W_black_HR <- lm(temp_C ~ age + weight_KG + height_CM + time_HR, data=dataNHANES[dataNHANES$sex == "male" & dataNHANES$race == "black", ], weights=dataNHANES$sample_weights[dataNHANES$sex=="male" & dataNHANES$race == "black"])
summary(lmNHANES_W_black_HR)
nobs(lmNHANES_W_black_HR)
        
NHANES_predict_black=data.frame (age=30, weight_KG=70, height_CM = 170, race="black", sex ="male", time_HR= 12)
round(predict(lmNHANES_W_black_HR, NHANES_predict_black, interval="confidence"),2)

```

```{r message = FALSE, warning = FALSE}


lmNHANES_W_F_HR <- lm(temp_C ~ age +  weight_KG + height_CM + time_HR, data=dataNHANES[dataNHANES$sex == "female" & dataNHANES$race == "white", ], weights=dataNHANES$sample_weights[dataNHANES$sex=="female" & dataNHANES$race == "white"])
summary(lmNHANES_W_F_HR)
nobs(lmNHANES_W_F_HR)
NHANES_predict=data.frame (age=30, weight_KG=70, height_CM = 170, time_HR=12, race="white", sex ="female")
round(predict(lmNHANES_W_F_HR , NHANES_predict, interval="confidence"),2)
```
```{r message = FALSE, warning = FALSE}


lmNHANES_W_F_HR_black <- lm(temp_C ~ age +  weight_KG + height_CM + time_HR, data=dataNHANES[dataNHANES$sex == "female" & dataNHANES$race == "black", ], weights=dataNHANES$sample_weights[dataNHANES$sex=="female" & dataNHANES$race == "black"])
summary(lmNHANES_W_F_HR_black)
nobs(lmNHANES_W_F_HR_black)
NHANES_predict_b_f=data.frame (age=30, weight_KG=70, height_CM = 170, time_HR=12, race="white", sex ="female")
round(predict(lmNHANES_W_F_HR_black , NHANES_predict_b_f, interval="confidence"),2)
```

```{r message = FALSE, warning = FALSE}

 lmSTRIDE_HR <- lm(temp_C ~ age_years +  weight_KG + height_CM + time_HR, data=ST_data[ST_data$GENDER == "Male" & ST_data$race == "White", ])
summary(lmSTRIDE_HR)
nobs(lmSTRIDE_HR)
STRIDE_predict=data.frame(age_years=30, weight_KG=70, height_CM = 170, time_HR=12, race="White", GENDER = "Male")

round(predict(lmSTRIDE_HR, STRIDE_predict, interval="confidence"),2)
```

```{r message = FALSE, warning = FALSE}

 lmSTRIDE_HR_B <- lm(temp_C ~ age_years +  weight_KG + height_CM + time_HR, data=ST_data[ST_data$GENDER == "Male" & ST_data$race == "Black", ])
summary(lmSTRIDE_HR_B)
nobs(lmSTRIDE_HR_B)
STRIDE_predict_B=data.frame(age_years=30, weight_KG=70, height_CM = 170, time_HR=12, race="Black", GENDER = "Male")

round(predict(lmSTRIDE_HR_B, STRIDE_predict_B, interval="confidence"),2)
```

```{r message = FALSE, warning = FALSE}

 lmSTRIDE_HR_B_F <- lm(temp_C ~ age_years +  weight_KG + height_CM + time_HR, data=ST_data[ST_data$GENDER == "Female" & ST_data$race == "Black", ])
summary(lmSTRIDE_HR_B_F)
nobs(lmSTRIDE_HR_B_F)
STRIDE_predict_B_F=data.frame(age_years=30, weight_KG=70, height_CM = 170, time_HR=12, race="Black", GENDER = "Female")

round(predict(lmSTRIDE_HR_B_F, STRIDE_predict_B_F, interval="confidence"),2)
```

```{r message = FALSE, warning = FALSE}

 lmSTRIDE_F_HR <- lm(temp_C ~ age_years + weight_KG + height_CM + time_HR ,data=ST_data[ST_data$GENDER == "Female" & ST_data$race == "White", ])
summary(lmSTRIDE_F_HR)

STRIDE_predict=data.frame(age_years=30, weight_KG=70, height_CM = 170, time_HR=12, race="White", GENDER = "Female")

round(predict(lmSTRIDE_F_HR, STRIDE_predict, interval="confidence"),2)
```

Analysis using BMI adjusted for height. Table S2


```{r message = FALSE, warning = FALSE}
lm_bmi_adj <- lm(BMI ~ heightCM, data= dataVeterans)
dataVeterans$bmi_adj <- residuals(lm_bmi_adj)
summary (lm_bmi_adj)

base_h <- 170
base_w <- 70
base_bmi <- base_w / (base_h/100)^2
base_bmi_adj <- base_bmi - (predict(lm_bmi_adj,data.frame(heightCM=base_h)))
 
 
```

```{r message = FALSE, warning = FALSE}
lmVets_bmi_adj <-lm(temp_C ~ age + heightCM  + bmi_adj+ race, data=dataVeterans )
summary(lmVets_bmi_adj)
lmVeterans_predict=data.frame(age=30, weightKG=70, heightCM = 170, bmi_adj=base_bmi_adj, race="white")

round(predict(lmVets_bmi_adj, lmVeterans_predict, interval="confidence"),2)
```

```{r message = FALSE, warning = FALSE}
dataNHANES$bmi_adj <- residuals(lm(BMI ~ height_CM, data=dataNHANES))

lmNHANES_BMI_adj_F <-lm(temp_C ~ age + height_CM  + bmi_adj + race + time_HR, data=dataNHANES[dataNHANES$sex == "female", ],weights=dataNHANES$sample_weights[dataNHANES$sex=="female" ])
summary(lmNHANES_BMI_adj_F)

NHANES_predict=data.frame (age=30, weight_KG=70, height_CM = 170, bmi_adj=base_bmi_adj, race="white", sex ="female", time_HR=12)
round(predict(lmNHANES_BMI_adj_F, NHANES_predict, interval="confidence"),2)

```

```{r message = FALSE, warning = FALSE}
lmNHANES_BMI_adj <-lm(temp_C ~ age + height_CM  + bmi_adj + race +time_HR, data=dataNHANES[dataNHANES$sex == "male", ],weights=dataNHANES$sample_weights[dataNHANES$sex=="male" ])
summary(lmNHANES_BMI_adj)

NHANES_predict=data.frame (age=30, weight_KG=70, height_CM = 170, bmi_adj=base_bmi_adj, race="white", sex ="male", time_HR=12)
round(predict(lmNHANES_BMI_adj, NHANES_predict, interval="confidence"),2)

```


```{r message = FALSE, warning = FALSE}
ST_data$bmi_adj <- residuals(lm(BMI ~ height_CM, data=ST_data))
lmSTRIDE_BMI_adj_F <-lm(temp_C ~ age_years + height_CM  + bmi_adj + race +time_HR, data=ST_data[ST_data$GENDER  == "Female" , ])

summary (lmSTRIDE_BMI_adj_F)

STRIDE_predict=data.frame(age_years=30, weight_KG=70, height_CM = 170, time_HR=12, bmi_adj=base_bmi_adj, race="White", GENDER = "Female")

round(predict(lmSTRIDE_BMI_adj_F, STRIDE_predict, interval="confidence"),2)

```

```{r message = FALSE, warning = FALSE}
lmSTRIDE_BMI_adj <-lm(temp_C ~ age_years + height_CM  + bmi_adj + race + time_HR,
data=ST_data[ST_data$GENDER  == "Male" , ])

summary (lmSTRIDE_BMI_adj)


STRIDE_predict=data.frame(age_years=30, weight_KG=70, height_CM = 170, time_HR=12,
bmi_adj=base_bmi_adj, race="White", GENDER = "Male")
round(predict(lmSTRIDE_BMI_adj, STRIDE_predict, interval="confidence"),2)
```
